# Supplementary material for: Exploration of Nitrotyrosine-Containing Proteins and Peptides by Antibody-Based Enrichment Strategies
Source: Mol Cell Proteomics. 2024 Feb 10;23(3):100733. doi: 10.1016/j.mcpro.2024.100733 (PMC10950883; doi:10.1016/j.mcpro.2024.100733)
Supplement: Supplementary Table 1 [file mmc4.xlsx]

## Sheet: Protein-IP
Bhat. et. al., Exploration of nitrotyrosine-containing proteins and peptides by antibody-based enrichment strategies
Supplementary Table 1A. List of nitrotyrosine peptides identified in protein-based immunoaffinity experiments
Annotated Sequence	Modifications	Qvality PEP	Qvality q-value	# Protein Groups	# Proteins	# PSMs	Master Protein Accessions	Positions in Master Proteins	Master Protein Descriptions	# Missed Cleavages	Theo. MH+ [Da]	Precursor_Charge	Precursor M/z [Da]	Abundance_Abcam_R1	Abundance_Abcam_R2	Abundance_Abcam_R3	Abundance_Invitrogen_R1	Abundance_Invitrogen_R2	Abundance_Invitrogen_R3	Abundance_Novus_R1	Abundance_Novus_R2	Abundance_Novus_R3	Abundance_Santa Cruz_R1	Abundance_Santa Cruz_R2	Abundance_Santa Cruz_R3	Percolator q-Value: Sequest HT	Percolator PEP: Sequest HT	XCorr: Sequest HT
[K].IYKVPSTEAEALASSLMGLFEK.[R]	1xOxidation [M17]; 1xNitro [Y2]	5.62412e-06	0.000181819	1	1	12	P50395	P50395 [116-137]	Rab GDP dissociation inhibitor beta OS=Homo sapiens (Human) OX=9606 GN=GDI2 PE=1 SV=2	1	2445.22	3	815.744	544649	144559	1.08884e+06		687098	342740	1.86148e+06	1.3609e+06	1.38724e+06	781619	2.32606e+06	774286	3.016e-05	1.119e-08	6.45
[K].NNRQPYAVSELAGHQTSAESWGTGR.[A]	1xNitro [Y6]	1.0406e-10	0.000181819	1	1	8	P36578	P36578 [47-71]	60S ribosomal protein L4 OS=Homo sapiens (Human) OX=9606 GN=RPL4 PE=1 SV=5	1	2761.27	4	691.073		608243	563972	606055	532422	778959		659582	492517	766512	115164		3.016e-05	1.317e-15	9.98
[R].NQGGYGGSSSSSSYGSGR.[R]	2xNitro [Y5; Y14]	0.00015987	0.000181819	1	2	2	P09651	P09651 [353-370]	Heterogeneous nuclear ribonucleoprotein A1 OS=Homo sapiens (Human) OX=9606 GN=HNRNPA1 PE=1 SV=5	0	1784.67	2	892.839													3.016e-05	1.516e-06	3.32
[K].NREELGFRPEYSASQLK.[G]	1xNitro [Y11]	0.0095752	0.000181819	1	1	5	P09874	P09874 [166-182]	Poly [ADP-ribose] polymerase 1 OS=Homo sapiens (Human) OX=9606 GN=PARP1 PE=1 SV=4	1	2069	4	518.007	473459				592715		233158	214042	360775	422485	48289.5		3.016e-05	0.0006118	4.05
[K].NRMDGTYACSYTPVK.[A]	1xCarbamidomethyl [C9]; 1xOxidation [M3]; 2xNitro [Y7; Y11]	0.0055915	0.000181819	1	1	3	O75369	O75369 [698-712]	Filamin-B OS=Homo sapiens (Human) OX=9606 GN=FLNB PE=1 SV=2	1	1868.75	3	623.59													3.016e-05	0.0002773	3.51
[R].NRPPFGQGYTQPGPGYR.[-]	2xNitro [Y9; Y16]	1.47641e-07	0.000181819	1	1	4	Q92734	Q92734 [384-400]	Protein TFG OS=Homo sapiens (Human) OX=9606 GN=TFG PE=1 SV=2	0	1981.89	3	661.302							2.1744e+06	2357842	3.00335e+06	2.65922e+06	31085.5		3.016e-05	5.424e-11	6.67
[K].NSLESYAFNMK.[A]	1xOxidation [M10]; 1xNitro [Y6]	0.00348907	0.000181819	1	1	9	P11142	P11142 [540-550]	Heat shock cognate 71 kDa protein OS=Homo sapiens (Human) OX=9606 GN=HSPA8 PE=1 SV=1	0	1364.58	2	682.793		1.25469e+06	1.17793e+06	1.53629e+06	1522239	2.03898e+06	2.09163e+06	1777053	2.11163e+06	2.70016e+06			3.016e-05	0.0001386	3.5
[K].NSSYFVEWIPNNVK.[TV]	1xNitro [Y4]	2.63941e-05	0.000181819	2	7	16	P07437; P68371	P07437 [337-350]; P68371 [337-350]	Tubulin beta chain OS=Homo sapiens (Human) OX=9606 GN=TUBB PE=1 SV=2 Tubulin beta-4B chain OS=Homo sapiens (Human) OX=9606 GN=TUBB4B PE=1 SV=1	0	1741.82	2	871.413	1.78748e+06	741996	918719	727617	984158	1.53437e+06	2.0468e+06	1.98872e+06	1.47493e+06	4711718	2.30652e+06	1.84755e+06	3.016e-05	1.075e-07	4.28
[R].NSWQEGDTYTCVVMHEALHNHYTQK.[S]	1xCarbamidomethyl [C11]; 1xOxidation [M14]; 1xNitro [Y22]	1.77319e-05	0.000181819	2	2	12	ENSEMBL:ENSBTAP00000024462; ENSEMBL:ENSBTAP00000024466	ENSEMBL:ENSBTAP00000024462 [176-200]; [387-411]; ENSEMBL:ENSBTAP00000024466 [299-323]	47 kDa protein	0	3109.32	5	622.669	3.57188e+06	716261	604049	644037	1.16618e+06	981254	412862	165562	390496	477625	752737	345690	3.016e-05	6.018e-08	7.43
[K].NTVELLVEDKGNQVYR.[C]	1xNitro [Y15]	1.2368e-05	0.000181819	1	1	13	O75369	O75369 [400-415]	Filamin-B OS=Homo sapiens (Human) OX=9606 GN=FLNB PE=1 SV=2	1	1921.96	3	641.326	750592	306220		2.78406e+06	2.81144e+06	2.07282e+06	162167	116488			592641	275457	3.016e-05	3.561e-08	5.92
[K].NVALLSQLYHSPAR.[R]	1xNitro [Y9]	0.00190134	0.000181819	1	1	1	Q15717	Q15717 [192-205]	ELAV-like protein 1 OS=Homo sapiens (Human) OX=9606 GN=ELAVL1 PE=1 SV=2	0	1613.84	2	807.423							321154	173012	245653				3.016e-05	5.655e-05	3.56
[K].NVSLGNVLAVAYATQR.[E]	1xNitro [Y12]	0.000137588	0.000181819	1	1	1	Q9NY33	Q9NY33 [406-421]	Dipeptidyl peptidase 3 OS=Homo sapiens (Human) OX=9606 GN=DPP3 PE=1 SV=2	0	1720.9	2	860.952	662181	87500.2	107091			147040		99303.4	265561	401938	162729	741362	3.016e-05	1.206e-06	2.2
[K].NVSTKPSNIVKYPEKESEPSEK.[I]	1xNitro [Y12]	0.00167378	0.000181819	1	1	7	Q7Z6E9	Q7Z6E9 [1351-1372]	E3 ubiquitin-protein ligase RBBP6 OS=Homo sapiens (Human) OX=9606 GN=RBBP6 PE=1 SV=1	2	2535.26	4	634.57	230460	214203	132048	190827	169622	269539	51470.2	34977.4	46889.9	95222.1			3.016e-05	4.691e-05	4.08
[R].NYDYYASRVPESIK.[N]	3xNitro [Y2; Y4; Y5]	0.0100134	0.000181819	1	1	1	O95861	O95861 [290-303]	3'(2'),5'-bisphosphate nucleotidase 1 OS=Homo sapiens (Human) OX=9606 GN=BPNT1 PE=1 SV=1	1	1839.78	3	613.931													3.016e-05	0.0006527	3.14
[K].QADLYISEGLHPR.[I]	1xNitro [Y5]	5.38461e-05	0.000181819	1	2	10	P40227	P40227 [105-117]	T-complex protein 1 subunit zeta OS=Homo sapiens (Human) OX=9606 GN=CCT6A PE=1 SV=3	0	1543.75	3	515.254	867863	696383	770132	681423	702540	763577		949639	663691	811728	140349	20963	3.016e-05	3.078e-07	3.77
[R].NMLLQNPQLAYALLQAQVVMR.[I]	2xOxidation [M2; M20]; 1xNitro [Y11]	4.04238e-06	0.000181819	1	2	2	P33240	P33240 [160-180]	Cleavage stimulation factor subunit 2 OS=Homo sapiens (Human) OX=9606 GN=CSTF2 PE=1 SV=1	0	2491.28	3	831.097					121753	85459.8	263935	164084	202970		255249	389415	3.016e-05	6.894e-09	7.06
[K].QAVDFLSNEGHIYSTVDDDHFK.[S]	1xNitro [Y13]	0.00287151	0.000181819	1	1	2	P15927	P15927 [244-265]	Replication protein A 32 kDa subunit OS=Homo sapiens (Human) OX=9606 GN=RPA2 PE=1 SV=1	0	2582.14	4	646.291			212646		144815	184446		348058	420428	609553	442029	65474.1	3.016e-05	0.0001045	2.25
[R].QDHPSSMGVYGQESGGFSGPGENR.[S]	1xOxidation [M7]; 1xNitro [Y10]	7.55875e-09	0.000181819	1	1	5	Q01844	Q01844 [269-292]	RNA-binding protein EWS OS=Homo sapiens (Human) OX=9606 GN=EWSR1 PE=1 SV=1	0	2541.03	3	847.683							1.30432e+06	1.35617e+06	1.52657e+06	1.46526e+06	90959.6		3.016e-05	7.018e-13	5.91
[K].QEYDESGPSIVHR.[K]	1xNitro [Y3]	0.000478192	0.000181819	4	7	9	P60709; Q6S8J3; P0CG38; P63261	P60709 [360-372]; Q6S8J3 [1060-1072]; P0CG38 [1060-1072]; P63261 [360-372]	Actin, cytoplasmic 1 OS=Homo sapiens (Human) OX=9606 GN=ACTB PE=1 SV=1 POTE ankyrin domain family member E OS=Homo sapiens (Human) OX=9606 GN=POTEE PE=2 SV=3 POTE ankyrin domain family member I OS=Homo sapiens (Human) OX=9606 GN=POTEI PE=3 SV=1 Actin, cytoplasmic 2 OS=Homo sapiens (Human) OX=9606 GN=ACTG1 PE=1 SV=1	0	1561.69	3	521.235	223908	182779	212624	293285	278354	326679	312643	300559	431030	363037			3.016e-05	7.533e-06	3.6
[K].QEYDESGPSIVHRK.[C]	1xNitro [Y3]	0.00220892	0.000181819	4	7	5	P60709; Q6S8J3; P0CG38; P63261	P60709 [360-373]; Q6S8J3 [1060-1073]; P0CG38 [1060-1073]; P63261 [360-373]	Actin, cytoplasmic 1 OS=Homo sapiens (Human) OX=9606 GN=ACTB PE=1 SV=1 POTE ankyrin domain family member E OS=Homo sapiens (Human) OX=9606 GN=POTEE PE=2 SV=3 POTE ankyrin domain family member I OS=Homo sapiens (Human) OX=9606 GN=POTEI PE=3 SV=1 Actin, cytoplasmic 2 OS=Homo sapiens (Human) OX=9606 GN=ACTG1 PE=1 SV=1	1	1689.78	4	423.201	151749	115093	119852	212588	222589	236597	142977	140170	182820	226471			3.016e-05	7.094e-05	2.69
[K].QGGPTYYIDTNALR.[V]	2xNitro [Y6; Y7]	0.0106289	0.000181819	1	1	1	O96019	O96019 [63-76]	Actin-like protein 6A OS=Homo sapiens (Human) OX=9606 GN=ACTL6A PE=1 SV=1	0	1658.74	2	829.874	1.20882e+06												3.016e-05	0.0007127	3.98
[R].QGWACCPYRQGVCCADRR.[H]	4xCarbamidomethyl [C5; C6; C13; C14]; 1xNitro [Y8]	0.00440076	0.000181819	1	1	10	P28799	P28799 [539-556]	Progranulin OS=Homo sapiens (Human) OX=9606 GN=GRN PE=1 SV=2	2	2344.95	4	586.994	1883168	626097	493173	844613	908045	1131434	622048	437004	642895	1.1113e+06			3.016e-05	0.0001937	3.49
[K].QLEDGRTLSDYNIQK.[E]	1xNitro [Y11]	0.00915602	0.000181819	1	5	11	P62979	P62979 [49-63]	Ubiquitin-40S ribosomal protein S27a OS=Homo sapiens (Human) OX=9606 GN=RPS27A PE=1 SV=2	1	1824.87	3	608.962	3.66722e+06	5.04026e+06	4.51929e+06	5145710	4.65934e+06	5676570	5083601	5.10869e+06	4897753	5.42348e+06			3.016e-05	0.0005713	4.94
[K].QLEDGRTLSDYNIQKESTLHLVLR.[L]	1xNitro [Y11]	7.05495e-05	0.000181819	1	5	10	P62979	P62979 [49-72]	Ubiquitin-40S ribosomal protein S27a OS=Homo sapiens (Human) OX=9606 GN=RPS27A PE=1 SV=2	2	2873.48	5	575.5	2.09766e+06	1.69472e+06	1.23772e+06	1.74975e+06	1.45078e+06	1.30852e+06	606107	504517	618609	2.03142e+06	1.10212e+06	1288166	3.016e-05	4.533e-07	5.98
[K].QLESNKIPELDMTEVVAPFMANIPLLLYPQDGPR.[S]	2xOxidation [M12; M20]; 1xNitro [Y28]	1.69511e-05	0.000181819	1	1	6	P07602	P07602 [153-186]	Prosaposin OS=Homo sapiens (Human) OX=9606 GN=PSAP PE=1 SV=2	1	3915.95	4	979.743			434554		189212	530443	125979	930537	404720	1.22583e+06	2.49636e+06	1.68795e+06	3.016e-05	5.622e-08	6.89
[R].QLFHPEQLITGKEDAANNYAR.[G]	1xNitro [Y19]	1.30735e-08	0.000181819	2	6	14	Q71U36; P68363	Q71U36 [85-105]; P68363 [85-105]	Tubulin alpha-1A chain OS=Homo sapiens (Human) OX=9606 GN=TUBA1A PE=1 SV=1 Tubulin alpha-1B chain OS=Homo sapiens (Human) OX=9606 GN=TUBA1B PE=1 SV=1	1	2460.19	3	820.735	7.72735e+06	3.19261e+06	2.30912e+06	3.74598e+06	4.31055e+06	3.67441e+06	6264676	5.65124e+06	7.30356e+06	7.95718e+06	6.09925e+06	2.07722e+06	3.016e-05	1.554e-12	7.73
[K].QLICDPSYVKDRVEK.[V]	1xCarbamidomethyl [C4]; 1xNitro [Y8]	0.00168638	0.000181819	1	1	6	P50395	P50395 [279-293]	Rab GDP dissociation inhibitor beta OS=Homo sapiens (Human) OX=9606 GN=GDI2 PE=1 SV=2	2	1894.93	4	474.489	399568	345401	332250	185403	257531	293411	152044	169567	238584	230407			3.016e-05	4.783e-05	3.99
[R].QLSDKTNYDIVVR.[A]	1xNitro [Y8]	0.0103938	0.000181819	1	1	3	Q15397	Q15397 [125-137]	Pumilio homolog 3 OS=Homo sapiens (Human) OX=9606 GN=PUM3 PE=1 SV=3	1	1595.8	3	532.606	714606	304555					372521	303611	236494		104972	140453	3.016e-05	0.0006898	2.79
[K].QISQAYEVLSDAKK.[R]	1xNitro [Y6]	0.00224229	0.000181819	1	1	5	P31689	P31689 [47-60]	DnaJ homolog subfamily A member 1 OS=Homo sapiens (Human) OX=9606 GN=DNAJA1 PE=1 SV=2	1	1624.82	3	542.277	1742032	221918	323090	272376	334959	450024					13775.4	6920.81	3.016e-05	7.224e-05	4.99
[K].QLVAEQVTYQR.[N]	1xNitro [Y9]	0.00436794	0.000181819	1	1	6	P49736	P49736 [838-848]	DNA replication licensing factor MCM2 OS=Homo sapiens (Human) OX=9606 GN=MCM2 PE=1 SV=4	0	1379.69	2	690.347	5.2425e+06	3886202	4247941	4785372	4.68572e+06	6.1234e+06	5.41063e+06	4.25017e+06	5.39522e+06	3.75286e+06	37073.1		3.016e-05	0.0001933	2.7
[R].QLYHLGVVEAYSGLTK.[K]	2xNitro [Y3; Y11]	0.00260495	0.000181819	1	1	2	Q08211	Q08211 [249-264]	ATP-dependent RNA helicase A OS=Homo sapiens (Human) OX=9606 GN=DHX9 PE=1 SV=4	0	1867.92	3	623.311			92109.2			84519.4	308390	570165	347956	219427	733395	410418	3.016e-05	9.047e-05	3.46
[K].QDAFYKEQLAR.[L]	1xNitro [Y5]	0.00336081	0.000181819	1	1	1	Q9NX63	Q9NX63 [137-147]	MICOS complex subunit MIC19 OS=Homo sapiens (Human) OX=9606 GN=CHCHD3 PE=1 SV=1	1	1413.68	3	471.897							77859.5	91697.4	150544	118251			3.016e-05	0.0001309	2.56
[R].QLYHLGVVEAYSGLTKK.[K]	2xNitro [Y3; Y11]	0.000282794	0.000181819	1	1	5	Q08211	Q08211 [249-265]	ATP-dependent RNA helicase A OS=Homo sapiens (Human) OX=9606 GN=DHX9 PE=1 SV=4	1	1996.01	4	499.758	203340	234613	171218				462729	475110	505562	411022	931256	830413	3.016e-05	3.475e-06	4.79
[R].NMGGPYGGGNYGPGGSGGSGGYGGR.[S]	1xOxidation [M2]; 3xNitro [Y6; Y11; Y22]	3.21759e-08	0.000181819	1	1	1	P22626	P22626 [326-350]	Heterogeneous nuclear ribonucleoproteins A2/B1 OS=Homo sapiens (Human) OX=9606 GN=HNRNPA2B1 PE=1 SV=2	0	2340.86	2	1170.93													3.016e-05	5.826e-12	5.57
[K].NMAEQIIQEIYSQIQSK.[K]	1xOxidation [M2]; 1xNitro [Y11]	0.000982695	0.000181819	1	1	3	P29401	P29401 [265-281]	Transketolase OS=Homo sapiens (Human) OX=9606 GN=TKT PE=1 SV=3	0	2084	3	695.337					158197	157475	179962	215741	2.12797e+06		981418	396201	3.016e-05	2.167e-05	4.52
[K].NDQANYSLNTDDPLIFK.[S]	1xNitro [Y6]	1.20926e-05	0.000181819	1	1	8	P00813	P00813 [285-301]	Adenosine deaminase OS=Homo sapiens (Human) OX=9606 GN=ADA PE=1 SV=3	0	2012.92	2	1006.96	1.30753e+06	579102	870977				1.089e+06	1.88475e+06	1513810	929732	1.35087e+06	1.21572e+06	3.016e-05	3.451e-08	5.19
[K].NELMYQLEQDHDLQAILQER.[E]	1xOxidation [M4]; 1xNitro [Y5]	6.29429e-06	0.000181819	1	1	5	Q08211	Q08211 [366-385]	ATP-dependent RNA helicase A OS=Homo sapiens (Human) OX=9606 GN=DHX9 PE=1 SV=4	0	2547.18	3	849.731		297101	297946				955453	2.09415e+06	897562	657099	4187702	322849	3.016e-05	1.316e-08	7.46
[K].NELMYQLEQDHDLQAILQERELLPVKK.[F]	1xOxidation [M4]; 1xNitro [Y5]	0.0011854	0.000181819	1	1	3	Q08211	Q08211 [366-392]	ATP-dependent RNA helicase A OS=Homo sapiens (Human) OX=9606 GN=DHX9 PE=1 SV=4	2	3354.7	5	671.746	245925						532577		389228	658238	859635		3.016e-05	2.83e-05	6.61
[K].NFGGHRDYGPRTDADSESDNSDNNTIFVQGLGEGVSTDQVGEFFK.[Q]	1xNitro [Y8]	1.51463e-05	0.000181819	1	1	5	Q92804	Q92804 [211-255]	TATA-binding protein-associated factor 2N OS=Homo sapiens (Human) OX=9606 GN=TAF15 PE=1 SV=1	2	4924.16	5	985.637							2.59132e+06	7.05029e+06	2.56727e+06	1.4927e+06	6280353	4.11158e+06	3.016e-05	4.778e-08	9.99
[R].NFGSYVTHETK.[H]	1xNitro [Y5]	0.0101639	0.000181819	1	2	6	P63167	P63167 [61-71]	Dynein light chain 1, cytoplasmic OS=Homo sapiens (Human) OX=9606 GN=DYNLL1 PE=1 SV=1	0	1327.59	3	443.202	107436	109106		98497.5	210812	232734	83038.2	137795	200782	163791			3.016e-05	0.0006647	2.04
[R].NFLGEKYIR.[R]	1xNitro [Y7]	0.00843432	0.000181819	1	1	8	P32969	P32969 [116-124]	60S ribosomal protein L9 OS=Homo sapiens (Human) OX=9606 GN=RPL9P8 PE=1 SV=1	1	1184.61	3	395.54	487724	215918	239379	493502	421142	564990	477724	509461	841717	628358			3.016e-05	0.000508	2.42
[K].NFYQEHPDLAR.[R]	1xNitro [Y3]	0.00367689	0.000181819	1	1	6	P17844	P17844 [57-67]	Probable ATP-dependent RNA helicase DDX5 OS=Homo sapiens (Human) OX=9606 GN=DDX5 PE=1 SV=1	0	1434.64	3	478.885	189761	90356.8	108875	159480	191247	281897	795160	581512	847361	709367			3.016e-05	0.0001498	2.68
[K].NFYVEHPEVAR.[L]	1xNitro [Y3]	0.00018857	0.000181819	1	1	7	Q92841	Q92841 [133-143]	Probable ATP-dependent RNA helicase DDX17 OS=Homo sapiens (Human) OX=9606 GN=DDX17 PE=1 SV=2	0	1405.65	3	469.221	243026	99549.3	121963	933388	905660	1.30316e+06	467202	579678	695847	724228	3133.54	2572.25	3.016e-05	1.933e-06	2.61
[K].NGLNFMYEAPPGAK.[K]	1xOxidation [M6]; 1xNitro [Y7]	0.00193006	0.000181819	1	1	2	Q86X95	Q86X95 [66-79]	Corepressor interacting with RBPJ 1 OS=Homo sapiens (Human) OX=9606 GN=CIR1 PE=1 SV=1	0	1569.7	2	785.354	1.22054e+06					633561	1.21183e+06		1.18902e+06	862248			3.016e-05	5.831e-05	3.54
[R].NGQPESEDKYGTTPPQLDADSSYFLYSK.[L]	1xNitro [Y23]	0.000178919	0.000181819	2	2	2	ENSEMBL:ENSBTAP00000024462; ENSEMBL:ENSBTAP00000024466	ENSEMBL:ENSBTAP00000024462 [354-381]; ENSEMBL:ENSBTAP00000024466 [266-293]	47 kDa protein	1	3182.41	3	1061.47	3862668											1.40001e+06	3.016e-05	1.773e-06	5.42
[K].NGSEADIDEGLYSR.[Q]	1xNitro [Y12]	0.0103938	0.000181819	1	1	4	P22314	P22314 [44-57]	Ubiquitin-like modifier-activating enzyme 1 OS=Homo sapiens (Human) OX=9606 GN=UBA1 PE=1 SV=3	0	1570.66	2	785.836			327488				480539	449848	424216	271984			3.016e-05	0.0006886	2.97
[K].NHSEGGGVIVNNTESILMSYDHVELTFNDMK.[N]	2xOxidation [M18; M30]; 1xNitro [Y20]	8.8761e-07	0.000181819	1	1	6	Q969T9	Q969T9 [6-36]	WW domain-binding protein 2 OS=Homo sapiens (Human) OX=9606 GN=WBP2 PE=1 SV=1	0	3527.57	4	882.648	2075392	852164	871665	129153			319123	442391	125890	276665	777542	675422	3.016e-05	7.52e-10	7.61
[K].NIDDGTSDRPYSHALVAGIDRYPR.[K]	2xNitro [Y11; Y22]	0.000878105	0.000181819	1	1	8	P61353	P61353 [28-51]	60S ribosomal protein L27 OS=Homo sapiens (Human) OX=9606 GN=RPL27 PE=1 SV=2	1	2778.28	5	556.462	1726059	455660	643528	618927	1.78304e+06	924786		482889		1.01235e+06	1437208	781450	3.016e-05	1.835e-05	4.42
[K].NIDDGTSDRPYSHALVAGIDRYPRK.[V]	1xNitro [Y22]	0.00293679	0.000181819	1	1	4	P61353	P61353 [28-52]	60S ribosomal protein L27 OS=Homo sapiens (Human) OX=9606 GN=RPL27 PE=1 SV=2	2	2861.39	5	573.084	141911	247537	152329	493487	606188	1.1857e+06	58590.6	81471.7	129163	237075	58041.9		3.016e-05	0.0001071	4.74
[K].NMAEQIIQEIYSQIQSKK.[K]	1xOxidation [M2]; 1xNitro [Y11]	0.0095752	0.000181819	1	1	1	P29401	P29401 [265-282]	Transketolase OS=Homo sapiens (Human) OX=9606 GN=TKT PE=1 SV=3	1	2212.09	3	738.035	958387	70360.4	61006.9					90810.9			136320		3.016e-05	0.0006086	4.12
[R].NLDIERPTYTNLNR.[L]	1xNitro [Y9]	0.00167378	0.000181819	2	7	22	Q71U36; P68363	Q71U36 [216-229]; P68363 [216-229]	Tubulin alpha-1A chain OS=Homo sapiens (Human) OX=9606 GN=TUBA1A PE=1 SV=1 Tubulin alpha-1B chain OS=Homo sapiens (Human) OX=9606 GN=TUBA1B PE=1 SV=1	0	1763.87	3	588.627	13821469	1.12667e+07	1.14806e+07	12426505	1.40723e+07	1.83262e+07	2.53052e+07	2.83437e+07	2.64183e+07	30589512	1.08178e+06		3.016e-05	4.71e-05	3.87
[R].NLDPLVYLLSK.[L]	1xNitro [Y7]	0.00689376	0.000181819	1	1	2	Q9BSJ2	Q9BSJ2 [77-87]	Gamma-tubulin complex component 2 OS=Homo sapiens (Human) OX=9606 GN=TUBGCP2 PE=1 SV=2	0	1319.72	2	660.364				273504	475151	548532							3.016e-05	0.0003777	2.4
[K].NLFQQYDRDR.[S]	1xNitro [Y6]	0.0082475	0.000181819	1	1	4	Q9UBV8	Q9UBV8 [188-197]	Peflin OS=Homo sapiens (Human) OX=9606 GN=PEF1 PE=1 SV=1	1	1399.63	3	467.216				173983	228435	478642	732940	958092	883624	834757	7955.49		3.016e-05	0.0004874	2.69
[K].NIILEEGKEILVGDVGQTVDDPYATFVK.[M]	1xNitro [Y23]	2.71572e-06	0.000181819	1	1	12	P23528	P23528 [46-73]	Cofilin-1 OS=Homo sapiens (Human) OX=9606 GN=CFL1 PE=1 SV=3	1	3107.58	3	1036.53			1.07831e+06	227529	367314	577797	1.76272e+06	859970	397821	478559	1.13774e+06	586679	3.016e-05	3.849e-09	6.23
[R].NLLSVAYKNVIGAR.[R]	1xNitro [Y7]	0.000547345	0.000181819	1	1	1	P62258	P62258 [43-56]	14-3-3 protein epsilon OS=Homo sapiens (Human) OX=9606 GN=YWHAE PE=1 SV=1	1	1562.86	3	521.626												751269	3.016e-05	9.147e-06	3.44
[R].NLLSVAYKNVVGAR.[R]	1xNitro [Y7]	3.04394e-05	0.000181819	3	4	2	P63104; Q04917; P61981	P63104 [42-55]; Q04917 [43-56]; P61981 [43-56]	14-3-3 protein zeta/delta OS=Homo sapiens (Human) OX=9606 GN=YWHAZ PE=1 SV=1 14-3-3 protein eta OS=Homo sapiens (Human) OX=9606 GN=YWHAH PE=1 SV=4 14-3-3 protein gamma OS=Homo sapiens (Human) OX=9606 GN=YWHAG PE=1 SV=2	1	1548.85	3	516.955	637454	674864	405441				59056.3	92138.6	70503.2	215681	181136	1.65864e+06	3.016e-05	1.335e-07	5.01
[R].NLNPHSTMDSILGALAPYAVLSSSNVR.[V]	1xOxidation [M8]; 1xNitro [Y18]	5.32816e-07	0.000181819	1	1	5	P98175	P98175 [306-332]	RNA-binding protein 10 OS=Homo sapiens (Human) OX=9606 GN=RBM10 PE=1 SV=3	0	2888.42	3	963.478	1.67508e+06	1.476e+06	670044	564094	1.42157e+06	776144	1.04183e+06	1.11802e+06	3.50064e+06	3.01948e+06	1713508	3.8284e+06	3.016e-05	3.555e-10	7.52
[R].NLPLPPPPPPRGGDLMAYDR.[R]	1xOxidation [M16]; 1xNitro [Y18]	0.00726398	0.000181819	1	1	7	P61978	P61978 [306-325]	Heterogeneous nuclear ribonucleoprotein K OS=Homo sapiens (Human) OX=9606 GN=HNRNPK PE=1 SV=1	1	2234.1	3	745.372	3.99589e+06	1.63231e+06	1.66379e+06	1.62617e+06	1.48154e+06	1.61914e+06	2524513	2596601	3.61429e+06	2.76711e+06	946453		3.016e-05	0.0004046	3.34
[R].NIPPYFVALVPQEEELDDQK.[I]	1xNitro [Y5]	0.00503545	0.000181819	1	1	1	P12956	P12956 [405-424]	X-ray repair cross-complementing protein 6 OS=Homo sapiens (Human) OX=9606 GN=XRCC6 PE=1 SV=2	0	2389.16	3	797.057		66957.4	172280	88306.7	167221	187692	367048	178533	190679	165516	376705		3.016e-05	0.0002366	3.01
[K].NLQYYDISAK.[S]	2xNitro [Y4; Y5]	0.00754047	0.000181819	1	1	7	P62826	P62826 [143-152]	GTP-binding nuclear protein Ran OS=Homo sapiens (Human) OX=9606 GN=RAN PE=1 SV=3	0	1304.58	2	652.792	3.64988e+06	1.54268e+06	1.65668e+06	329007	363898	448453	850466	772092	924274	729483			3.016e-05	0.0004288	2.55
[R].NLSPYVSNELLEEAFSQFGPIER.[A]	1xNitro [Y5]	0.00033607	0.000181819	1	1	7	P23246	P23246 [377-399]	Splicing factor, proline- and glutamine-rich OS=Homo sapiens (Human) OX=9606 GN=SFPQ PE=1 SV=2	0	2684.28	3	895.432		98988.9	210460	170929	166544	469825	1.04909e+06	1.7733e+06	3.44428e+06	523675	1944735	1.39909e+06	3.016e-05	4.489e-06	4.81
[K].NITDYLIEEVSAEEEELLGSSGGAPPEEPPKEGNPAEINVERDEK.[L]	1xNitro [Y5]	0.00405285	0.000181819	1	1	2	Q9BXP5	Q9BXP5 [560-604]	Serrate RNA effector molecule homolog OS=Homo sapiens (Human) OX=9606 GN=SRRT PE=1 SV=1	2	4925.3	4	1232.08											872355	177953	3.016e-05	0.0001733	5.49
[R].NIVEAAAVRDISEASVFDAYVLPK.[L]	1xNitro [Y20]	0.000158675	0.000181819	1	1	9	P62854	P62854 [43-66]	40S ribosomal protein S26 OS=Homo sapiens (Human) OX=9606 GN=RPS26 PE=1 SV=3	1	2622.34	3	874.785	1.7179e+06	198556	485947		293844	693404	808328	283605	257080		729222	732080	3.016e-05	1.499e-06	5.26
[K].NLVPGESVYGEK.[R]	1xNitro [Y9]	0.00546741	0.000181819	1	1	7	P22087	P22087 [110-121]	rRNA 2'-O-methyltransferase fibrillarin OS=Homo sapiens (Human) OX=9606 GN=FBL PE=1 SV=2	0	1336.64	2	668.822		441321	387459	552061	495630	750470	694004	609226	631512	730785			3.016e-05	0.0002667	2.44
[K].NIYVLQELDNPGAK.[R]	1xNitro [Y3]	0.000173628	0.000181819	1	1	10	P12956	P12956 [101-114]	X-ray repair cross-complementing protein 6 OS=Homo sapiens (Human) OX=9606 GN=XRCC6 PE=1 SV=2	0	1618.81	2	809.907	1.66476e+06	699416	572732	600598	896483	1.62764e+06	1.39138e+06	1.8388e+06	1.07174e+06	1.3249e+06	530862	107394	3.016e-05	1.697e-06	4.37
[R].NIDNPALADIYTEHAHQVVVAK.[Y]	1xNitro [Y11]	7.08659e-07	0.000181819	1	1	2	O75083	O75083 [44-65]	WD repeat-containing protein 1 OS=Homo sapiens (Human) OX=9606 GN=WDR1 PE=1 SV=4	0	2463.23	4	616.561					1.21119e+06	1.25622e+06	592931	539148	513547	1.15771e+06	860728	262769	3.016e-05	5.425e-10	7.14
[R].QIYPPINVLPSLSR.[L]	1xNitro [Y3]	0.00384588	0.000181819	1	2	6	P21281	P21281 [387-400]	V-type proton ATPase subunit B, brain isoform OS=Homo sapiens (Human) OX=9606 GN=ATP6V1B2 PE=1 SV=3	0	1641.9	2	821.451	488182		74112.7	163267	118421	153823	564638	547777	533277	500866	300534	791872	3.016e-05	0.0001597	3.74
[R].QMREMEENFAVEAANYQDTIGR.[L]	2xOxidation [M2; M5]; 1xNitro [Y16]	9.87451e-06	0.000181819	1	1	7	P08670	P08670 [343-364]	Vimentin OS=Homo sapiens (Human) OX=9606 GN=VIM PE=1 SV=4	1	2679.14	3	893.718	899259	1.46983e+06	576479	877176			948540	653775	1.07048e+06	1.73555e+06	1.97458e+06	974349	3.016e-05	2.57e-08	6.77
[R].QNQFYDTQVIKQENESGYER.[R]	2xNitro [Y5; Y18]	0.00180412	0.000181819	1	1	1	Q9BUJ2	Q9BUJ2 [107-126]	Heterogeneous nuclear ribonucleoprotein U-like protein 1 OS=Homo sapiens (Human) OX=9606 GN=HNRNPUL1 PE=1 SV=2	1	2566.11	3	856.042					614105						697854	225119	3.016e-05	5.276e-05	3.45
[K].RLVQSPNSYFMDVK.[C]	1xOxidation [M11]; 1xNitro [Y9]	0.0109505	0.000181819	1	2	3	Q71UM5	Q71UM5 [23-36]	40S ribosomal protein S27-like OS=Homo sapiens (Human) OX=9606 GN=RPS27L PE=1 SV=3	1	1744.83	3	582.282	952519						853692	736952			116491		3.016e-05	0.0007407	4.37
[K].RMATEVAADALGEEWKGYVVR.[I]	1xOxidation [M2]; 1xNitro [Y18]	4.55815e-06	0.000181819	1	1	1	P62753	P62753 [31-51]	40S ribosomal protein S6 OS=Homo sapiens (Human) OX=9606 GN=RPS6 PE=1 SV=1	2	2412.16	4	603.796						58518.2	88831.5					952160	3.016e-05	8.228e-09	7.13
[R].RNLDIERPTYTNLNR.[L]	1xNitro [Y10]	0.000492763	0.000181819	2	7	9	Q71U36; P68363	Q71U36 [215-229]; P68363 [215-229]	Tubulin alpha-1A chain OS=Homo sapiens (Human) OX=9606 GN=TUBA1A PE=1 SV=1 Tubulin alpha-1B chain OS=Homo sapiens (Human) OX=9606 GN=TUBA1B PE=1 SV=1	1	1919.97	4	480.748	414646	238108	276521	419255	435645	433720	452664	498065	622162	741841	6052.59		3.016e-05	7.875e-06	5.15
[K].RPILQSLLLPVMDQDYAK.[V]	1xOxidation [M12]; 1xNitro [Y16]	1.54912e-05	0.000181819	1	1	2	Q8N766	Q8N766 [621-638]	ER membrane protein complex subunit 1 OS=Homo sapiens (Human) OX=9606 GN=EMC1 PE=1 SV=1	0	2161.13	3	721.051	357778	237329	422251				596629	1300233	1.06795e+06	836477	1.77408e+06		3.016e-05	4.969e-08	5.4
[R].RPQYSNPPVQGEVMEGADNQGAGEQGRPVR.[Q]	1xOxidation [M14]; 1xNitro [Y4]	8.03873e-08	0.000181819	1	1	9	P67809	P67809 [205-234]	Y-box-binding protein 1 OS=Homo sapiens (Human) OX=9606 GN=YBX1 PE=1 SV=3	0	3284.51	4	821.883	491892	681017	456274	585849	751080	705487	225072	254315	289001	405072			3.016e-05	2.225e-11	7.27
[R].RPYAPINANAIK.[A]	1xNitro [Y3]	0.00348907	0.000181819	1	1	8	O94776	O94776 [481-492]	Metastasis-associated protein MTA2 OS=Homo sapiens (Human) OX=9606 GN=MTA2 PE=1 SV=1	0	1372.73	3	458.249	316024	413667	439278	369004	353475	312686	262128	193958	248336	356165	50687.4		3.016e-05	0.0001387	2.43
[K].RQAHLCVLASNCDEPMYVK.[L]	2xCarbamidomethyl [C6; C12]; 1xOxidation [M16]; 1xNitro [Y17]	0.0100134	0.000181819	1	1	2	P25398	P25398 [45-63]	40S ribosomal protein S12 OS=Homo sapiens (Human) OX=9606 GN=RPS12 PE=1 SV=3	1	2352.05	4	588.77	408403	163464	93154.1	92589	178650	164453	77086.6	197042	127876	287885	57629.1		3.016e-05	0.0006492	4.24
[K].RQAVTNPNNTFYATK.[R]	1xNitro [Y12]	0.00236309	0.000181819	1	1	3	P38646	P38646 [107-121]	Stress-70 protein, mitochondrial OS=Homo sapiens (Human) OX=9606 GN=HSPA9 PE=1 SV=2	1	1769.86	3	590.623				184687	122539	185118				57015.3			3.016e-05	7.839e-05	4.1
[K].RQVLEGEEIAYK.[F]	1xNitro [Y11]	0.00211176	0.000181819	1	1	8	Q03252	Q03252 [505-516]	Lamin-B2 OS=Homo sapiens (Human) OX=9606 GN=LMNB2 PE=1 SV=4	1	1479.74	3	493.92	7.13037e+06	5.7938e+06	5.63979e+06	10629502	12294967	11240434	4.65341e+06	4.85131e+06	5.70943e+06	5.78434e+06	24032.8	6924.28	3.016e-05	6.63e-05	4
[K].RTGQPMIHIYLDKETGKPK.[G]	1xOxidation [M6]; 1xNitro [Y10]	0.00208033	0.000181819	1	1	12	Q01844	Q01844 [392-410]	RNA-binding protein EWS OS=Homo sapiens (Human) OX=9606 GN=EWSR1 PE=1 SV=1	2	2273.17	5	455.44	673180	464268	534652	316232	310837	328808	964454	996705	1.41432e+06	3.25432e+06	274219		3.016e-05	6.453e-05	2.82
[K].RTIAQDYGVLKADEGISFR.[G]	1xNitro [Y7]	2.41209e-05	0.000181819	1	1	1	Q06830	Q06830 [110-128]	Peroxiredoxin-1 OS=Homo sapiens (Human) OX=9606 GN=PRDX1 PE=1 SV=1	2	2184.1	4	546.781												462226	3.016e-05	9.444e-08	6.56
[K].RTSSAQVEGGVHSLHSYEK.[R]	1xNitro [Y17]	0.000511602	0.000181819	1	1	9	P12268	P12268 [493-511]	Inosine-5'-monophosphate dehydrogenase 2 OS=Homo sapiens (Human) OX=9606 GN=IMPDH2 PE=1 SV=2	1	2117	4	530.006	678706	662020	485713	175398	250130	261257	50857.2	89338.2	107802	219051			3.016e-05	8.3e-06	4.91
[K].RVSISEGDDKIEYR.[A]	1xNitro [Y13]	4.01216e-06	0.000181819	1	1	8	P22087	P22087 [122-135]	rRNA 2'-O-methyltransferase fibrillarin OS=Homo sapiens (Human) OX=9606 GN=FBL PE=1 SV=2	2	1711.82	3	571.28	263979	115139	217406	118817	324964	308158	75818.4	225872	155421	311070	103614	3099.77	3.016e-05	6.866e-09	4.79
[K].RYAICSALAASALPALVMSK.[G]	1xCarbamidomethyl [C5]; 1xOxidation [M18]; 1xNitro [Y2]	1.69511e-05	0.000181819	1	1	11	P36578	P36578 [121-140]	60S ribosomal protein L4 OS=Homo sapiens (Human) OX=9606 GN=RPL4 PE=1 SV=5	1	2154.1	3	718.706		537510	547757	600847	612618	779446	639095	931486	471407	331440	707814		3.016e-05	5.665e-08	6.17
[K].RISGLIYEETRGVLK.[V]	1xNitro [Y7]	5.70049e-07	0.000181819	1	1	33	P62805	P62805 [46-60]	Histone H4 OS=Homo sapiens (Human) OX=9606 GN=H4C2 PE=1 SV=2	2	1778.98	3	593.664	15394784	2.79634e+06	3.62184e+06	6.28653e+06	9.58837e+06	9.39195e+06	2680330	3257412	3.75125e+06	8686118	6.20811e+06	4.47088e+06	3.016e-05	3.903e-10	6.46
[R].RYNIPHGPVVGSTR.[R]	1xNitro [Y2]	0.00800479	0.000181819	1	1	1	P50402	P50402 [18-31]	Emerin OS=Homo sapiens (Human) OX=9606 GN=EMD PE=1 SV=1	1	1597.82	3	533.278	145678	39562.9	40964.9		80665.3	68685.2			122099				3.016e-05	0.0004695	3
[K].SAVGFNEMEAPTTAYKK.[T]	1xOxidation [M8]; 1xNitro [Y15]	0.000631213	0.000181819	1	1	3	P14317	P14317 [208-224]	Hematopoietic lineage cell-specific protein OS=Homo sapiens (Human) OX=9606 GN=HCLS1 PE=1 SV=3	1	1904.87	3	635.628							111694	130842	155354	167339			3.016e-05	1.123e-05	3.45
[K].SAVGHEYVAEVEK.[H]	1xNitro [Y7]	0.00033607	0.000181819	1	1	4	P14317	P14317 [97-109]	Hematopoietic lineage cell-specific protein OS=Homo sapiens (Human) OX=9606 GN=HCLS1 PE=1 SV=3	0	1462.68	3	488.232			97208.2	110240	154244	141765	264587	375450	463086	543819			3.016e-05	4.509e-06	2.91
[K].SDALETLGFLNHYQMKNPNGPYPYTLK.[L]	1xOxidation [M15]; 3xNitro [Y13; Y22; Y24]	0.00417607	0.000181819	1	1	3	P14866	P14866 [553-579]	Heterogeneous nuclear ribonucleoprotein L OS=Homo sapiens (Human) OX=9606 GN=HNRNPL PE=1 SV=2	1	3262.47	4	816.374	154455	69443.1	118670	74367.1	95940.2		690110		2.19517e+06	1249473	3.49728e+06		3.016e-05	0.0001807	4.61
[K].SDGIYIINLK.[R]	1xNitro [Y5]	0.00620872	0.000181819	1	1	10	P08865	P08865 [43-52]	40S ribosomal protein SA OS=Homo sapiens (Human) OX=9606 GN=RPSA PE=1 SV=4	0	1180.62	2	590.814	3.08603e+06	483501	781796	742856	748611	938147	988911	1.06347e+06	678048	514090	651834		3.016e-05	0.000323	3.12
[K].SDIYVCMISFAHNVAAQGK.[Y]	1xCarbamidomethyl [C6]; 1xOxidation [M7]; 1xNitro [Y4]	0.000102675	0.000181819	1	1	4	P50395	P50395 [330-348]	Rab GDP dissociation inhibitor beta OS=Homo sapiens (Human) OX=9606 GN=GDI2 PE=1 SV=2	0	2171.98	3	724.666	1.29481e+06	1.2426e+06					244064	209360	336753		392314	367290	3.016e-05	7.875e-07	4.86
[K].SDQDYILKEGDLVK.[I]	1xNitro [Y5]	9.10572e-05	0.000181819	1	1	8	Q9UQ80	Q9UQ80 [94-107]	Proliferation-associated protein 2G4 OS=Homo sapiens (Human) OX=9606 GN=PA2G4 PE=1 SV=3	1	1667.81	3	556.61	611861	492081		1427872	1.79351e+06	2.00969e+06	530245	408872	589201	607808			3.016e-05	6.643e-07	4.82
[K].SDVYCEVCEFLVK.[E]	2xCarbamidomethyl [C5; C8]; 1xNitro [Y4]	0.000450331	0.000181819	1	1	11	P07602	P07602 [311-323]	Prosaposin OS=Homo sapiens (Human) OX=9606 GN=PSAP PE=1 SV=2	0	1692.72	2	846.866	2.89024e+06	603776	734400	460949	713578	1.49088e+06	595089	580497	3644312	1.381e+06	1.97372e+06	594373	3.016e-05	6.895e-06	3.51
[R].SETDLLDIRSEYK.[R]	1xNitro [Y12]	0.000243381	0.000181819	1	1	5	P50995	P50995 [462-474]	Annexin A11 OS=Homo sapiens (Human) OX=9606 GN=ANXA11 PE=1 SV=1	1	1613.77	3	538.593							341403	617824	453051	933584	883282	190381	3.016e-05	2.796e-06	3.7
[K].SFNLPMLMLGGGGYTIR.[N]	2xOxidation [M6; M8]; 1xNitro [Y14]	0.00420746	0.000181819	1	1	3	Q13547	Q13547 [290-306]	Histone deacetylase 1 OS=Homo sapiens (Human) OX=9606 GN=HDAC1 PE=1 SV=1	0	1903.9	2	952.456	466165	129205	168923				739372	477699	1.60632e+06	169957	791664	923566	3.016e-05	0.0001819	3.06
[K].SFYPEEVSSMVLTK.[M]	1xOxidation [M10]; 1xNitro [Y3]	0.000356864	0.000181819	1	1	19	P11142	P11142 [113-126]	Heat shock cognate 71 kDa protein OS=Homo sapiens (Human) OX=9606 GN=HSPA8 PE=1 SV=1	0	1677.77	2	839.386	5187509	2.31064e+06	2.22436e+06	2.05938e+06	1.933e+06	2.32071e+06	3.69299e+06	4.03702e+06	3410658	3.82919e+06	1.55693e+06		3.016e-05	4.885e-06	3.02
[K].SGDAAIVDMVPGKPMCVESFSDYPPLGR.[F]	1xCarbamidomethyl [C16]; 2xOxidation [M9; M15]; 1xNitro [Y23]	1.4676e-06	0.000181819	2	2	22	P68104; Q5VTE0	P68104 [396-423]; Q5VTE0 [396-423]	Elongation factor 1-alpha 1 OS=Homo sapiens (Human) OX=9606 GN=EEF1A1 PE=1 SV=1 Putative elongation factor 1-alpha-like 3 OS=Homo sapiens (Human) OX=9606 GN=EEF1A1P5 PE=5 SV=1	0	3072.37	3	1024.8	4298200	721253	1.41057e+06	1.52314e+06	2.29143e+06	2.09332e+06	2.16253e+06	2.67184e+06	2.48694e+06	2.852e+06	2.07832e+06	2946003	3.016e-05	1.561e-09	6.1
[K].SGTASVVCLLNNFYPR.[E]	1xCarbamidomethyl [C8]; 1xNitro [Y14]	0.000227485	0.000181819	1	1	1	P01834	P01834 [20-35]	Immunoglobulin kappa constant OS=Homo sapiens (Human) OX=9606 GN=IGKC PE=1 SV=2	0	1842.88	2	921.944		87844.5	351273		88373.3								3.016e-05	2.524e-06	4.48
[K].SGVHTFPAVLQSSGLYSLSSMVTVPASSSGQTFTCNVAHPASSTK.[V]	1xCarbamidomethyl [C35]; 1xNitro [Y16]	1.01754e-05	0.000181819	1	1	10	ENSEMBL:ENSBTAP00000024466	ENSEMBL:ENSBTAP00000024466 [47-91]	44 kDa protein	0	4628.2	5	926.452	2.8009e+06	124623		192711		226368				134627	289470		3.016e-05	2.662e-08	7.97
[K].SGVHTFPAVLQSSGLYSLSSMVTVPASSSGQTFTCNVAHPASSTK.[V]	1xCarbamidomethyl [C35]; 1xOxidation [M21]; 1xNitro [Y16]	4.94291e-07	0.000181819	1	1	3	ENSEMBL:ENSBTAP00000024466	ENSEMBL:ENSBTAP00000024466 [47-91]	45 kDa protein	0	4644.2	4	1161.81													3.016e-05	3.191e-10	7.19
[R].SASPYHGFTIVNR.[L]	1xNitro [Y5]	0.000268322	0.000181819	1	1	3	Q9NPI6	Q9NPI6 [60-72]	mRNA-decapping enzyme 1A OS=Homo sapiens (Human) OX=9606 GN=DCP1A PE=1 SV=3	0	1493.71	3	498.576				527610	605804	702351							3.016e-05	3.235e-06	4.59
[R].RLSEDYGVLKTDEGIAYR.[G]	1xNitro [Y17]	0.00125871	0.000181819	1	1	1	P32119	P32119 [110-127]	Peroxiredoxin-2 OS=Homo sapiens (Human) OX=9606 GN=PRDX2 PE=1 SV=5	2	2130.05	4	533.267	1560565	986157	746620	815549	722792	962608		110145		517446		87343	3.016e-05	3.089e-05	2.03
[K].RIQEIIEQLDVTTSEYEKEK.[L]	1xNitro [Y16]	4.49025e-06	0.000181819	1	1	3	P10809	P10809 [370-389]	60 kDa heat shock protein, mitochondrial OS=Homo sapiens (Human) OX=9606 GN=HSPD1 PE=1 SV=2	2	2496.25	3	832.753				443851	1.35928e+06	2.93587e+06		1.03416e+06	722279	421588	845338	357282	3.016e-05	8.034e-09	6.76
[R].RIPIHNEDITYDELVLMMQR.[V]	1xOxidation [M17]; 1xNitro [Y11]	3.51048e-05	0.000181819	1	1	1	Q92734	Q92734 [23-42]	Protein TFG OS=Homo sapiens (Human) OX=9606 GN=TFG PE=1 SV=2	1	2547.23	4	637.565									348664			1013347	3.016e-05	1.635e-07	6.19
[K].QPAPEPPKPYSLVR.[E]	1xNitro [Y10]	0.00268422	0.000181819	1	1	4	Q9UQ35	Q9UQ35 [162-175]	Serine/arginine repetitive matrix protein 2 OS=Homo sapiens (Human) OX=9606 GN=SRRM2 PE=1 SV=2	0	1623.85	3	541.955	802341	480866	480112	644268	567562	734226	419222	455160	441413	476213			3.016e-05	9.434e-05	2.65
[R].QQAAQAFIHNSLYGPGTNR.[T]	1xNitro [Y13]	2.08835e-06	0.000181819	1	1	1	Q9UMY1	Q9UMY1 [187-205]	Nucleolar protein 7 OS=Homo sapiens (Human) OX=9606 GN=NOL7 PE=1 SV=2	0	2118.01	3	706.676													3.016e-05	2.63e-09	7.03
[K].QQLLIGAYAK.[A]	1xNitro [Y8]	0.00507327	0.000181819	1	1	3	Q99832	Q99832 [431-440]	T-complex protein 1 subunit eta OS=Homo sapiens (Human) OX=9606 GN=CCT7 PE=1 SV=2	0	1149.63	2	575.317	1.1546e+06	652784		343279	171920		1.87504e+06	1.38131e+06	1.76168e+06	1.25284e+06	227510	49931.7	3.016e-05	0.0002391	3.13
[R].QQLLQEQQLREQEEYK.[R]	1xNitro [Y15]	0.000408475	0.000181819	1	1	4	O95819	O95819 [373-388]	Mitogen-activated protein kinase kinase kinase kinase 4 OS=Homo sapiens (Human) OX=9606 GN=MAP4K4 PE=1 SV=2	1	2135.04	3	712.347	421961	350418	414867	260984	749750	423277	311293	291442	415641	177213	57737.1	5207.64	3.016e-05	5.964e-06	5.35
[K].QQLSAEELDAQLDAYNARMDTS.[-]	1xOxidation [M19]; 1xNitro [Y15]	4.07901e-05	0.000181819	1	1	7	Q86V81	Q86V81 [236-257]	THO complex subunit 4 OS=Homo sapiens (Human) OX=9606 GN=ALYREF PE=1 SV=3	1	2530.1	3	844.038	1.42835e+06	578161	622352	611049	743011	650688	488265	799472	461294	542096	810940	1.32336e+06	3.016e-05	2.038e-07	5.77
[R].QRYEILTPNSIPK.[G]	1xNitro [Y3]	0.00782743	0.000181819	1	1	2	P35579	P35579 [719-731]	Myosin-9 OS=Homo sapiens (Human) OX=9606 GN=MYH9 PE=1 SV=4	1	1603.84	3	535.286	152117	274512		426543	408442	469799	312774	468515	329753	399644			3.016e-05	0.0004533	3.99
[K].QSGYGGQTKPIFR.[K]	1xNitro [Y4]	0.000744498	0.000181819	1	2	7	Q969Q0	Q969Q0 [45-57]	60S ribosomal protein L36a-like OS=Homo sapiens (Human) OX=9606 GN=RPL36AL PE=1 SV=3	0	1483.73	3	495.248	205549	142770		246127	290499	235657	104140	108315	145455	164792		3317.05	3.016e-05	1.444e-05	3.15
[R].QTAEESGITNSASSTLLSEYNVTNNSVALR.[T]	1xNitro [Y20]	8.80973e-07	0.000181819	1	1	3	Q99459	Q99459 [322-351]	Cell division cycle 5-like protein OS=Homo sapiens (Human) OX=9606 GN=CDC5L PE=1 SV=2	0	3201.51	3	1067.84				975633	857509	978684						573446	3.016e-05	7.404e-10	6.46
[K].QTQTFTTYSDNQPGVLIQVYEGER.[A]	1xNitro [Y8]	0.000485423	0.000181819	1	1	12	P11142	P11142 [424-447]	Heat shock cognate 71 kDa protein OS=Homo sapiens (Human) OX=9606 GN=HSPA8 PE=1 SV=1	0	2819.31	3	940.443	3.96917e+06	1.12552e+06	1.74849e+06	1.78735e+06	1.478e+06	2.02071e+06	2.95653e+06	3.30903e+06	2.09258e+06	2.46144e+06	3.96094e+06	2.59267e+06	3.016e-05	7.72e-06	4.66
[K].QVLGQMVIDEELLGDGHSYSPR.[A]	1xOxidation [M6]; 1xNitro [Y19]	1.79181e-08	0.000181819	1	1	9	P28070	P28070 [110-131]	Proteasome subunit beta type-4 OS=Homo sapiens (Human) OX=9606 GN=PSMB4 PE=1 SV=4	0	2504.17	3	835.396	3.33273e+06	1.16466e+06	1129710	246000	231453	253071	615426	911974	515007	1.29637e+06	946144	554711	3.016e-05	2.461e-12	6.13
[K].QVVESAYEVIK.[L]	1xNitro [Y7]	0.00384588	0.000181819	1	1	8	P00338	P00338 [233-243]	L-lactate dehydrogenase A chain OS=Homo sapiens (Human) OX=9606 GN=LDHA PE=1 SV=2	0	1309.66	2	655.336	1895623	865091	768070	644478	394324	575468	2472839	2.59283e+06	2.13478e+06	1.73353e+06		47699.7	3.016e-05	0.0001604	3.01
[R].QVVQGLLSETYLEAHR.[I]	1xNitro [Y11]	3.98216e-06	0.000181819	1	1	9	P33993	P33993 [287-302]	DNA replication licensing factor MCM7 OS=Homo sapiens (Human) OX=9606 GN=MCM7 PE=1 SV=4	0	1887.96	3	629.989	1.21609e+06	450975	521065	330749	275396	406031	361504	415588	387985	1.02241e+06	602826	406583	3.016e-05	6.766e-09	3.47
[R].QYASLTGTQALPPLFSLGYHQSR.[W]	1xNitro [Y19]	0.000101907	0.000181819	1	1	3	Q14697	Q14697 [378-400]	Neutral alpha-glucosidase AB OS=Homo sapiens (Human) OX=9606 GN=GANAB PE=1 SV=3	0	2580.28	3	860.767		82537.4		245228		142157	464022	461329	557508	709973	997483	807704	3.016e-05	7.79e-07	7.27
[K].QYNGVPLDGRPMNIQLVTSQIDAQR.[R]	1xOxidation [M12]; 1xNitro [Y2]	4.53093e-05	0.000181819	1	1	9	Q86V81	Q86V81 [165-189]	THO complex subunit 4 OS=Homo sapiens (Human) OX=9606 GN=ALYREF PE=1 SV=3	0	2874.42	3	958.808	760583	534321		467744			783515	514899	1.86855e+06	254555	704461		3.016e-05	2.391e-07	3.85
[K].QYPISLVLAPTR.[E]	1xNitro [Y2]	0.00496064	0.000181819	1	2	2	O00571	O00571 [265-276]	ATP-dependent RNA helicase DDX3X OS=Homo sapiens (Human) OX=9606 GN=DDX3X PE=1 SV=3	0	1402.77	2	701.888		159929	169883	172182	187702	216602		222380	895080	528394	871429	90507.7	3.016e-05	0.0002333	3.55
[R].RATAPVPTVGEGYGYGHESELSQASAAAR.[N]	2xNitro [Y13; Y15]	4.19696e-06	0.000181819	1	1	1	Q9BWF3	Q9BWF3 [313-341]	RNA-binding protein 4 OS=Homo sapiens (Human) OX=9606 GN=RBM4 PE=1 SV=1	1	3022.39	4	756.353							198223	114464	220095		297671	201199	3.016e-05	7.293e-09	5.53
[K].RAYETMAGAGVPFSANGRPLASGIR.[S]	1xOxidation [M6]; 1xNitro [Y3]	1.38418e-05	0.000181819	1	1	1	O94776	O94776 [560-584]	Metastasis-associated protein MTA2 OS=Homo sapiens (Human) OX=9606 GN=MTA2 PE=1 SV=1	1	2610.28	4	653.327		202753					305050				133159	14610.9	3.016e-05	4.176e-08	5.43
[R].RLEDLSESIVNDFAYMKK.[R]	1xOxidation [M16]; 1xNitro [Y15]	0.00195922	0.000181819	1	1	1	P49755	P49755 [153-170]	Transmembrane emp24 domain-containing protein 10 OS=Homo sapiens (Human) OX=9606 GN=TMED10 PE=1 SV=2	2	2219.06	3	740.36	1.39462e+06											128389	3.016e-05	5.914e-05	5.42
[R].RHPEYAVSVLLR.[L]	1xNitro [Y5]	0.00776918	0.000181819	1	1	1	P02769	P02769 [360-371]	Bovine serum albumin precursor	1	1484.8	3	495.604												37135.2	3.016e-05	0.000451	2.51
[K].RGILTLKYPIEHGIITNWDDMEK.[I]	1xOxidation [M21]; 1xNitro [Y8]	0.00142989	0.000181819	1	4	7	P68133	P68133 [64-86]	Actin, alpha skeletal muscle OS=Homo sapiens (Human) OX=9606 GN=ACTA1 PE=1 SV=1	2	2803.41	4	701.608		172075	289789	270521	571973	880399	653639	668761	644246	1.37221e+06	839666		3.016e-05	3.726e-05	6.51
[K].RGFGFVYFQNHDAADK.[A]	1xNitro [Y7]	1.13879e-05	0.000181819	1	1	1	Q13151	Q13151 [139-154]	Heterogeneous nuclear ribonucleoprotein A0 OS=Homo sapiens (Human) OX=9606 GN=HNRNPA0 PE=1 SV=1	1	1916.87	3	639.627					72304.8					289016	483434		3.016e-05	3.139e-08	6.11
[R].RGFCFITYTDEEPVKK.[L]	1xCarbamidomethyl [C4]; 1xNitro [Y8]	0.000381798	0.000181819	1	1	4	O14979	O14979 [274-289]	Heterogeneous nuclear ribonucleoprotein D-like OS=Homo sapiens (Human) OX=9606 GN=HNRNPDL PE=1 SV=3	2	2034.96	3	678.992											1.25353e+06	58801.9	3.016e-05	5.418e-06	4.49
[K].RFGPYYTEPVIAGLDPK.[T]	2xNitro [Y5; Y6]	0.000968061	0.000181819	1	1	9	P49720	P49720 [99-115]	Proteasome subunit beta type-3 OS=Homo sapiens (Human) OX=9606 GN=PSMB3 PE=1 SV=2	1	2012.97	3	671.662	2.06969e+06	610550	672396	566443	952538	798999	264923	595010	523760		270990	433038	3.016e-05	2.11e-05	5.23
[K].NDPPMEAAGFTAQVIILNHPGQISAGYAPVLDCHTAHIACK.[F]	2xCarbamidomethyl [C33; C40]; 1xOxidation [M5]; 1xNitro [Y27]	3.01201e-07	0.000181819	1	1	9	P68104	P68104 [331-371]	Elongation factor 1-alpha 1 OS=Homo sapiens (Human) OX=9606 GN=EEF1A1 PE=1 SV=1	0	4446.11	5	890.028		802593	401466	1.22573e+06	1.09972e+06	1.79618e+06	1.18698e+06	1.65715e+06	639537	516637	1224706		3.016e-05	1.549e-10	10.75
[K].RFGFPEGSVELYAEK.[V]	1xNitro [Y12]	0.000197255	0.000181819	1	1	8	P23396	P23396 [76-90]	40S ribosomal protein S3 OS=Homo sapiens (Human) OX=9606 GN=RPS3 PE=1 SV=2	1	1773.84	3	591.953	702732	287195	354436	387685	381713	546962	304267	536090	297178	584535	844638	237562	3.016e-05	2.047e-06	5.84
[K].RELLDLLYK.[A]	1xNitro [Y8]	0.00198883	0.000181819	1	1	9	P00813	P00813 [341-349]	Adenosine deaminase OS=Homo sapiens (Human) OX=9606 GN=ADA PE=1 SV=3	1	1207.67	2	604.338	2.93584e+06	408346	1.32876e+06	1106600	1176957	5777673	1.53064e+06	948139	2537119	2.03318e+06	4947977	1.69739e+06	3.016e-05	6.083e-05	3.6
[K].REAETFKEQGNAYYAK.[K]	2xNitro [Y13; Y14]	1.07243e-05	0.000181819	1	1	3	Q99615	Q99615 [26-41]	DnaJ homolog subfamily C member 7 OS=Homo sapiens (Human) OX=9606 GN=DNAJC7 PE=1 SV=2	2	1994.88	3	665.633	1.7816e+06	869022	835258	13550.8	24351.4								3.016e-05	2.886e-08	4.93
[K].RDYGVQLVEEGADTFTAK.[V]	1xNitro [Y3]	0.00239879	0.000181819	1	1	1	Q9P015	Q9P015 [134-151]	39S ribosomal protein L15, mitochondrial OS=Homo sapiens (Human) OX=9606 GN=MRPL15 PE=1 SV=1	1	2043.96	3	681.991	733946	258131		90743.8			87943.3						3.016e-05	7.947e-05	6.53
[K].RDPHLACVAYER.[G]	1xCarbamidomethyl [C7]; 1xNitro [Y10]	0.000621812	0.000181819	1	2	6	Q00610	Q00610 [912-923]	Clathrin heavy chain 1 OS=Homo sapiens (Human) OX=9606 GN=CLTC PE=1 SV=5	1	1531.71	3	511.241				321797	410001	622474	128970	192501	288154	256090			3.016e-05	1.103e-05	4.23
[R].RDNYVPEVSALDQEIIEVDPDTKEMLK.[L]	1xOxidation [M25]; 1xNitro [Y4]	7.74266e-08	0.000181819	1	1	13	P08708	P08708 [81-107]	40S ribosomal protein S17 OS=Homo sapiens (Human) OX=9606 GN=RPS17 PE=1 SV=2	2	3207.54	4	802.639	8.45532e+06	1.97918e+06	1.13969e+06	972327	882797	1.36422e+06	1.49289e+06	1.5834e+06	753560	1.30891e+06	997490	774900	3.016e-05	2.103e-11	7.88
[R].RCLYASVLTAQPR.[L]	1xCarbamidomethyl [C2]; 1xNitro [Y4]	0.00115036	0.000181819	1	1	1	P13639	P13639 [727-739]	Elongation factor 2 OS=Homo sapiens (Human) OX=9606 GN=EEF2 PE=1 SV=4	1	1579.8	3	527.272		216497	161125					282223	324668				3.016e-05	2.724e-05	3.86
[K].RETYTEDFIKK.[Q]	1xNitro [Y4]	0.00625532	0.000181819	1	1	3	P82933	P82933 [66-76]	28S ribosomal protein S9, mitochondrial OS=Homo sapiens (Human) OX=9606 GN=MRPS9 PE=1 SV=2	2	1474.72	3	492.244	21852.3	25346.9	14793.7	194096	264903	228038	11055.3		22036.8	26060.4			3.016e-05	0.0003273	3.36
[K].SGVHTFPAVLQSSGLYSLSSMVTVPASTSGQTFTCNVAHPASSTK.[V]	1xCarbamidomethyl [C35]; 1xNitro [Y16]	0.000229199	0.000181819	1	1	14	ENSEMBL:ENSBTAP00000024462	ENSEMBL:ENSBTAP00000024462 [47-91]	47 kDa protein	0	4642.22	4	1161.32										7.93343e+06	5.95798e+06	4977373	3.016e-05	2.57e-06	6.35
[K].NAVITVPAYFNDSQR.[Q]	1xNitro [Y9]	0.000492763	0.000181819	1	1	3	P38646	P38646 [188-202]	Stress-70 protein, mitochondrial OS=Homo sapiens (Human) OX=9606 GN=HSPA9 PE=1 SV=2	0	1739.83	2	870.423	214089			914015	883526	988798	268365	379631	291293	288106	203176	113153	3.016e-05	7.856e-06	3.64
[R].MVVNEGSDGGQSVYHVHLHVLGGR.[Q]	1xOxidation [M1]; 1xNitro [Y14]	1.70269e-07	0.000181819	1	1	2	P49773	P49773 [96-119]	Histidine triad nucleotide-binding protein 1 OS=Homo sapiens (Human) OX=9606 GN=HINT1 PE=1 SV=2	0	2608.23	5	522.452	1.43634e+06	246672	82886.6	124916	211756	179328				231427	109083	99119.5	3.016e-05	6.677e-11	7.93
[K].IREYFGEFGEIEAIELPMDPK.[L]	1xOxidation [M18]; 1xNitro [Y4]	1.71813e-06	0.000181819	1	1	7	Q99729	Q99729 [170-190]	Heterogeneous nuclear ribonucleoprotein A/B OS=Homo sapiens (Human) OX=9606 GN=HNRNPAB PE=1 SV=2	1	2544.2	3	848.738	463928						1.472e+06	1.94894e+06	1.10001e+07	1.49604e+06	4.3478e+06		3.016e-05	1.985e-09	5.83
[K].IREYFGGFGEVESIELPMDNK.[T]	1xOxidation [M18]; 1xNitro [Y4]	3.55817e-06	0.000181819	1	1	10	Q14103	Q14103 [198-218]	Heterogeneous nuclear ribonucleoprotein D0 OS=Homo sapiens (Human) OX=9606 GN=HNRNPD PE=1 SV=1	1	2491.14	3	831.053	2.55378e+06	1.41938e+06	1.97868e+06	274003	252378	906309	2.29804e+06	2.94001e+06	2.08753e+06	1.6862e+06	3944210	529612	3.016e-05	5.768e-09	7.35
[K].IREYFGGFGEVESIELPMDNKTNK.[R]	1xOxidation [M18]; 1xNitro [Y4]	0.00222554	0.000181819	1	1	2	Q14103	Q14103 [198-221]	Heterogeneous nuclear ribonucleoprotein D0 OS=Homo sapiens (Human) OX=9606 GN=HNRNPD PE=1 SV=1	2	2834.33	4	709.338		855008	613708								2124826	1114672	3.016e-05	7.165e-05	5.88
[K].LRNEYGPVLHMPTSK.[E]	1xOxidation [M11]; 1xNitro [Y5]	0.00895332	0.000181819	1	1	3	O43660	O43660 [48-62]	Pleiotropic regulator 1 OS=Homo sapiens (Human) OX=9606 GN=PLRG1 PE=1 SV=1	1	1802.89	4	451.477		15402.1		116863	210674	353556							3.016e-05	0.0005545	3.06
[R].LSEEASQALIEAYVDMRK.[I]	1xOxidation [M16]; 1xNitro [Y13]	6.20989e-05	0.000181819	1	1	2	P33991	P33991 [702-719]	DNA replication licensing factor MCM4 OS=Homo sapiens (Human) OX=9606 GN=MCM4 PE=1 SV=5	1	2114.01	3	705.343	2.1198e+06	276369	260877	172538	340622	941240	333235	515007	440970	810029	718416	659610	3.016e-05	3.787e-07	4.67
[K].LSEEEILENPDLFLTSEATDYGR.[Q]	1xNitro [Y21]	0.000328589	0.000181819	1	1	2	Q14257	Q14257 [283-305]	Reticulocalbin-2 OS=Homo sapiens (Human) OX=9606 GN=RCN2 PE=1 SV=1	0	2686.24	3	896.084									1.16936e+06		766334	348049	3.016e-05	4.344e-06	5.72
[R].ISGLIYEETR.[G]	1xNitro [Y6]	0.00620872	0.000181819	1	1	12	P62805	P62805 [47-56]	Histone H4 OS=Homo sapiens (Human) OX=9606 GN=H4C2 PE=1 SV=2	0	1225.61	2	613.307	31196354	22449984	13633237	14512307	8982345	5.82262e+06	20038990	19070376	16588885	19884348	479472	411507	3.016e-05	0.0003228	3.39
[R].ISGLIYEETRGVLK.[V]	1xNitro [Y6]	1.98448e-05	0.000181819	1	1	35	P62805	P62805 [47-60]	Histone H4 OS=Homo sapiens (Human) OX=9606 GN=H4C2 PE=1 SV=2	1	1622.87	3	541.63	1.79086e+07	1.72735e+07	6.2402e+06	7.61243e+06	5.94253e+06	7.50375e+06	3.32386e+06	5.37445e+06	4.15891e+06	8.0025e+06	4.91526e+06	6.60355e+06	3.016e-05	7.078e-08	5.18
[K].LSPPYSSPQEFAQDVGR.[M]	1xNitro [Y5]	0.000706406	0.000181819	1	1	3	Q13263	Q13263 [751-767]	Transcription intermediary factor 1-beta OS=Homo sapiens (Human) OX=9606 GN=TRIM28 PE=1 SV=5	0	1922.89	2	961.948				216610	178167		613240	595268	434936	286314	399287		3.016e-05	1.327e-05	3.12
[K].LSSPERDVERDVFLYR.[A]	1xNitro [Y15]	0.00321308	0.000181819	1	1	1	O14579	O14579 [43-58]	Coatomer subunit epsilon OS=Homo sapiens (Human) OX=9606 GN=COPE PE=1 SV=3	2	2026	4	507.256							87841.4			106755	226386	260756	3.016e-05	0.0001231	3.42
[K].LSSSIIHEIDSILGNKPYSK.[K]	1xNitro [Y18]	9.91866e-08	0.000181819	1	1	4	Q13303	Q13303 [343-362]	Voltage-gated potassium channel subunit beta-2 OS=Homo sapiens (Human) OX=9606 GN=KCNAB2 PE=1 SV=2	0	2246.17	4	562.297			186619	139478	94408	313806	358241	1.54897e+06	777019	462524	1.11512e+06	412992	3.016e-05	3.035e-11	6.75
[R].ISVAGVTSSNVGYLAHAIHQVTK.[-]	1xNitro [Y13]	2.07589e-05	0.000181819	1	1	4	P00505	P00505 [408-430]	Aspartate aminotransferase, mitochondrial OS=Homo sapiens (Human) OX=9606 GN=GOT2 PE=1 SV=3	0	2397.25	4	600.07	384808	577308	268032	136499	89018.5		138232		1.53319e+06	164733		439850	3.016e-05	7.605e-08	8.41
[K].ISVIVETVYTHVLHPYPTQITQSEK.[Q]	2xNitro [Y9; Y16]	0.00307184	0.000181819	1	1	1	P04843	P04843 [127-151]	Dolichyl-diphosphooligosaccharide--protein glycosyltransferase subunit 1 OS=Homo sapiens (Human) OX=9606 GN=RPN1 PE=1 SV=1	0	2972.5	4	743.88	136100	52576.4	116644	106082	104806	160085				309114	607108	313045	3.016e-05	0.0001148	4.55
[R].ISVYYNEATGGK.[Y]	1xNitro [Y]	0.00156454	0.000181819	1	1	14	P07437	P07437 [47-58]	Tubulin beta chain OS=Homo sapiens (Human) OX=9606 GN=TUBB PE=1 SV=2	0	1346.62	2	673.815	428838	284400	336354	414972	523934	654582	1.36705e+06	1.43248e+06	1.59842e+06	731070	248518	29892.2	3.016e-05	4.268e-05	3.28
[K].IREEYPDRIMNTFSVVPSPK.[V]	1xOxidation [M10]; 1xNitro [Y5]	0.000852145	0.000181819	2	2	22	P07437; P68371	P07437 [155-174]; P68371 [155-174]	Tubulin beta chain OS=Homo sapiens (Human) OX=9606 GN=TUBB PE=1 SV=2 Tubulin beta-4B chain OS=Homo sapiens (Human) OX=9606 GN=TUBB4B PE=1 SV=1	2	2439.2	4	610.555	8.8133e+06	5.04439e+06	4.53949e+06	5.42865e+06	6.03188e+06	6.54087e+06	4.16348e+06	5309936	9.15424e+06	8.41168e+06	7935691	1.32194e+06	3.016e-05	1.754e-05	5
[R].ISVYYNEATGGK.[Y]	2xNitro [Y4; Y5]	0.00204937	0.000181819	1	1	11	P07437	P07437 [47-58]	Tubulin beta chain OS=Homo sapiens (Human) OX=9606 GN=TUBB PE=1 SV=2	0	1391.61	2	696.307	2.41395e+06	801361	979403	570032	606787	749744	2925519	1.73979e+06	2143512	1.62484e+06	546194	108649	3.016e-05	6.366e-05	3.13
[R].ISVYYNEATGGKYVPR.[A]	2xNitro [Y5; Y13]	0.000217469	0.000181819	1	1	1	P07437	P07437 [47-62]	Tubulin beta chain OS=Homo sapiens (Human) OX=9606 GN=TUBB PE=1 SV=2	1	1906.89	3	636.302												139568	3.016e-05	2.37e-06	3.58
[R].ISVYYNEATGGKYVPR.[A]	3xNitro [Y4; Y5; Y13]	2.9055e-06	0.000181819	1	1	1	P07437	P07437 [47-62]	Tubulin beta chain OS=Homo sapiens (Human) OX=9606 GN=TUBB PE=1 SV=2	1	1951.88	3	651.297												787525	3.016e-05	4.247e-09	5.83
[K].ITDSAGHILYSK.[E]	1xNitro [Y10]	0.00183138	0.000181819	1	1	2	P49755	P49755 [76-87]	Transmembrane emp24 domain-containing protein 10 OS=Homo sapiens (Human) OX=9606 GN=TMED10 PE=1 SV=2	0	1349.67	3	450.562	133721		186956	195421	398626	382931	264968	268563	362084	478321			3.016e-05	5.357e-05	3.75
[K].ITLDNAYMEK.[C]	1xOxidation [M8]; 1xNitro [Y7]	0.00699758	0.000181819	1	1	8	P14618	P14618 [142-151]	Pyruvate kinase PKM OS=Homo sapiens (Human) OX=9606 GN=PKM PE=1 SV=4	0	1258.56	2	629.784			732464	817523	921489	1.74423e+06	1.08596e+06	1.10113e+06	870360	709362			3.016e-05	0.0003836	2.56
[K].LTLHGLQQYYVK.[L]	2xNitro [Y9; Y10]	0.00195922	0.000181819	2	2	8	O00148; Q13838	O00148 [256-267]; Q13838 [257-268]	ATP-dependent RNA helicase DDX39A OS=Homo sapiens (Human) OX=9606 GN=DDX39A PE=1 SV=2 Spliceosome RNA helicase DDX39B OS=Homo sapiens (Human) OX=9606 GN=DDX39B PE=1 SV=1	0	1552.78	3	518.263	924775	540766	904668	413956	598679	449222	426030	586694	444518	564003	1.02725e+06	44543.9	3.016e-05	5.914e-05	3.7
[K].ITLKETFLTSPEELYR.[V]	1xNitro [Y15]	0.000650445	0.000181819	1	1	5	O95433	O95433 [209-224]	Activator of 90 kDa heat shock protein ATPase homolog 1 OS=Homo sapiens (Human) OX=9606 GN=AHSA1 PE=1 SV=1	1	1985.02	3	662.345	398989	318823	474909	670637			2.47506e+06	4.56852e+06	2.92012e+06	590254	1.4329e+06	1.00042e+06	3.016e-05	1.18e-05	4.39
[K].ITISSLQDLTLYNPER.[T]	1xNitro [Y12]	0.00393326	0.000181819	1	1	1	Q9NZI8	Q9NZI8 [310-325]	Insulin-like growth factor 2 mRNA-binding protein 1 OS=Homo sapiens (Human) OX=9606 GN=IGF2BP1 PE=1 SV=2	0	1907.97	2	954.492													3.016e-05	0.0001657	3.82
[R].LTLYDIAHTPGVAADLSHIETK.[A]	1xNitro [Y4]	3.91686e-07	0.000181819	1	1	11	P40926	P40926 [53-74]	Malate dehydrogenase, mitochondrial OS=Homo sapiens (Human) OX=9606 GN=MDH2 PE=1 SV=3	0	2410.22	3	804.08	1.73801e+06	1.08189e+06	1.18558e+06	1.13753e+06	1.14115e+06	1.17408e+06	535901	1.25084e+06	636334	502320	767931	883033	3.016e-05	2.266e-10	4.86
[K].LTPITYPQGLAMAK.[E]	1xOxidation [M12]; 1xNitro [Y6]	0.00376044	0.000181819	1	1	9	P63000	P63000 [134-147]	Ras-related C3 botulinum toxin substrate 1 OS=Homo sapiens (Human) OX=9606 GN=RAC1 PE=1 SV=1	0	1564.8	2	782.905	1.85322e+06	614282	639269	538585	548363	563372	710990	668775	693673	709958	167961	94030.4	3.016e-05	0.0001553	2.86
[R].ITPSYVAFTPEGERLIGDAAK.[N]	1xNitro [Y5]	0.000411551	0.000181819	1	1	4	P11021	P11021 [61-81]	Endoplasmic reticulum chaperone BiP OS=Homo sapiens (Human) OX=9606 GN=HSPA5 PE=1 SV=2	1	2280.15	3	760.721		260394	302580	275632	259576	298566	191550	507774	340763	382686	331633	566911	3.016e-05	6.06e-06	4.63
[R].LTPYEVDELRR.[K]	1xNitro [Y4]	0.000607971	0.000181819	1	1	7	Q92841	Q92841 [144-154]	Probable ATP-dependent RNA helicase DDX17 OS=Homo sapiens (Human) OX=9606 GN=DDX17 PE=1 SV=2	1	1435.72	3	479.244	194025	163656	272065	1.13336e+06	789811	1670932	711322	1.16733e+06	1.09171e+06	1.07322e+06			3.016e-05	1.072e-05	3.49
[K].LTQAQIFDYGEIPNFPR.[S]	1xNitro [Y9]	4.1407e-05	0.000181819	1	1	8	P00491	P00491 [42-58]	Purine nucleoside phosphorylase OS=Homo sapiens (Human) OX=9606 GN=PNP PE=1 SV=2	0	2054	2	1027.5	749807	377623	486823	329205	713247	584194	2.13242e+06	1.08869e+06	7.03327e+06	917817	1.60912e+06	928096	3.016e-05	2.09e-07	4.59
[K].LTQVLNTHYVAPR.[R]	1xNitro [Y9]	0.000149428	0.000181819	1	2	2	P51532	P51532 [893-905]	Transcription activator BRG1 OS=Homo sapiens (Human) OX=9606 GN=SMARCA4 PE=1 SV=2	0	1556.82	3	519.611	206495	65762.7	100516	153352	172823	317849	348470	237795	353570	238839	40021.2	4385.24	3.016e-05	1.366e-06	2.24
[R].LTQYIDGQGRPR.[T]	1xNitro [Y4]	0.0101639	0.000181819	1	2	3	Q13555	Q13555 [514-525]	Calcium/calmodulin-dependent protein kinase type II subunit gamma OS=Homo sapiens (Human) OX=9606 GN=CAMK2G PE=1 SV=4	0	1448.72	3	483.579				212125	179593	278087							3.016e-05	0.0006662	2.93
[R].ISVYYNEATGGKYVPR.[A]	1xNitro [Y13]	0.000430505	0.000181819	1	1	2	P07437	P07437 [47-62]	Tubulin beta chain OS=Homo sapiens (Human) OX=9606 GN=TUBB PE=1 SV=2	1	1861.91	3	621.308										928611	41856.4	57973.6	3.016e-05	6.434e-06	3.66
[K].LTRDETNYGIPQR.[A]	1xNitro [Y8]	0.00025844	0.000181819	1	1	9	P63244	P63244 [45-57]	Receptor of activated protein C kinase 1 OS=Homo sapiens (Human) OX=9606 GN=RACK1 PE=1 SV=3	1	1607.78	3	536.597	828097	508344	434152	644309	790512	990477	1.71496e+06	1.4658e+06	2.07776e+06	3.27076e+06			3.016e-05	3.059e-06	4.4
[R].LPYRNHIILQENAQHATR.[F]	1xNitro [Y3]	0.0066907	0.000181819	1	1	1	Q69YN2	Q69YN2 [205-222]	CWF19-like protein 1 OS=Homo sapiens (Human) OX=9606 GN=CWF19L1 PE=1 SV=2	1	2219.14	4	555.541				29230.3	109591	104106	69000.5						3.016e-05	0.0003594	3.6
[K].IPRDLYEDELVPLFEK.[A]	1xNitro [Y6]	7.60481e-05	0.000181819	1	1	2	O43390	O43390 [172-187]	Heterogeneous nuclear ribonucleoprotein R OS=Homo sapiens (Human) OX=9606 GN=HNRNPR PE=1 SV=1	1	2021.02	3	674.346													3.016e-05	5.103e-07	5.12
[R].IINEPTAAAIAYGLDK.[KRG]	1xNitro [Y12]	4.39693e-05	0.000181819	3	4	14	P54652; P11142; P11021	P54652 [173-188]; P11142 [172-187]; P11021 [198-213]	Heat shock-related 70 kDa protein 2 OS=Homo sapiens (Human) OX=9606 GN=HSPA2 PE=1 SV=1 Heat shock cognate 71 kDa protein OS=Homo sapiens (Human) OX=9606 GN=HSPA8 PE=1 SV=1 Endoplasmic reticulum chaperone BiP OS=Homo sapiens (Human) OX=9606 GN=HSPA5 PE=1 SV=2	0	1704.88	2	852.944	2.50973e+06	1628571	1533482	1.56007e+06	1.84569e+06	2.19482e+06	2.78763e+06	3.5452e+06	3.39282e+06	3082873	3.10229e+06	1.83638e+06	3.016e-05	2.269e-07	3.73
[R].IINEPTAAAIAYGLDKK.[GV]	1xNitro [Y12]	4.98773e-06	0.000181819	2	2	14	P54652; P11142	P54652 [173-189]; P11142 [172-188]	Heat shock-related 70 kDa protein 2 OS=Homo sapiens (Human) OX=9606 GN=HSPA2 PE=1 SV=1 Heat shock cognate 71 kDa protein OS=Homo sapiens (Human) OX=9606 GN=HSPA8 PE=1 SV=1	1	1832.98	3	611.663	5.03598e+06	2589827	2.31977e+06	2246712	2.60427e+06	2.96168e+06	2.26792e+06	3093028	2.67946e+06	3506603	1.96588e+06	892353	3.016e-05	9.449e-09	5.74
[K].IIPTLEEGLQLPSPTATSQLPLESDAVECLNYQHYK.[G]	1xCarbamidomethyl [C29]; 2xNitro [Y32; Y35]	0.000356864	0.000181819	1	1	1	P61978	P61978 [104-139]	Heterogeneous nuclear ribonucleoprotein K OS=Homo sapiens (Human) OX=9606 GN=HNRNPK PE=1 SV=1	0	4145	4	1037.01											310921		3.016e-05	4.909e-06	5.56
[R].ILPVAASYSAVTR.[F]	1xNitro [Y8]	0.000489079	0.000181819	1	1	3	Q9BSJ2	Q9BSJ2 [263-275]	Gamma-tubulin complex component 2 OS=Homo sapiens (Human) OX=9606 GN=TUBGCP2 PE=1 SV=2	0	1392.75	2	696.878	442335			1.67398e+06	1.62691e+06	1728392				105401			3.016e-05	7.759e-06	2.85
[R].LLQQVSQIYQSIEFSR.[L]	1xNitro [Y9]	0.000424092	0.000181819	1	1	3	Q14152	Q14152 [439-454]	Eukaryotic translation initiation factor 3 subunit A OS=Homo sapiens (Human) OX=9606 GN=EIF3A PE=1 SV=1	0	1984.01	2	992.511	427434				284832		313248	192000	815525		383645	228466	3.016e-05	6.283e-06	3.93
[].LLQYSDALEHLLTTGQGVVLER.[]	1xNitro [Y4]	0.00929368	0.000181819	0	0	1				0	2500.3	3	834.103													3.016e-05	0.0005828	2.9
[K].LLRYESSALPSGQLTSLSEYASR.[M]	1xNitro [Y4]	0.00116775	0.000181819	1	1	1	Q12931	Q12931 [467-489]	Heat shock protein 75 kDa, mitochondrial OS=Homo sapiens (Human) OX=9606 GN=TRAP1 PE=1 SV=3	1	2573.28	3	858.428				369197	336881	401504							3.016e-05	2.783e-05	5.96
[K].LLRYESSALPSGQLTSLSEYASR.[M]	2xNitro [Y4; Y20]	9.45391e-05	0.000181819	1	1	2	Q12931	Q12931 [467-489]	Heat shock protein 75 kDa, mitochondrial OS=Homo sapiens (Human) OX=9606 GN=TRAP1 PE=1 SV=3	1	2618.27	3	873.429				3657954	3.86453e+06	5149472							3.016e-05	6.969e-07	4.64
[K].LISVETDIVVDHYKEEK.[F]	1xNitro [Y13]	0.000155142	0.000181819	1	1	1	Q12931	Q12931 [547-563]	Heat shock protein 75 kDa, mitochondrial OS=Homo sapiens (Human) OX=9606 GN=TRAP1 PE=1 SV=3	1	2062.03	4	516.264													3.016e-05	1.443e-06	5.04
[K].IISYAQGFMLLR.[Q]	1xOxidation [M9]; 1xNitro [Y4]	0.00097535	0.000181819	1	1	5	P52209	P52209 [332-343]	6-phosphogluconate dehydrogenase, decarboxylating OS=Homo sapiens (Human) OX=9606 GN=PGD PE=1 SV=3	0	1472.76	2	736.882	135069		120414			194448	934946	1.33214e+06	1.1444e+06	3971836	1.36589e+06	1.02939e+06	3.016e-05	2.126e-05	3.16
[R].IITITGTQDQIQNAQYLLQNSVK.[Q]	1xNitro [Y16]	0.000236183	0.000181819	1	1	7	P61978	P61978 [434-456]	Heterogeneous nuclear ribonucleoprotein K OS=Homo sapiens (Human) OX=9606 GN=HNRNPK PE=1 SV=1	0	2634.37	3	878.796	555188		1.54114e+06	231496	228698		1.49422e+06	1.53524e+06	2249674	2.40511e+06	5.03607e+06	193345	3.016e-05	2.679e-06	5.81
[K].LLYNNVSNFGR.[L]	1xNitro [Y3]	0.0014957	0.000181819	1	1	10	Q00610	Q00610 [1216-1226]	Clathrin heavy chain 1 OS=Homo sapiens (Human) OX=9606 GN=CLTC PE=1 SV=5	0	1341.65	2	671.331	1.58117e+06	921134	961325	4155270	3092923	3.75855e+06	3.65058e+06	3.04636e+06	3361468	4244865	86069.8	184176	3.016e-05	4.01e-05	3.42
[R].IMDPNIVGSEHYDVAR.[G]	1xOxidation [M2]; 1xNitro [Y12]	5.1013e-06	0.000181819	1	1	11	P06576	P06576 [407-422]	ATP synthase subunit beta, mitochondrial OS=Homo sapiens (Human) OX=9606 GN=ATP5F1B PE=1 SV=3	0	1876.85	3	626.287	1.85606e+06	1.45975e+06	1.61224e+06	2195219	1.94839e+06	2.01288e+06	1.38176e+06	1.3493e+06	1.44481e+06	1.54976e+06	314599	62702.6	3.016e-05	9.709e-09	5.68
[R].IMLLNHPDKGGSPYIAAK.[I]	1xOxidation [M2]; 1xNitro [Y14]	3.11325e-05	0.000181819	1	1	2	Q96DA6	Q96DA6 [85-102]	Mitochondrial import inner membrane translocase subunit TIM14 OS=Homo sapiens (Human) OX=9606 GN=DNAJC19 PE=1 SV=3	1	1986.01	4	497.258	485850	354280	188188					43121.8	34061.8				3.016e-05	1.375e-07	2.63
[R].LPVDYYGIPFAAPTALASR.[D]	2xNitro [Y5; Y6]	2.23768e-05	0.000181819	1	1	5	Q5T6F2	Q5T6F2 [835-853]	Ubiquitin-associated protein 2 OS=Homo sapiens (Human) OX=9606 GN=UBAP2 PE=1 SV=1	0	2112.04	2	1056.52		179430	149828	207809	142648	197681	2.07432e+06	2.2496e+06	427780	1.06883e+06	738761	967078	3.016e-05	8.444e-08	5.1
[K].LMNESLMLVTALNPHIGYDK.[A]	2xOxidation [M2; M7]; 1xNitro [Y18]	0.000234418	0.000181819	1	1	3	P07954	P07954 [448-467]	Fumarate hydratase, mitochondrial OS=Homo sapiens (Human) OX=9606 GN=FH PE=1 SV=3	0	2336.13	3	779.381	1.81345e+06	449327	419869			66008.1					228717	194429	3.016e-05	2.657e-06	4.04
[R].IMYTVFEHTFHVR.[E]	1xOxidation [M2]; 1xNitro [Y3]	0.000489079	0.000181819	1	1	1	P41250	P41250 [584-596]	Glycine--tRNA ligase OS=Homo sapiens (Human) OX=9606 GN=GARS1 PE=1 SV=3	0	1740.82	4	435.96											149366	288678	3.016e-05	7.79e-06	3.33
[R].INFDKYHPGYFGK.[V]	2xNitro [Y6; Y10]	0.000680396	0.000181819	1	1	3	P46776	P46776 [43-55]	60S ribosomal protein L27a OS=Homo sapiens (Human) OX=9606 GN=RPL27A PE=1 SV=2	1	1675.75	3	559.255	2.89447e+06									2.88787e+06	1260599	190640	3.016e-05	1.255e-05	2.98
[R].LNFSHGTHEYHAETIK.[N]	1xNitro [Y10]	5.22537e-05	0.000181819	1	1	8	P14618	P14618 [74-89]	Pyruvate kinase PKM OS=Homo sapiens (Human) OX=9606 GN=PKM PE=1 SV=4	0	1928.89	4	482.978	2.39946e+06	1.6785e+06	1.78562e+06	2.76232e+06	3.39587e+06	4.61417e+06	338586	527774	787538	4.16021e+06			3.016e-05	2.949e-07	4.42
[R].LNFSHGTHEYHAETIKNVR.[T]	1xNitro [Y10]	0.00138763	0.000181819	1	1	1	P14618	P14618 [74-92]	Pyruvate kinase PKM OS=Homo sapiens (Human) OX=9606 GN=PKM PE=1 SV=4	1	2298.1	5	460.426	149040												3.016e-05	3.563e-05	3.14
[K].LNINPEDGMADYSDPSYVK.[Q]	1xOxidation [M9]; 2xNitro [Y12; Y17]	0.000471069	0.000181819	1	1	2	Q99459	Q99459 [448-466]	Cell division cycle 5-like protein OS=Homo sapiens (Human) OX=9606 GN=CDC5L PE=1 SV=2	0	2233.92	2	1117.47			268389	481461	765010	1.0585e+06						1.02237e+06	3.016e-05	7.32e-06	3.59
[R].LNLYELKEGR.[Q]	1xNitro [Y4]	0.00105133	0.000181819	1	1	1	P49720	P49720 [71-80]	Proteasome subunit beta type-3 OS=Homo sapiens (Human) OX=9606 GN=PSMB3 PE=1 SV=2	1	1279.66	3	427.227	607905		317842			1.27676e+06	165261						3.016e-05	2.387e-05	1.12
[R].INIYHNTASNTFR.[V]	1xNitro [Y4]	0.000222421	0.000181819	1	1	5	Q9UI08	Q9UI08 [36-48]	Ena/VASP-like protein OS=Homo sapiens (Human) OX=9606 GN=EVL PE=1 SV=2	0	1595.76	3	532.59	75687.6			187431	187515	271110	144856	117942	135621	124394	4328.52		3.016e-05	2.445e-06	2.45
[R].LNQDQLDAVSKYQEVTNNLEFAK.[E]	1xNitro [Y12]	0.00272476	0.000181819	1	1	1	Q14444	Q14444 [88-110]	Caprin-1 OS=Homo sapiens (Human) OX=9606 GN=CAPRIN1 PE=1 SV=2	1	2712.31	3	904.778												623270	3.016e-05	9.612e-05	4.5
[R].LNQSQREELGLIEQAYDNPHEALSR.[I]	1xNitro [Y16]	1.01754e-05	0.000181819	1	1	1	Q6P2Q9	Q6P2Q9 [856-880]	Pre-mRNA-processing-splicing factor 8 OS=Homo sapiens (Human) OX=9606 GN=PRPF8 PE=1 SV=2	1	2955.42	4	739.61		204697			264125	127281	145237	208239	177992	191616	222314	743888	3.016e-05	2.659e-08	8.73
[K].INVNEIFYDLVR.[Q]	1xNitro [Y8]	0.00450071	0.000181819	1	3	2	P61224	P61224 [152-163]	Ras-related protein Rap-1b OS=Homo sapiens (Human) OX=9606 GN=RAP1B PE=1 SV=1	0	1539.78	2	770.395			201656				121213	178448	2.2088e+06	167908	1.02233e+06	585727	3.016e-05	0.0002017	3.96
[R].INVYYNEATGGK.[Y]	2xNitro [Y4; Y5]	0.00185905	0.000181819	1	1	6	P68371	P68371 [47-58]	Tubulin beta-4B chain OS=Homo sapiens (Human) OX=9606 GN=TUBB4B PE=1 SV=1	0	1418.62	2	709.813		1.08168e+06	956697	220141	361381	441104	523131	763147	602639	570690	91086.4		3.016e-05	5.509e-05	2.88
[R].INVYYNEATGGKYVPR.[A]	3xNitro [Y4; Y5; Y13]	0.000146102	0.000181819	1	1	1	P68371	P68371 [47-62]	Tubulin beta-4B chain OS=Homo sapiens (Human) OX=9606 GN=TUBB4B PE=1 SV=1	1	1978.89	3	660.301												369785	3.016e-05	1.32e-06	4.42
[K].LPDVYGVFQFK.[V]	1xNitro [Y5]	0.00282879	0.000181819	1	1	3	P39656	P39656 [381-391]	Dolichyl-diphosphooligosaccharide--protein glycosyltransferase 48 kDa subunit OS=Homo sapiens (Human) OX=9606 GN=DDOST PE=1 SV=4	0	1357.68	2	679.343	1.09702e+06	74125.5	140839	83991.7	224408	195259	715667	335701	2270412	207383	482333	173110	3.016e-05	0.0001019	3.28
[K].IPNIYAIGDVVAGPMLAHK.[A]	1xOxidation [M15]; 1xNitro [Y5]	0.000165983	0.000181819	1	1	5	P09622	P09622 [347-365]	Dihydrolipoyl dehydrogenase, mitochondrial OS=Homo sapiens (Human) OX=9606 GN=DLD PE=1 SV=2	0	2040.06	3	680.691	783571	610738	546740	245700	371275	442393	546359			1813574	590831		3.016e-05	1.593e-06	4.97
[K].IMQSSSEVGYDAMAGDFVNMVEK.[G]	3xOxidation [M2; M13; M20]; 1xNitro [Y10]	0.00689376	0.000181819	1	1	1	P10809	P10809 [494-516]	60 kDa heat shock protein, mitochondrial OS=Homo sapiens (Human) OX=9606 GN=HSPD1 PE=1 SV=2	0	2601.08	3	867.696													3.016e-05	0.0003745	3.1
[R].LTRPGSSYFNLNPFEVLQIDPEVTDEEIKK.[R]	1xNitro [Y8]	0.000939442	0.000181819	1	1	2	O75937	O75937 [46-75]	DnaJ homolog subfamily C member 8 OS=Homo sapiens (Human) OX=9606 GN=DNAJC8 PE=1 SV=2	1	3523.76	4	881.693	639661										438881	594276	3.016e-05	2.026e-05	6.65
[K].LTSDDVKEQIYK.[L]	1xNitro [Y11]	0.000146102	0.000181819	1	1	10	P62277	P62277 [28-39]	40S ribosomal protein S13 OS=Homo sapiens (Human) OX=9606 GN=RPS13 PE=1 SV=2	1	1483.73	3	495.247	1.14307e+06	901832	1.20694e+06	1.04466e+06	1.48024e+06	1.46259e+06	1124953	1.02505e+06	923430	1.1541e+06	3739.31		3.016e-05	1.318e-06	4.41
[R].ITSGPFEPDLYK.[S]	1xNitro [Y11]	0.00150696	0.000181819	1	1	6	Q9UQ80	Q9UQ80 [333-344]	Proliferation-associated protein 2G4 OS=Homo sapiens (Human) OX=9606 GN=PA2G4 PE=1 SV=3	0	1411.67	2	706.341		225453	264631	1.5228e+06	1.41192e+06	1.8123e+06	435351	558347	583399	493972			3.016e-05	4.037e-05	3.5
[-].MAETLEFNDVYQEVK.[G]	1xNitro [Y11]; 1xMet-loss+Acetyl [N-Term]	0.000247061	0.000181819	1	1	4	Q08945	Q08945 [1-15]	FACT complex subunit SSRP1 OS=Homo sapiens (Human) OX=9606 GN=SSRP1 PE=1 SV=1	0	1771.8	2	886.404		153251	267634	184044	146560	222456	312058	372622	318461	286804	399821	240442	3.016e-05	2.863e-06	4.15
[-].MAEYLASIFGTEKDK.[V]	1xNitro [Y4]; 1xMet-loss+Acetyl [N-Term]	0.000264325	0.000181819	1	2	1	Q8WU68	Q8WU68 [1-15]	Splicing factor U2AF 26 kDa subunit OS=Homo sapiens (Human) OX=9606 GN=U2AF1L4 PE=1 SV=2	1	1658.79	2	829.898			118461		88333.8	152959		252264	1.05802e+06		187715	150514	3.016e-05	3.17e-06	3.5
[K].MALDIEIATYRK.[L]	1xOxidation [M1]; 1xNitro [Y10]	0.000111511	0.000181819	1	2	23	P08670	P08670 [391-402]	Vimentin OS=Homo sapiens (Human) OX=9606 GN=VIM PE=1 SV=4	1	1484.74	3	495.585	6010794	2.26216e+06	2085775	2.55054e+06	2.27483e+06	1.80037e+06	2.18683e+06	1.57797e+06	1907702	5.30387e+06	2.73188e+06	2301775	3.016e-05	8.943e-07	4.01
[-].MALRYPMAVGLNK.[G]	1xOxidation [M7]; 1xNitro [Y5]; 1xMet-loss [N-Term]	0.000250798	0.000181819	1	1	24	Q9Y3U8	Q9Y3U8 [1-13]	60S ribosomal protein L36 OS=Homo sapiens (Human) OX=9606 GN=RPL36 PE=1 SV=3	1	1393.73	3	465.246	69573336	40559952	36788962	50897518	55226614	62038954	32854322	37179500	38705829	49278618	61119.4	3852.5	3.016e-05	2.914e-06	4.68
[-].MAPLDLDKYVEIAR.[L]	1xNitro [Y9]; 1xMet-loss [N-Term]	0.00012957	0.000181819	1	1	2	O00743	O00743 [1-14]	Serine/threonine-protein phosphatase 6 catalytic subunit OS=Homo sapiens (Human) OX=9606 GN=PPP6C PE=1 SV=1	1	1547.81	3	516.607	1.59336e+06	124123					144179	378147	114492	472091	526289	238632	3.016e-05	1.115e-06	4.73
[-].MARYEEVSVSGFEEFHR.[A]	1xNitro [Y4]; 1xMet-loss+Acetyl [N-Term]	0.000156311	0.000181819	1	1	1	Q9BRA2	Q9BRA2 [1-17]	Thioredoxin domain-containing protein 17 OS=Homo sapiens (Human) OX=9606 GN=TXNDC17 PE=1 SV=1	1	2028.9	3	676.975	446414		141859			91446	172622	150622	133521	185393	138300	574473	3.016e-05	1.464e-06	6.13
[R].MATEVAADALGEEWKGYVVR.[I]	1xOxidation [M1]; 1xNitro [Y17]	3.82966e-07	0.000181819	1	1	1	P62753	P62753 [32-51]	40S ribosomal protein S6 OS=Homo sapiens (Human) OX=9606 GN=RPS6 PE=1 SV=1	1	2256.06	3	752.692												1.33446e+06	3.016e-05	2.202e-10	5.85
[-].MATLKDQLIYNLLKEEQTPQNK.[I]	1xNitro [Y10]; 1xMet-loss+Acetyl [N-Term]	1.866e-06	0.000181819	1	1	2	P00338	P00338 [1-22]	L-lactate dehydrogenase A chain OS=Homo sapiens (Human) OX=9606 GN=LDHA PE=1 SV=2	2	2574.34	3	858.786								311373	287976	3.03704e+06	820560	2.0879e+06	3.016e-05	2.235e-09	7.62
[R].MAVLNEQVKEAEGSSAEYK.[K]	1xOxidation [M1]; 1xNitro [Y18]	6.22824e-08	0.000181819	1	1	11	P49321	P49321 [618-636]	Nuclear autoantigenic sperm protein OS=Homo sapiens (Human) OX=9606 GN=NASP PE=1 SV=2	1	2143.98	3	715.332	6717590	5460034	5.00553e+06	1.72721e+06	1.67277e+06	1.6009e+06	1.82846e+06	2.04093e+06	2.35456e+06	2.62772e+06	286472	11796	3.016e-05	1.54e-11	6.62
[R].MAVLNEQVKEAEGSSAEYKK.[E]	1xOxidation [M1]; 1xNitro [Y18]	2.27152e-05	0.000181819	1	1	3	P49321	P49321 [618-637]	Nuclear autoantigenic sperm protein OS=Homo sapiens (Human) OX=9606 GN=NASP PE=1 SV=2	2	2272.08	4	568.775	373523	257789	242312		89867.2	74695	78132.1	63379.3	73878.8	106970	9897.21		3.016e-05	8.627e-08	4.69
[K].MEPENKYLPELMAEKDSLDPSFTHAMQLLTAEIEK.[I]	3xOxidation [M1; M12; M26]; 1xNitro [Y7]	0.00018999	0.000181819	1	1	7	Q07666	Q07666 [97-131]	KH domain-containing, RNA-binding, signal transduction-associated protein 1 OS=Homo sapiens (Human) OX=9606 GN=KHDRBS1 PE=1 SV=1	2	4141.93	5	829.191		578712	496195	243947		183048	1.71213e+06	1.95369e+06	429632	2476228	2.86905e+06	1.37985e+06	3.016e-05	1.949e-06	9.22
[R].MGEAIETTQQLYPSLLERNPNLLFTLK.[V]	1xOxidation [M1]; 1xNitro [Y12]	0.00625532	0.000181819	1	1	1	Q96S59	Q96S59 [419-445]	Ran-binding protein 9 OS=Homo sapiens (Human) OX=9606 GN=RANBP9 PE=1 SV=1	1	3180.62	3	1060.88													3.016e-05	0.0003257	4.41
[-].MGFGDLKSPAGLQVLNDYLADK.[S]	1xNitro [Y18]; 1xMet-loss [N-Term]	4.49705e-05	0.000181819	1	1	1	P24534	P24534 [1-22]	Elongation factor 1-beta OS=Homo sapiens (Human) OX=9606 GN=EEF1B2 PE=1 SV=3	1	2266.14	3	756.05						128134	264961	134015	261395		447324	140077	3.016e-05	2.366e-07	5.5
[R].MGYAEEAPYDAIHVGAAAPVVPQALIDQLKPGGR.[L]	1xOxidation [M1]; 1xNitro [Y3]	0.000122939	0.000181819	1	1	2	P22061	P22061 [145-178]	Protein-L-isoaspartate(D-aspartate) O-methyltransferase OS=Homo sapiens (Human) OX=9606 GN=PCMT1 PE=1 SV=4	0	3565.77	4	892.199													3.016e-05	1.029e-06	6.37
[-].MACARPLISVYSEK.[G]	1xCarbamidomethyl [C3]; 1xNitro [Y11]; 1xMet-loss+Acetyl [N-Term]	2.07589e-05	0.000181819	1	1	4	P36578	P36578 [1-14]	60S ribosomal protein L4 OS=Homo sapiens (Human) OX=9606 GN=RPL4 PE=1 SV=5	0	1580.77	2	790.891	1.92048e+06	1.78056e+06	1.4132e+06	1215121	1.48748e+06	1.29087e+06	1.83895e+06	783908	930327	2.22186e+06	230732		3.016e-05	7.634e-08	4.64
[K].MKGNFTLPEVAECFDEITYVELQKEEAQK.[L]	1xCarbamidomethyl [C13]; 1xOxidation [M1]; 1xNitro [Y19]	4.88407e-05	0.000181819	1	1	3	Q00839	Q00839 [636-664]	Heterogeneous nuclear ribonucleoprotein U OS=Homo sapiens (Human) OX=9606 GN=HNRNPU PE=1 SV=6	2	3507.63	4	877.664							319691		693408	738454	575150	371697	3.016e-05	2.668e-07	8
[R].MLAIYDGFDGFAK.[G]	1xOxidation [M1]; 1xNitro [Y5]	0.000430505	0.000181819	1	1	5	Q01813	Q01813 [443-455]	ATP-dependent 6-phosphofructokinase, platelet type OS=Homo sapiens (Human) OX=9606 GN=PFKP PE=1 SV=2	0	1508.67	2	754.84	562006	200125	289426	236276	251648	329087	530246	638186	534927	321611	506831	404325	3.016e-05	6.479e-06	3.41
[K].MLGEALSKNPGYIK.[L]	1xOxidation [M1]; 1xNitro [Y12]	0.000177581	0.000181819	1	1	8	Q99623	Q99623 [237-250]	Prohibitin-2 OS=Homo sapiens (Human) OX=9606 GN=PHB2 PE=1 SV=2	1	1581.79	3	527.936	60014.2	249872	209616	323561	346184	405598			1.42763e+06				3.016e-05	1.758e-06	3.08
[R].MLPTIIADNAGYDSADLVAQLR.[A]	1xOxidation [M1]; 1xNitro [Y12]	4.15924e-07	0.000181819	1	1	12	P78371	P78371 [445-466]	T-complex protein 1 subunit beta OS=Homo sapiens (Human) OX=9606 GN=CCT2 PE=1 SV=4	0	2408.18	3	803.399	3589739	534116	662380	415698	495221	673978	703913	958790	708922	733160	1.60806e+06	1.75255e+06	3.016e-05	2.485e-10	6.9
[-].MPYQYPALTPEQK.[K]	2xNitro [Y3; Y5]; 1xMet-loss [N-Term]	9.31306e-05	0.000181819	1	1	9	P04075	P04075 [1-13]	Fructose-bisphosphate aldolase A OS=Homo sapiens (Human) OX=9606 GN=ALDOA PE=1 SV=2	0	1524.7	2	762.852	771541	939252	712525	758184	777735	946218	798182	839632	833164	535868			3.016e-05	6.854e-07	3.09
[R].MRHVISYSLSPFEQR.[A]	1xOxidation [M1]; 1xNitro [Y7]	0.00812524	0.000181819	1	1	1	O14949	O14949 [11-25]	Cytochrome b-c1 complex subunit 8 OS=Homo sapiens (Human) OX=9606 GN=UQCRQ PE=1 SV=4	1	1910.92	4	478.485											80369.7	88582.1	3.016e-05	0.0004779	3.34
[-].MSAIQNLHSFDPFADASKGDDLLPAGTEDYIHIR.[I]	1xNitro [Y30]; 1xMet-loss+Acetyl [N-Term]	0.000370508	0.000181819	1	1	1	P41567	P41567 [1-34]	Eukaryotic translation initiation factor 1 OS=Homo sapiens (Human) OX=9606 GN=EIF1 PE=1 SV=1	1	3700.75	4	925.952													3.016e-05	5.188e-06	6.35
[-].MSKGPAVGIDLGTTYSCVGVFQHGK.[V]	1xCarbamidomethyl [C17]; 1xNitro [Y15]; 1xMet-loss+Acetyl [N-Term]	8.00295e-06	0.000181819	1	1	6	P11142	P11142 [1-25]	Heat shock cognate 71 kDa protein OS=Homo sapiens (Human) OX=9606 GN=HSPA8 PE=1 SV=1	1	2565.24	3	855.75	2.46184e+06		615748	472687	614723	1.03991e+06	416992	303011	162178	193075	617027	1.10911e+06	3.016e-05	1.879e-08	7.25
[-].MSLICSISNEVPEHPCVSPVSNHVYER.[R]	2xCarbamidomethyl [C5; C16]; 1xNitro [Y25]; 1xMet-loss+Acetyl [N-Term]	1.05324e-07	0.000181819	1	1	3	Q9UMS4	Q9UMS4 [1-27]	Pre-mRNA-processing factor 19 OS=Homo sapiens (Human) OX=9606 GN=PRPF19 PE=1 SV=1	0	3096.41	3	1032.81				766189	901474	849204							3.016e-05	3.317e-11	7.18
[K].MSSYAFFVQTCREEHKK.[K]	1xCarbamidomethyl [C11]; 1xOxidation [M1]; 1xNitro [Y4]	0.00302615	0.000181819	2	3	10	P26583; P09429	P26583 [13-29]; P09429 [13-29]	High mobility group protein B2 OS=Homo sapiens (Human) OX=9606 GN=HMGB2 PE=1 SV=2 High mobility group protein B1 OS=Homo sapiens (Human) OX=9606 GN=HMGB1 PE=1 SV=3	2	2208.98	4	553	1.04906e+06	561134	512867	628231	974181	1.03832e+06	213151	338201	365737	600863	200203		3.016e-05	0.0001119	3.34
[-].MTDRYTIHSQLEHLQSK.[Y]	1xNitro [Y5]; 1xMet-loss+Acetyl [N-Term]	0.000946517	0.000181819	1	1	1	Q9BWJ5	Q9BWJ5 [1-17]	Splicing factor 3B subunit 5 OS=Homo sapiens (Human) OX=9606 GN=SF3B5 PE=1 SV=1	1	2042.99	4	511.503	251087	61843	90503.7	102780	103021	144930	90572.8	107623	226849	197007	82286.9		3.016e-05	2.034e-05	3.04
[-].MTEKAPEPHVEEDDDDELDSKLNYKPPPQK.[S]	1xNitro [Y24]; 1xMet-loss+Acetyl [N-Term]	1.45884e-05	0.000181819	1	1	6	P52566	P52566 [1-30]	Rho GDP-dissociation inhibitor 2 OS=Homo sapiens (Human) OX=9606 GN=ARHGDIB PE=1 SV=3	2	3450.58	5	690.922	1.82665e+06	1.22048e+06		987822	1.88865e+06						292136		3.016e-05	4.551e-08	6.14
[K].MVPVSVQQSLAAYNQR.[K]	1xOxidation [M1]; 1xNitro [Y13]	0.000149428	0.000181819	1	1	1	Q8WUM4	Q8WUM4 [358-373]	Programmed cell death 6-interacting protein OS=Homo sapiens (Human) OX=9606 GN=PDCD6IP PE=1 SV=1	0	1851.9	2	926.454				190810	258240		254375	398151	272780	489953	258233		3.016e-05	1.373e-06	3.4
[-].MVRYSLDPENPTK.[S]	1xNitro [Y4]; 1xMet-loss [N-Term]	0.00241683	0.000181819	1	1	11	P18621	P18621 [1-13]	60S ribosomal protein L17 OS=Homo sapiens (Human) OX=9606 GN=RPL17 PE=1 SV=3	1	1463.71	3	488.576	2.67142e+06	1.75807e+06	1.98341e+06	2.28913e+06	2.66655e+06	3.08222e+06	1.97845e+06	1.90843e+06	1.98345e+06	1.85643e+06	4822.27		3.016e-05	8.083e-05	4.02
[K].MVVESAYEVIK.[L]	1xOxidation [M1]; 1xNitro [Y7]	0.00125871	0.000181819	1	1	11	P07195	P07195 [234-244]	L-lactate dehydrogenase B chain OS=Homo sapiens (Human) OX=9606 GN=LDHB PE=1 SV=2	0	1328.64	2	664.824	3.75501e+06	1650263	1.82159e+06	1.5282e+06	1.14179e+06	1816873	4844959	4.16791e+06	4.97695e+06	3.63608e+06	701420		3.016e-05	3.102e-05	2.92
[K].MLAAYLYEVSQLKD.[-]	1xOxidation [M1]; 2xNitro [Y5; Y7]	0.00534607	0.000181819	1	1	1	Q96KP4	Q96KP4 [462-475]	Cytosolic non-specific dipeptidase OS=Homo sapiens (Human) OX=9606 GN=CNDP2 PE=1 SV=2	1	1749.8	2	875.405	452862	76632.1	72604.8									241110	3.016e-05	0.0002585	3.29
[K].MAAAGGGGGGGRYYGGGSEGGRAPK.[R]	1xOxidation [M1]; 2xNitro [Y13; Y14]	0.00336081	0.000181819	1	1	3	P14866	P14866 [35-59]	Heterogeneous nuclear ribonucleoprotein L OS=Homo sapiens (Human) OX=9606 GN=HNRNPL PE=1 SV=2	2	2303.98	4	576.751	77189.3	92724.2	151495			11248.3	65157.4	30892.8	40054.7	86257.9			3.016e-05	0.0001312	3.55
[-].MAAAAKPNNLSLVVHGPGDLRLENYPIPEPGPNEVLLR.[M]	1xNitro [Y25]; 1xMet-loss+Acetyl [N-Term]	4.94291e-07	0.000181819	1	1	4	Q00796	Q00796 [1-38]	Sorbitol dehydrogenase OS=Homo sapiens (Human) OX=9606 GN=SORD PE=1 SV=4	1	4018.11	4	1005.29	589252	157829		73755.3		171095	651048	161017	205028	150667	424048	548259	3.016e-05	3.171e-10	8.53
[-].MAAAAGGGGPGTAVGATGSGIAAAAAGLAVYRR.[K]	1xNitro [Y31]; 1xMet-loss+Acetyl [N-Term]	6.29429e-06	0.000181819	1	1	1	Q92922	Q92922 [1-33]	SWI/SNF complex subunit SMARCC1 OS=Homo sapiens (Human) OX=9606 GN=SMARCC1 PE=1 SV=3	1	2757.4	3	919.808				339985		413332	336168	296878	1.12219e+06		654108	984281	3.016e-05	1.323e-08	6.97
[K].ITSYFLNEGSQARPR.[S]	1xNitro [Y4]	0.0107084	0.000181819	1	1	1	O75792	O75792 [268-282]	Ribonuclease H2 subunit A OS=Homo sapiens (Human) OX=9606 GN=RNASEH2A PE=1 SV=2	0	1783.87	3	595.296		106514	139965	123316	142018	209064	688987	388392					3.016e-05	0.0007184	2.88
[K].LTTPTYGDLNHLVSATMSGVTTCLR.[F]	1xCarbamidomethyl [C23]; 1xOxidation [M17]; 1xNitro [Y6]	9.31306e-05	0.000181819	2	5	21	P07437; P68371	P07437 [217-241]; P68371 [217-241]	Tubulin beta chain OS=Homo sapiens (Human) OX=9606 GN=TUBB PE=1 SV=2 Tubulin beta-4B chain OS=Homo sapiens (Human) OX=9606 GN=TUBB4B PE=1 SV=1	0	2769.32	3	923.778	3.10758e+06	927850	2.01222e+06	1.50012e+06	2.70095e+06	3.27391e+06	3.61781e+06	5.99982e+06	3.59379e+06	5.71989e+06	5.96796e+06	7.13296e+06	3.016e-05	6.819e-07	6.04
[K].LTVEDLEKERDFYFGK.[L]	1xNitro [Y13]	0.000990095	0.000181819	1	1	1	Q15691	Q15691 [205-220]	Microtubule-associated protein RP/EB family member 1 OS=Homo sapiens (Human) OX=9606 GN=MAPRE1 PE=1 SV=3	2	2033.98	3	678.665	9702743	110849	217472	58439.6		71026.1	94578.6	256763	107309	331396	241506	104545	3.016e-05	2.186e-05	4.39
[KR].LTVEDPVTVEYITR.[FY]	1xNitro [Y11]	0.0067409	0.000181819	1	2	1	O14818	O14818 [96-109]	Proteasome subunit alpha type-7 OS=Homo sapiens (Human) OX=9606 GN=PSMA7 PE=1 SV=1	0	1679.85	2	840.43											680115		3.016e-05	0.0003641	2.82
[K].IVADKDYSVTANSK.[I]	1xNitro [Y7]	7.60481e-05	0.000181819	1	1	13	P07195	P07195 [78-91]	L-lactate dehydrogenase B chain OS=Homo sapiens (Human) OX=9606 GN=LDHB PE=1 SV=2	1	1555.76	3	519.258	449159	533820	484735	620360	554438	690033	487982	571996	583149	744596	39394.1		3.016e-05	5.085e-07	2.97
[R].LVASAYSIAQK.[A]	1xNitro [Y6]	0.00915602	0.000181819	1	1	5	O95861	O95861 [11-21]	3'(2'),5'-bisphosphate nucleotidase 1 OS=Homo sapiens (Human) OX=9606 GN=BPNT1 PE=1 SV=1	0	1195.63	2	598.318	1.20847e+06	1.18159e+06	1.08441e+06	573961	1.27888e+06	1.63199e+06	1.25409e+06	901746	1.0346e+06	1.52314e+06			3.016e-05	0.0005692	2.96
[R].IVATKPLYVALAQRK.[E]	1xNitro [Y8]	7.26996e-05	0.000181819	1	2	1	P11940	P11940 [357-371]	Polyadenylate-binding protein 1 OS=Homo sapiens (Human) OX=9606 GN=PABPC1 PE=1 SV=2	1	1716.02	3	572.677	336221								60471.1	150239			3.016e-05	4.745e-07	4.85
[R].IVDDLKDEAEQYRK.[M]	1xNitro [Y12]	0.00115902	0.000181819	1	1	8	O75533	O75533 [853-866]	Splicing factor 3B subunit 1 OS=Homo sapiens (Human) OX=9606 GN=SF3B1 PE=1 SV=3	2	1766.86	4	442.469	1.39137e+06	1.00892e+06	961831	662664	980227	911070	624083	723420	833384	917575	26154.1		3.016e-05	2.744e-05	4.67
[R].IVEDAPPIDLQAEAQHASGEVEEPPRYLLK.[F]	1xNitro [Y27]	2.61967e-05	0.000181819	1	1	1	P30876	P30876 [58-87]	DNA-directed RNA polymerase II subunit RPB2 OS=Homo sapiens (Human) OX=9606 GN=POLR2B PE=1 SV=1	1	3359.68	4	840.676		121341			126349			407067		1.12172e+06	316220		3.016e-05	1.066e-07	7.58
[R].IVEPYIAWGYPNLK.[S]	1xNitro [Y5]	0.000555621	0.000181819	1	1	4	P18124	P18124 [135-148]	60S ribosomal protein L7 OS=Homo sapiens (Human) OX=9606 GN=RPL7 PE=1 SV=1	0	1707.87	2	854.439	1.00996e+06			179201	147595	357537	374301	552734				862612	3.016e-05	9.389e-06	2.51
[R].IVEPYIAWGYPNLK.[S]	2xNitro [Y5; Y10]	0.000478192	0.000181819	1	1	13	P18124	P18124 [135-148]	60S ribosomal protein L7 OS=Homo sapiens (Human) OX=9606 GN=RPL7 PE=1 SV=1	0	1752.86	2	876.933	1.59133e+06	502749	636520	443549	549921	647558	549166	555249	590746	449554	849878	921694	3.016e-05	7.496e-06	3.77
[K].LVGQSIIAYLQK.[K]	1xNitro [Y9]	0.00280767	0.000181819	1	1	2	P53621	P53621 [620-631]	Coatomer subunit alpha OS=Homo sapiens (Human) OX=9606 GN=COPA PE=1 SV=2	0	1377.77	2	689.391	422051	172063	266250	309876	398958	776874	403241	647552	163740	1.33926e+06	537940		3.016e-05	0.0001008	3.35
[R].IVGSKPLYVALAQR.[K]	1xNitro [Y8]	0.00018576	0.000181819	1	1	4	Q13310	Q13310 [357-370]	Polyadenylate-binding protein 4 OS=Homo sapiens (Human) OX=9606 GN=PABPC4 PE=1 SV=1	0	1559.89	3	520.635	584203	431372	306126		400595	400556		273816	356972	385305			3.016e-05	1.882e-06	3.76
[R].LVLAGGPLGLMQAVLDHTIPYLHVR.[E]	1xOxidation [M11]; 1xNitro [Y21]	8.19752e-05	0.000181819	1	1	1	P26440	P26440 [288-312]	Isovaleryl-CoA dehydrogenase, mitochondrial OS=Homo sapiens (Human) OX=9606 GN=IVD PE=1 SV=2	0	2744.49	4	686.877											87325.2	434790	3.016e-05	5.669e-07	6.11
[K].LVPLLDTGDIIIDGGNSEYRDTTRR.[C]	1xNitro [Y19]	0.000531161	0.000181819	1	1	6	P52209	P52209 [88-112]	6-phosphogluconate dehydrogenase, decarboxylating OS=Homo sapiens (Human) OX=9606 GN=PGD PE=1 SV=3	2	2834.43	4	709.362		76746.8		162751	238882	288643	616170	1.37645e+06	473465	775822	1952558	1.148e+06	3.016e-05	8.742e-06	5.22
[K].LVPVGYGIRK.[L]	1xNitro [Y6]	0.00381719	0.000181819	1	1	8	P29692	P29692 [233-242]	Elongation factor 1-delta OS=Homo sapiens (Human) OX=9606 GN=EEF1D PE=1 SV=5	1	1146.66	3	382.892	444231	340436	290325	251495	259616	513099	1153068	824323	980494	958380			3.016e-05	0.0001573	2.64
[R].LVQAFQYTDK.[H]	1xNitro [Y7]	0.00710295	0.000181819	1	1	3	Q13162	Q13162 [231-240]	Peroxiredoxin-4 OS=Homo sapiens (Human) OX=9606 GN=PRDX4 PE=1 SV=1	0	1257.61	2	629.309		736132	652845	272504	925337	788507		789202	867791	830526	157630		3.016e-05	0.000392	2.86
[-].MAAAAGGGGPGTAVGATGSGIAAAAAGLAVYR.[R]	1xNitro [Y31]; 1xMet-loss+Acetyl [N-Term]	1.75458e-07	0.000181819	1	1	3	Q92922	Q92922 [1-32]	SWI/SNF complex subunit SMARCC1 OS=Homo sapiens (Human) OX=9606 GN=SMARCC1 PE=1 SV=3	0	2601.3	3	867.77												743432	3.016e-05	6.959e-11	8.05
[K].IYVDDGLISLQVK.[Q]	1xNitro [Y2]	5.46605e-05	0.000181819	1	1	11	P14618	P14618 [174-186]	Pyruvate kinase PKM OS=Homo sapiens (Human) OX=9606 GN=PKM PE=1 SV=4	0	1507.8	2	754.404	1.54638e+06	1.07928e+06	1298850	2134337	2.02698e+06	2622578	2.56955e+06	3.25488e+06	1476598	4.0621e+06	5602050	1.8117e+06	3.016e-05	3.119e-07	4.36
[K].LYTLVTYVPVTTFK.[N]	2xNitro [Y2; Y7]	0.00175081	0.000181819	1	1	11	P62899	P62899 [102-115]	60S ribosomal protein L31 OS=Homo sapiens (Human) OX=9606 GN=RPL31 PE=1 SV=1	0	1734.89	2	867.951		168935	447125	524135	908160	1.25235e+06	673454	1.47579e+06	1.02375e+06	625108	1.57345e+06	707949	3.016e-05	5.016e-05	3.64
[K].LYSPSQIGAFVLMK.[M]	1xOxidation [M13]; 1xNitro [Y2]	0.000161074	0.000181819	1	1	10	P38646	P38646 [160-173]	Stress-70 protein, mitochondrial OS=Homo sapiens (Human) OX=9606 GN=HSPA9 PE=1 SV=2	0	1614.82	2	807.914	1.17245e+06	236192	325645	917697	983460	1.06703e+06	444072	603078	573861	490240	585382	525447	3.016e-05	1.527e-06	2.89
[R].LYSILGTTLKDEGK.[L]	1xNitro [Y2]	0.000411551	0.000181819	1	1	10	O75083	O75083 [471-484]	WD repeat-containing protein 1 OS=Homo sapiens (Human) OX=9606 GN=WDR1 PE=1 SV=4	1	1582.83	3	528.283	3.93918e+06	1.78626e+06	815640	583060	775983	801544	1.39522e+06	2.55969e+06	1.85554e+06	4.67111e+06	1230999	143128	3.016e-05	6.032e-06	4.95
[R].LYSILGTTLK.[D]	1xNitro [Y2]	0.00664087	0.000181819	1	1	3	O75083	O75083 [471-480]	WD repeat-containing protein 1 OS=Homo sapiens (Human) OX=9606 GN=WDR1 PE=1 SV=4	0	1153.65	2	577.327	1.0265e+06				271131	235917	637755	688289	534908	549551	98154.3		3.016e-05	0.0003544	3.03
[K].MYSEDKPLSSESLSESEYIEEVR.[A]	1xOxidation [M1]; 2xNitro [Y2; Y18]	4.95793e-05	0.000181819	1	1	1	Q5BKY9	Q5BKY9 [183-205]	Protein FAM133B OS=Homo sapiens (Human) OX=9606 GN=FAM133B PE=1 SV=1	0	2813.19	3	938.403	606538	385931	454363	386211	393575	389369		190494	118423		333236	301975	3.016e-05	2.725e-07	4.96
[K].LYRPGSVAYVSR.[S]	2xNitro [Y2; Y9]	0.004114	0.000181819	1	1	3	P53396	P53396 [651-662]	ATP-citrate synthase OS=Homo sapiens (Human) OX=9606 GN=ACLY PE=1 SV=3	0	1457.71	3	486.576	179038					63447.8	357528	344670	505740	558195			3.016e-05	0.0001755	3.1
[K].YYVTIIDAPGHRDFIK.[N]	1xNitro [Y]	0.00101263	0.000181819	2	2	8	P68104; Q5VTE0	P68104 [85-100]; Q5VTE0 [85-100]	Elongation factor 1-alpha 1 OS=Homo sapiens (Human) OX=9606 GN=EEF1A1 PE=1 SV=1 Putative elongation factor 1-alpha-like 3 OS=Homo sapiens (Human) OX=9606 GN=EEF1A1P5 PE=5 SV=1	1	1952.99	4	489.002	8.2074e+06	2457502	2.4207e+06		5.81219e+06	4.43032e+06	2.08655e+06	2.04867e+06	2.30341e+06	4.95103e+06	2.44545e+06	533967	3.016e-05	2.257e-05	4.53
[K].LYGPTNFSPIINHVAR.[F]	1xNitro [Y2]	0.00276591	0.000181819	1	1	1	O75131	O75131 [391-406]	Copine-3 OS=Homo sapiens (Human) OX=9606 GN=CPNE3 PE=1 SV=1	0	1843.94	3	615.319	256789		307352	269816	262308	260045	244815	786073	170007	452472	252690		3.016e-05	9.829e-05	3.3
[R].IYGLGSLALYEK.[A]	2xNitro [Y2; Y10]	0.00359519	0.000181819	1	1	1	P36542	P36542 [68-79]	ATP synthase subunit gamma, mitochondrial OS=Homo sapiens (Human) OX=9606 GN=ATP5F1C PE=1 SV=1	0	1416.7	2	708.853	557165	109659	114908	118271	173239	148846	250019	130444		124516	325874	323418	3.016e-05	0.0001441	2.33
[R].IYELAAGGTAVGTGLNTR.[I]	1xNitro [Y2]	0.000272379	0.000181819	1	1	1	P07954	P07954 [269-286]	Fumarate hydratase, mitochondrial OS=Homo sapiens (Human) OX=9606 GN=FH PE=1 SV=3	0	1808.91	2	904.961	861673	459496	309186									185341	3.016e-05	3.279e-06	4.19
[K].IVSSSDVGHDEYSTQSLVK.[K]	1xNitro [Y12]	0.000328589	0.000181819	1	1	2	Q01082	Q01082 [766-784]	Spectrin beta chain, non-erythrocytic 1 OS=Homo sapiens (Human) OX=9606 GN=SPTBN1 PE=1 SV=2	0	2095.98	3	699.331		234036	224931	261592	374942	504357		373754			44885.8		3.016e-05	4.344e-06	4.18
[K].LVRPPVQVYGIEGR.[Y]	1xNitro [Y9]	0.000706406	0.000181819	1	1	3	P48047	P48047 [27-40]	ATP synthase subunit O, mitochondrial OS=Homo sapiens (Human) OX=9606 GN=ATP5PO PE=1 SV=1	0	1627.89	3	543.303	516396	360199	354695	984158	617305	824024	104247	97685.7	142352				3.016e-05	1.334e-05	3.72
[R].LYLVSDVLYNSSAK.[V]	1xNitro [Y9]	0.000157488	0.000181819	1	1	1	O15042	O15042 [595-608]	U2 snRNP-associated SURP motif-containing protein OS=Homo sapiens (Human) OX=9606 GN=U2SURP PE=1 SV=2	0	1616.82	2	808.912	1.17008e+06	574882	650880	563402	680228	554323	550601	764322	761701	5008322	1.08797e+06	2118153	3.016e-05	1.476e-06	3.82
[K].SGVHTFPAVLQSSGLYSLSSMVTVPASTSGQTFTCNVAHPASSTK.[V]	1xCarbamidomethyl [C35]; 1xOxidation [M21]; 1xNitro [Y16]	0.000177581	0.000181819	1	1	4	ENSEMBL:ENSBTAP00000024462	ENSEMBL:ENSBTAP00000024462 [47-91]	47 kDa protein	0	4658.21	4	1165.32										318936	275716	486427	3.016e-05	1.771e-06	6.25
[K].SGYHQSASEHGLVVIAPDTSPR.[G]	1xNitro [Y3]	0.000262348	0.000181819	1	1	4	P10768	P10768 [65-86]	S-formylglutathione hydrolase OS=Homo sapiens (Human) OX=9606 GN=ESD PE=1 SV=2	0	2353.12	4	589.034	334438	198114	147597	81033.2	109796	161653	267373	279111	319804	584043	263774	29503	3.016e-05	3.113e-06	3.76
[K].SKPGAAMVEMADGYAVDR.[A]	2xOxidation [M7; M10]; 1xNitro [Y14]	9.09204e-06	0.000181819	1	1	23	P14866	P14866 [417-434]	Heterogeneous nuclear ribonucleoprotein L OS=Homo sapiens (Human) OX=9606 GN=HNRNPL PE=1 SV=2	0	1944.84	3	648.952	1.19987e+06	1.25937e+06	1.0654e+06	587539	669188	729653	4.84168e+06	5.26456e+06	6395824	6.40492e+06	482909	27385.2	3.016e-05	2.261e-08	5.22
[K].VSASPLLYTLIEK.[T]	1xNitro [Y8]	0.000105804	0.000181819	1	1	1	P02786	P02786 [496-508]	Transferrin receptor protein 1 OS=Homo sapiens (Human) OX=9606 GN=TFRC PE=1 SV=2	0	1478.81	2	739.908				328553	456984	453160	263854	327402	405501	267020	302655		3.016e-05	8.252e-07	3.73
[R].VSDKVMIPQDEYPEINFVGLLIGPR.[G]	1xOxidation [M6]; 1xNitro [Y12]	3.18415e-05	0.000181819	1	1	3	Q15637	Q15637 [136-160]	Splicing factor 1 OS=Homo sapiens (Human) OX=9606 GN=SF1 PE=1 SV=4	1	2890.47	3	964.16						299511		438084	3237899		1.58503e+06	1.42968e+06	3.016e-05	1.428e-07	5.81
[K].VSDSISAQYPVVDHEFDAVVVGAGGAGLR.[A]	1xNitro [Y9]	3.9761e-07	0.000181819	1	1	4	P31040	P31040 [47-75]	Succinate dehydrogenase [ubiquinone] flavoprotein subunit, mitochondrial OS=Homo sapiens (Human) OX=9606 GN=SDHA PE=1 SV=2	0	2960.44	3	987.483			441762	170613	128978	283161	461354	1.3439e+06	2.60423e+06	1.08714e+06	1.04198e+06	1.73688e+06	3.016e-05	2.311e-10	7.61
[K].VSERYLTMDDLTTALEGNR.[V]	1xOxidation [M8]; 1xNitro [Y5]	7.71982e-05	0.000181819	1	1	5	P54687	P54687 [306-324]	Branched-chain-amino-acid aminotransferase, cytosolic OS=Homo sapiens (Human) OX=9606 GN=BCAT1 PE=1 SV=3	1	2245.04	3	749.018	2.34289e+06	1.50036e+06	1.42741e+06				213217	174684	514429	199744	491178	374478	3.016e-05	5.199e-07	5.35
[R].VSGVDGYETEGIRGLR.[A]	1xNitro [Y7]	0.0031653	0.000181819	1	1	3	Q14566	Q14566 [270-285]	DNA replication licensing factor MCM6 OS=Homo sapiens (Human) OX=9606 GN=MCM6 PE=1 SV=1	1	1752.85	3	584.955					204221	313541	212187	611430	561393	500824	45313.4		3.016e-05	0.0001201	3.69
[R].VSISEGDDKIEYR.[A]	1xNitro [Y12]	0.000155142	0.000181819	1	1	2	P22087	P22087 [123-135]	rRNA 2'-O-methyltransferase fibrillarin OS=Homo sapiens (Human) OX=9606 GN=FBL PE=1 SV=2	1	1555.72	3	519.246	127231	175872	144981	272718		400506	312264	273467	203876	204530	55296.5	8540.61	3.016e-05	1.45e-06	2.45
[K].VSRDTLYEAVR.[E]	1xNitro [Y7]	0.00139807	0.000181819	1	1	9	P62906	P62906 [5-15]	60S ribosomal protein L10a OS=Homo sapiens (Human) OX=9606 GN=RPL10A PE=1 SV=2	1	1353.68	3	451.897	3.36083e+06	2.12979e+06	1.93184e+06	3.01705e+06	3292973	4.06232e+06	2206667	2.40206e+06	2.38707e+06	2.44392e+06	8807.38		3.016e-05	3.612e-05	4.27
[K].VSRDTLYEAVREVLHGNQR.[K]	1xNitro [Y7]	0.00112476	0.000181819	1	1	3	P62906	P62906 [5-23]	60S ribosomal protein L10a OS=Homo sapiens (Human) OX=9606 GN=RPL10A PE=1 SV=2	2	2287.15	4	572.544		50173.3	308605	162286	447962	1.04546e+06			115663	910514	681241	1.09207e+06	3.016e-05	2.634e-05	3.85
[K].VTASGPGLSSYGVPASLPVDFAIDAR.[D]	1xNitro [Y11]	8.13623e-05	0.000181819	1	1	3	O75369	O75369 [1520-1545]	Filamin-B OS=Homo sapiens (Human) OX=9606 GN=FLNB PE=1 SV=2	0	2592.29	3	864.77		76572.6	291421	897875	856758	2.08821e+06	404646	939257	310899	185571	1.61309e+06	2.11824e+06	3.016e-05	5.629e-07	6.83
[K].VTDDLVCLVYK.[T]	1xCarbamidomethyl [C7]; 1xNitro [Y10]	0.000772957	0.000181819	1	1	3	P49458	P49458 [42-52]	Signal recognition particle 9 kDa protein OS=Homo sapiens (Human) OX=9606 GN=SRP9 PE=1 SV=2	0	1369.67	2	685.337	1.4491e+06	1.0198e+06	1071273				174498	293089			573638		3.016e-05	1.512e-05	3.63
[K].VTEGLTDVILYHQPDDK.[K]	1xNitro [Y11]	0.00376044	0.000181819	1	1	3	O60506	O60506 [266-282]	Heterogeneous nuclear ribonucleoprotein Q OS=Homo sapiens (Human) OX=9606 GN=SYNCRIP PE=1 SV=2	0	1987.96	3	663.325	205568	182578	127109				346714		423171	301799	354762	269423	3.016e-05	0.0001545	5.46
[K].VTEGLTDVILYHQPDDKK.[K]	1xNitro [Y11]	0.000132521	0.000181819	1	1	2	O60506	O60506 [266-283]	Heterogeneous nuclear ribonucleoprotein Q OS=Homo sapiens (Human) OX=9606 GN=SYNCRIP PE=1 SV=2	1	2116.06	3	706.024	1675532						2.04146e+06	884628			1.02161e+06	82044	3.016e-05	1.143e-06	5.01
[K].VTEGLVDVILYHQPDDK.[K]	1xNitro [Y11]	3.95838e-05	0.000181819	1	1	5	O43390	O43390 [269-285]	Heterogeneous nuclear ribonucleoprotein R OS=Homo sapiens (Human) OX=9606 GN=HNRNPR PE=1 SV=1	0	1985.98	3	662.665	259072	153455	162435	130756	196412	155386	930880	1.00578e+06	832597	341162	1.20411e+06	172679	3.016e-05	1.959e-07	4.96
[K].VTEGLVDVILYHQPDDKK.[K]	1xNitro [Y11]	2.92738e-06	0.000181819	1	1	13	O43390	O43390 [269-286]	Heterogeneous nuclear ribonucleoprotein R OS=Homo sapiens (Human) OX=9606 GN=HNRNPR PE=1 SV=1	1	2114.08	3	705.362	1.21464e+06	2.26938e+06	824574	624789	1.00512e+06	1.19894e+06	4.13823e+06	2.04763e+06	3.67569e+06	4.14674e+06	4218849	694564	3.016e-05	4.312e-09	6.6
[R].VRVPTTGIIEYPFDLQSVIFR.[M]	1xNitro [Y11]	2.67932e-05	0.000181819	1	1	3	P50148	P50148 [182-202]	Guanine nucleotide-binding protein G(q) subunit alpha OS=Homo sapiens (Human) OX=9606 GN=GNAQ PE=1 SV=4	1	2495.33	3	832.449			99102.1						505699		474811	403497	3.016e-05	1.109e-07	5.6
[K].VTEGLVDVILYHQPDDKKK.[N]	1xNitro [Y11]	0.000180267	0.000181819	1	1	3	O43390	O43390 [269-287]	Heterogeneous nuclear ribonucleoprotein R OS=Homo sapiens (Human) OX=9606 GN=HNRNPR PE=1 SV=1	2	2242.17	4	561.298	147145	511034					451374	239747	313489	976647	424134	34783.9	3.016e-05	1.804e-06	5.45
[K].VTLEYRPVIDK.[T]	1xNitro [Y5]	0.00699758	0.000181819	1	1	4	P31040	P31040 [637-647]	Succinate dehydrogenase [ubiquinone] flavoprotein subunit, mitochondrial OS=Homo sapiens (Human) OX=9606 GN=SDHA PE=1 SV=2	0	1377.74	3	459.917	433449			876688	87225.2	852023	784118	931385	1.20981e+06	931314	85877.5	13438.3	3.016e-05	0.000384	3.35
[R].VTNRDIICQIAYAR.[I]	1xCarbamidomethyl [C8]; 1xNitro [Y12]	4.6341e-05	0.000181819	1	1	11	P46777	P46777 [55-68]	60S ribosomal protein L5 OS=Homo sapiens (Human) OX=9606 GN=RPL5 PE=1 SV=3	1	1737.87	3	579.961	4.11647e+06	1801479	1.62738e+06	1.68276e+06	1.82249e+06	2571664		160020		1.19254e+06	850813	391239	3.016e-05	2.449e-07	5.61
[R].VTQSNFAVGYK.[T]	1xNitro [Y10]	0.0012307	0.000181819	1	1	24	P21796	P21796 [164-174]	Voltage-dependent anion-selective channel protein 1 OS=Homo sapiens (Human) OX=9606 GN=VDAC1 PE=1 SV=2	0	1258.61	2	629.808	1.09972e+06	699836	789900	1.01512e+06	1.06387e+06	1.10902e+06	964749	1.2538e+06	1.17692e+06	813658	210452	6274.81	3.016e-05	2.993e-05	3.33
[R].VVASDKETYELR.[Y]	1xNitro [Y9]	0.00239879	0.000181819	1	1	2	Q6P5R6	Q6P5R6 [96-107]	60S ribosomal protein L22-like 1 OS=Homo sapiens (Human) OX=9606 GN=RPL22L1 PE=1 SV=2	1	1454.71	3	485.576				43647.2	80168.8	72520.8	174915	91649.6	312905		40164.2	5468.03	3.016e-05	8.022e-05	2.39
[R].VVGAMQLYSVDRK.[V]	1xOxidation [M5]; 1xNitro [Y8]	0.000555621	0.000181819	1	2	10	Q00610	Q00610 [177-189]	Clathrin heavy chain 1 OS=Homo sapiens (Human) OX=9606 GN=CLTC PE=1 SV=5	1	1526.76	3	509.593	535874	674859	606165	1.74935e+06	1.79553e+06	2.92534e+06	1.4568e+06	1.06654e+06	1.50297e+06	1.82497e+06	69416.4	19652.4	3.016e-05	9.351e-06	3.32
[R].VVPGYGHAVLR.[K]	1xNitro [Y5]	0.000467548	0.000181819	1	1	3	O75390	O75390 [341-351]	Citrate synthase, mitochondrial OS=Homo sapiens (Human) OX=9606 GN=CS PE=1 SV=2	0	1212.65	3	404.888		56704.3	44888.6	52474.2	52294.5	80561.4	105671	115627	109051	119391			3.016e-05	7.277e-06	2.9
[K].VVQNDAYTAPALPSSIR.[T]	1xNitro [Y7]	0.00238087	0.000181819	1	1	1	Q9BY77	Q9BY77 [230-246]	Polymerase delta-interacting protein 3 OS=Homo sapiens (Human) OX=9606 GN=POLDIP3 PE=1 SV=2	0	1846.93	2	923.968	775400	217662	204662	291501	300456	230267	260482	317206	213096	246800			3.016e-05	7.905e-05	3.71
[K].VVSQYHELVVQAR.[D]	1xNitro [Y5]	6.94985e-05	0.000181819	1	1	8	Q16891	Q16891 [354-366]	MICOS complex subunit MIC60 OS=Homo sapiens (Human) OX=9606 GN=IMMT PE=1 SV=1	0	1572.81	3	524.943	884502	298126	355639	370169	439202	612275	485468	491618	531271	459667	22747		3.016e-05	4.476e-07	3.78
[K].VVTVFSVADGYSENNVFYGHHAK.[I]	2xNitro [Y11; Y18]	0.000184372	0.000181819	1	1	6	O75083	O75083 [512-534]	WD repeat-containing protein 1 OS=Homo sapiens (Human) OX=9606 GN=WDR1 PE=1 SV=4	0	2630.19	4	658.304					98792.3		361050	810934	428666	545991	734070	695529	3.016e-05	1.864e-06	5.92
[R].VVYIFGPPVKEPPTDVTPTFLTTGVLSTLR.[Q]	1xNitro [Y3]	0.000250798	0.000181819	1	1	2	P49915	P49915 [560-589]	GMP synthase [glutamine-hydrolyzing] OS=Homo sapiens (Human) OX=9606 GN=GMPS PE=1 SV=1	1	3289.77	3	1097.26											547788	232813	3.016e-05	2.913e-06	5.13
[KR].VYAILTHGIFSGPAISR.[I]	1xNitro [Y2]	7.13998e-07	0.000181819	2	3	2	P11908; P60891	P11908 [244-260]; P60891 [244-260]	Ribose-phosphate pyrophosphokinase 2 OS=Homo sapiens (Human) OX=9606 GN=PRPS2 PE=1 SV=2 Ribose-phosphate pyrophosphokinase 1 OS=Homo sapiens (Human) OX=9606 GN=PRPS1 PE=1 SV=2	0	1846.98	3	616.332	1.87952e+06			263506	344211	304919		375864	225041	293984	369262	492201	3.016e-05	5.47e-10	6.02
[R].VYALPEDLVEVNPK.[M]	1xNitro [Y2]	0.000535161	0.000181819	1	1	5	P13796	P13796 [597-610]	Plastin-2 OS=Homo sapiens (Human) OX=9606 GN=LCP1 PE=1 SV=6	0	1630.83	2	815.921	2.44893e+06	914908	834614		666565			1.94902e+06	1.61879e+06	656304	1.30014e+06	873456	3.016e-05	8.901e-06	3.38
[K].VYNENLVHMIEHAQK.[E]	1xOxidation [M9]; 1xNitro [Y2]	0.0094334	0.000181819	1	1	3	O75934	O75934 [137-151]	Pre-mRNA-splicing factor SPF27 OS=Homo sapiens (Human) OX=9606 GN=BCAS2 PE=1 SV=1	0	1885.89	4	472.227		102075		1612563	1.77208e+06	2.09558e+06	41771.6	43227.7	57793.1	78086.5	9761.95	19866.4	3.016e-05	0.0006001	1.94
[R].VYNVTQHAVGIVVNK.[Q]	1xNitro [Y2]	8.30897e-06	0.000181819	1	1	12	P46778	P46778 [64-78]	60S ribosomal protein L21 OS=Homo sapiens (Human) OX=9606 GN=RPL21 PE=1 SV=2	0	1685.9	3	562.637	2.35307e+06	2.51048e+06	1.95554e+06	2646142	4.12239e+06	3927026	2.57991e+06	2.07046e+06	2.46569e+06	2.50908e+06	346306	20894	3.016e-05	1.976e-08	5.64
[K].VTHAVVTVPAYFNDAQR.[Q]	1xNitro [Y11]	0.0024718	0.000181819	1	1	3	P11021	P11021 [165-181]	Endoplasmic reticulum chaperone BiP OS=Homo sapiens (Human) OX=9606 GN=HSPA5 PE=1 SV=2	0	1932.96	3	644.99							708358	755412	612714	603368	238598		3.016e-05	8.354e-05	4.68
[K].VYNYNHLMPTRYSVDIPLDK.[T]	1xOxidation [M8]; 1xNitro [Y12]	0.00116775	0.000181819	1	1	10	P61353	P61353 [74-93]	60S ribosomal protein L27 OS=Homo sapiens (Human) OX=9606 GN=RPL27 PE=1 SV=2	1	2499.2	4	625.554	3.29686e+06	1.46646e+06	1857887	1144053	1.47355e+06	2.72434e+06	1.22016e+06	1.12864e+06	1.20178e+06	1.40834e+06	1.68265e+06		3.016e-05	2.787e-05	4.52
[K].VRTDITYPAGFMDVISIDKTGENFR.[L]	1xOxidation [M12]; 1xNitro [Y7]	9.29907e-06	0.000181819	1	1	4	P62701	P62701 [76-100]	40S ribosomal protein S4, X isoform OS=Homo sapiens (Human) OX=9606 GN=RPS4X PE=1 SV=2	2	2906.4	4	727.358	1.67476e+06	499783	434239	572353	654695	500871	148133	655090	280383	617547	525588	2.32578e+06	3.016e-05	2.341e-08	8.38
[K].VRDTYLDTQVVGQTGVIR.[S]	1xNitro [Y5]	0.00011405	0.000181819	1	1	3	O00267	O00267 [988-1005]	Transcription elongation factor SPT5 OS=Homo sapiens (Human) OX=9606 GN=SUPT5H PE=1 SV=1	1	2065.07	3	689.027						223883	363080	651151	927680	676754	562432	321145	3.016e-05	9.184e-07	5.72
[R].VGAGAPVYMAAVLEYLTAEILELAGNAAR.[D]	1xOxidation [M9]; 2xNitro [Y8; Y15]	9.49636e-07	0.000181819	1	2	3	Q16777	Q16777 [44-72]	Histone H2A type 2-C OS=Homo sapiens (Human) OX=9606 GN=H2AC20 PE=1 SV=4	0	3039.51	3	1013.84			326132	142123	268933	342987	1.71926e+06	364686		856997		218019	3.016e-05	8.255e-10	6.7
[K].VGDKVLLPEYGGTK.[V]	1xNitro [Y10]	0.0020648	0.000181819	1	1	5	P61604	P61604 [67-80]	10 kDa heat shock protein, mitochondrial OS=Homo sapiens (Human) OX=9606 GN=HSPE1 PE=1 SV=2	1	1520.8	3	507.603	657274	361311	332300	474773	400451	454321	1.64922e+06	2.14187e+06	2.00105e+06	3.1149e+06			3.016e-05	6.444e-05	3.57
[K].VGEVCHITCKPEYAYGSAGSPPK.[I]	2xCarbamidomethyl [C5; C9]; 1xNitro [Y15]	6.59416e-05	0.000181819	1	1	2	Q02790	Q02790 [99-121]	Peptidyl-prolyl cis-trans isomerase FKBP4 OS=Homo sapiens (Human) OX=9606 GN=FKBP4 PE=1 SV=3	0	2552.15	4	638.794			159059	70031.8	71287				148527				3.016e-05	4.149e-07	4.88
[K].VGEVTYVELLMDAEGK.[S]	1xOxidation [M11]; 1xNitro [Y6]	0.000124798	0.000181819	1	1	3	P52272	P52272 [95-110]	Heterogeneous nuclear ribonucleoprotein M OS=Homo sapiens (Human) OX=9606 GN=HNRNPM PE=1 SV=3	0	1813.85	2	907.431	478226	115855	165458	235790	287048	322700	811485	309716	459010	274621	655485	140413	3.016e-05	1.047e-06	3.39
[K].VGGHAAEYGAEALER.[M]	1xNitro [Y8]	3.33081e-05	0.000181819	1	1	5	P01966	P01966 [18-32]	SWISS-PROT:P01966 Hemoglobin subunit alpha	0	1574.72	3	525.577		155034	121408	176751	148055	217323	200363	218280	208484		6896.45		3.016e-05	1.526e-07	4.68
[K].VGINYQPPTVVPGGDLAK.[V]	1xNitro [Y5]	4.04851e-05	0.000181819	2	7	14	Q71U36; P68363	Q71U36 [353-370]; P68363 [353-370]	Tubulin alpha-1A chain OS=Homo sapiens (Human) OX=9606 GN=TUBA1A PE=1 SV=1 Tubulin alpha-1B chain OS=Homo sapiens (Human) OX=9606 GN=TUBA1B PE=1 SV=1	0	1869.97	2	935.498	1.16888e+08	4.47299e+06	3.65874e+06	4.13208e+06	7.01161e+06	6.45804e+06	11882359	1.73274e+07	1.35028e+07	1.61992e+07	1.15933e+07	2.65623e+06	3.016e-05	2.028e-07	3.64
[R].VGMIPVPYVEK.[L]	1xOxidation [M3]; 1xNitro [Y8]	0.00754047	0.000181819	1	1	3	P46109	P46109 [170-180]	Crk-like protein OS=Homo sapiens (Human) OX=9606 GN=CRKL PE=1 SV=1	0	1292.66	2	646.831	756658	405570	555063	560644	501040	546900	869714	877505	738498	599791			3.016e-05	0.0004282	2.85
[R].VGPDTERIYDDDFFQNLDGVANALDNVDAR.[M]	1xNitro [Y9]	1.56079e-05	0.000181819	1	1	3	P22314	P22314 [552-581]	Ubiquitin-like modifier-activating enzyme 1 OS=Homo sapiens (Human) OX=9606 GN=UBA1 PE=1 SV=3	1	3399.54	3	1133.85									1.12657e+06		642034	457353	3.016e-05	5.029e-08	6.96
[R].VHGGDGAEVYIDLLQK.[N]	1xNitro [Y10]	0.00201887	0.000181819	1	1	3	Q9BSJ2	Q9BSJ2 [19-34]	Gamma-tubulin complex component 2 OS=Homo sapiens (Human) OX=9606 GN=TUBGCP2 PE=1 SV=2	0	1758.87	3	586.96				450704	601175	617815							3.016e-05	6.219e-05	4.67
[K].VHSPSGAVEECHVSELEPDKYAVR.[F]	1xCarbamidomethyl [C11]; 1xNitro [Y21]	5.88317e-06	0.000181819	1	1	4	O75369	O75369 [2323-2346]	Filamin-B OS=Homo sapiens (Human) OX=9606 GN=FLNB PE=1 SV=2	1	2740.26	5	548.858	252364	178604		1.59591e+06	2.04615e+06	1.7337e+06	221578		246655	344101	73678.7		3.016e-05	1.192e-08	7.83
[R].VKGGGHVAQIYAIR.[Q]	1xNitro [Y11]	0.000169762	0.000181819	1	1	4	P62249	P62249 [72-85]	40S ribosomal protein S16 OS=Homo sapiens (Human) OX=9606 GN=RPS16 PE=1 SV=2	1	1513.82	3	505.279	569502	16239.7		128323	163081	275352	164795	174809	156234	162239			3.016e-05	1.646e-06	2.6
[K].VIAINVDDPDAANYNDINDVKR.[L]	1xNitro [Y14]	2.1779e-08	0.000181819	1	1	7	Q15181	Q15181 [156-177]	Inorganic pyrophosphatase OS=Homo sapiens (Human) OX=9606 GN=PPA1 PE=1 SV=2	1	2489.19	3	830.401	859925	258847	342862	311562	291318	370358	893291	769110	663135	672537	823088	409430	3.016e-05	3.296e-12	6.39
[K].VLHEAEGHIVTCETNTGEVYRGK.[L]	1xCarbamidomethyl [C12]; 1xNitro [Y20]	0.000309443	0.000181819	1	1	3	P62318	P62318 [9-31]	Small nuclear ribonucleoprotein Sm D3 OS=Homo sapiens (Human) OX=9606 GN=SNRPD3 PE=1 SV=1	1	2644.24	4	661.816					220924	121619				166710	11886.2		3.016e-05	3.993e-06	4.68
[R].VIHLSNLPHSGYSDSAVLK.[L]	1xNitro [Y12]	0.000123865	0.000181819	1	1	9	P43243	P43243 [497-515]	Matrin-3 OS=Homo sapiens (Human) OX=9606 GN=MATR3 PE=1 SV=2	0	2082.06	4	521.271	3.35601e+06	1.21757e+06	902972	1.79269e+06	1.83278e+06	2.37594e+06	1.18278e+06	953877	748079	1.70324e+06	752884		3.016e-05	1.042e-06	6.53
[K].VRTDITYPAGFMDVISIDK.[T]	1xOxidation [M12]; 1xNitro [Y7]	3.83549e-06	0.000181819	1	1	16	P62701	P62701 [76-94]	40S ribosomal protein S4, X isoform OS=Homo sapiens (Human) OX=9606 GN=RPS4X PE=1 SV=2	1	2202.07	3	734.696	4.73706e+06	1.95317e+06	1.47776e+06	1.63321e+06	1.94386e+06	1.64432e+06	1.84045e+06	2.2095e+06	1.29532e+06	903117	2.17976e+06	389817	3.016e-05	6.37e-09	6.61
[R].VIHSILNSPYAK.[L]	1xNitro [Y10]	0.00567578	0.000181819	1	2	2	P23258	P23258 [73-84]	Tubulin gamma-1 chain OS=Homo sapiens (Human) OX=9606 GN=TUBG1 PE=1 SV=2	0	1386.74	3	462.917				921445	1.96162e+06	1.65165e+06	47802						3.016e-05	0.000284	3.42
[K].VILHLKEDQTEYLEER.[RW]	1xNitro [Y12]	4.46343e-05	0.000181819	2	4	16	P07900; P08238	P07900 [186-201]; P08238 [181-196]	Heat shock protein HSP 90-alpha OS=Homo sapiens (Human) OX=9606 GN=HSP90AA1 PE=1 SV=5 Heat shock protein HSP 90-beta OS=Homo sapiens (Human) OX=9606 GN=HSP90AB1 PE=1 SV=4	1	2060.03	3	687.348	3.54456e+06	1.76689e+06	2.501e+06	1.63014e+06	2.42782e+06	3.09537e+06	1.03565e+06	1.15109e+06	1.35757e+06	4.62836e+06	2.00645e+06	846007	3.016e-05	2.328e-07	4.89
[K].VILHLKEDQTEYLEERR.[IV]	1xNitro [Y12]	7.2156e-05	0.000181819	2	3	9	P07900; P08238	P07900 [186-202]; P08238 [181-197]	Heat shock protein HSP 90-alpha OS=Homo sapiens (Human) OX=9606 GN=HSP90AA1 PE=1 SV=5 Heat shock protein HSP 90-beta OS=Homo sapiens (Human) OX=9606 GN=HSP90AB1 PE=1 SV=4	2	2216.13	4	554.789	1.8765e+06	833102	358106	858293	679095	1.3052e+06	580167	371911	687125	823852	558448	94202.1	3.016e-05	4.721e-07	3.68
[K].VLLPEYGGTK.[V]	1xNitro [Y6]	0.00771136	0.000181819	1	1	7	P61604	P61604 [71-80]	10 kDa heat shock protein, mitochondrial OS=Homo sapiens (Human) OX=9606 GN=HSPE1 PE=1 SV=2	0	1121.58	2	561.295	482590	305929	384900	365365	388550	819512	3.33798e+06	2.55977e+06	3.41002e+06	4.69747e+06		24308.1	3.016e-05	0.0004435	2.74
[R].VINEPTAAALAYGLDKSEDK.[V]	1xNitro [Y12]	3.81259e-05	0.000181819	1	1	8	P38646	P38646 [219-238]	Stress-70 protein, mitochondrial OS=Homo sapiens (Human) OX=9606 GN=HSPA9 PE=1 SV=2	1	2150.06	3	717.359	803979	149415	539400	1.4137e+06	1.2113e+06	1.65813e+06	422658	496804	442004	601545	350664	212864	3.016e-05	1.854e-07	6
[R].VLPAQATEYAFAFIQVPQDDDARTDAVDSVVR.[D]	1xNitro [Y9]	0.00354173	0.000181819	1	1	2	Q7KZF4	Q7KZF4 [788-819]	Staphylococcal nuclease domain-containing protein 1 OS=Homo sapiens (Human) OX=9606 GN=SND1 PE=1 SV=1	1	3552.72	4	888.938			100656					458548	195576		434162	223769	3.016e-05	0.0001418	5.14
[R].VLSLDDYFITEVEKEEKDPDSGK.[K]	1xNitro [Y7]	1.65737e-05	0.000181819	1	1	1	P49750	P49750 [1868-1890]	YLP motif-containing protein 1 OS=Homo sapiens (Human) OX=9606 GN=YLPM1 PE=1 SV=4	2	2701.27	4	676.073	212931	119827	117394				331892	255503	234273	810220	852790	316348	3.016e-05	5.488e-08	6.22
[K].VITEYLNAQESAK.[S]	1xNitro [Y5]	0.00343719	0.000181819	1	1	1	Q7KZF4	Q7KZF4 [874-886]	Staphylococcal nuclease domain-containing protein 1 OS=Homo sapiens (Human) OX=9606 GN=SND1 PE=1 SV=1	0	1510.74	2	755.87				3.00174e+06	2.87753e+06		1.84141e+06		1286206		1.87516e+06	31347.6	3.016e-05	0.0001354	2.37
[K].VLVAQHDVYKGLLPEELTPLILATQK.[Q]	1xNitro [Y9]	0.00100506	0.000181819	1	1	3	P13804	P13804 [76-101]	Electron transfer flavoprotein subunit alpha, mitochondrial OS=Homo sapiens (Human) OX=9606 GN=ETFA PE=1 SV=1	1	2933.63	4	734.164				187903	918795	336203							3.016e-05	2.24e-05	5.45
[R].VIVLSSSHSYQR.[N]	1xNitro [Y10]	0.000939442	0.000181819	1	1	2	Q969U7	Q969U7 [118-129]	Proteasome assembly chaperone 2 OS=Homo sapiens (Human) OX=9606 GN=PSMG2 PE=1 SV=1	0	1420.72	3	474.244	114373	80492.1			213658	291249	67558.7	61932.8	81466.7	155220	45697.8	10698.1	3.016e-05	2.023e-05	3.08
[R].VLYVQDSLEGEAR.[V]	1xNitro [Y3]	0.00125871	0.000181819	1	1	3	P48147	P48147 [99-111]	Prolyl endopeptidase OS=Homo sapiens (Human) OX=9606 GN=PREP PE=1 SV=2	0	1523.73	2	762.372	711246	346961	262137	438633		231887		641758		755578	1.02467e+06	623718	3.016e-05	3.089e-05	3.56
[R].VMTIPYQPMPASSPVICAGGQDR.[C]	1xCarbamidomethyl [C17]; 2xOxidation [M2; M9]; 1xNitro [Y6]	0.000727928	0.000181819	1	1	1	Q15365	Q15365 [178-200]	Poly(rC)-binding protein 1 OS=Homo sapiens (Human) OX=9606 GN=PCBP1 PE=1 SV=2	0	2552.16	3	851.392							201760	267662	256259	329442		494649	3.016e-05	1.398e-05	4.85
[K].VNNASLIGLGYTQTLRPGVK.[L]	1xNitro [Y11]	0.00328612	0.000181819	1	1	1	Q9Y277	Q9Y277 [237-256]	Voltage-dependent anion-selective channel protein 3 OS=Homo sapiens (Human) OX=9606 GN=VDAC3 PE=1 SV=1	0	2146.16	3	716.057	357003	419149	261480	314982	450616	523464	253608	256896	192465	339333	248357		3.016e-05	0.0001272	2.83
[K].VNNSSLIGLGYTQTLKPGIK.[L]	1xNitro [Y11]	0.00274526	0.000181819	1	1	4	P21796	P21796 [237-256]	Voltage-dependent anion-selective channel protein 1 OS=Homo sapiens (Human) OX=9606 GN=VDAC1 PE=1 SV=2	0	2148.17	3	716.727	702350	681626	398347	549753	467606	599896	313188	498634	321934	485545	532141	287360	3.016e-05	9.69e-05	1.94
[K].VQYLEQEVEEFVGKK.[T]	1xNitro [Y3]	0.000939442	0.000181819	1	1	1	O95429	O95429 [390-404]	BAG family molecular chaperone regulator 4 OS=Homo sapiens (Human) OX=9606 GN=BAG4 PE=1 SV=1	1	1869.92	3	623.979						1.32909e+06	342751	276978	476974	351490	1.83789e+06		3.016e-05	2.012e-05	5.27
[R].VIIEKYYTR.[L]	2xNitro [Y6; Y7]	0.00699758	0.000181819	1	1	3	P08708	P08708 [15-23]	40S ribosomal protein S17 OS=Homo sapiens (Human) OX=9606 GN=RPS17 PE=1 SV=2	1	1274.64	3	425.55	1.0273e+06			676925		524782	398755	576238	511870	972689	38012.5	32063.5	3.016e-05	0.0003862	2.72
[R].VYSTALSSFLTK.[R]	1xNitro [Y2]	0.00250913	0.000181819	1	1	6	Q9BQG0	Q9BQG0 [977-988]	Myb-binding protein 1A OS=Homo sapiens (Human) OX=9606 GN=MYBBP1A PE=1 SV=2	0	1361.69	2	681.351		903868	539855	950432	462328	1.04578e+06	743992	821489	653742	492400	332028		3.016e-05	8.489e-05	2.14
[K].YAASSYLSLTPEQWK.[S]	1xNitro [Y6]	4.01824e-05	0.000181819	2	6	6	B9A064; P0DOY3	B9A064 [174-188]; P0DOY3 [66-80]	Immunoglobulin lambda-like polypeptide 5 OS=Homo sapiens (Human) OX=9606 GN=IGLL5 PE=2 SV=2 Immunoglobulin lambda constant 3 OS=Homo sapiens (Human) OX=9606 GN=IGLC3 PE=1 SV=1	0	1788.84	2	894.925	3.53188e+06	1235445	1.54866e+06	1.00938e+06	940994	1.15962e+06	360544	433483	362720				3.016e-05	1.989e-07	4.25
[K].YAASSYLSLTSSDWK.[S]	1xNitro [Y1]	8.3215e-05	0.000181819	1	1	4	Q1RMN8	Q1RMN8 [194-208]	TREMBL:Q1RMN8 Similar to Immunoglobulin lambda-like polypeptide 1	0	1723.78	2	862.395	277939	357665	616453	423923	261087	372594	589635	587430	647067	223018	456081	775306	3.016e-05	5.815e-07	4.09
[K].YMACCLLYRGDVVPK.[ED]	2xCarbamidomethyl [C4; C5]; 1xOxidation [M2]; 2xNitro [Y1; Y8]	0.00694548	0.000181819	2	5	3	Q71U36; P68363	Q71U36 [312-326]; P68363 [312-326]	Tubulin alpha-1A chain OS=Homo sapiens (Human) OX=9606 GN=TUBA1A PE=1 SV=1 Tubulin alpha-1B chain OS=Homo sapiens (Human) OX=9606 GN=TUBA1B PE=1 SV=1	1	1950.85	3	650.955	826401	345678	418699	357066	541931	553504	728707	757587	617752	723625	834770	255183	3.016e-05	0.0003816	2.79
[R].YMIGVTYGGDDIPLSPYR.[I]	1xOxidation [M2]; 1xNitro [Y17]	1.2368e-05	0.000181819	1	1	1	O75369	O75369 [1588-1605]	Filamin-B OS=Homo sapiens (Human) OX=9606 GN=FLNB PE=1 SV=2	0	2077.95	2	1039.48	197087	287950		435922	402860	396006			315080	295758	281985		3.016e-05	3.551e-08	4.36
[K].YNILGTNTIMDK.[M]	1xOxidation [M10]; 1xNitro [Y1]	0.00496064	0.000181819	1	1	4	Q00839	Q00839 [525-536]	Heterogeneous nuclear ribonucleoprotein U OS=Homo sapiens (Human) OX=9606 GN=HNRNPU PE=1 SV=6	0	1443.68	2	722.343	665999	584039	450580	929566	747250	1035422	4945226	4.80951e+06	4.66543e+06	3563311	160390		3.016e-05	0.0002314	3.35
[R].YNIPHGPVVGSTR.[R]	1xNitro [Y1]	0.00453453	0.000181819	1	1	2	P50402	P50402 [19-31]	Emerin OS=Homo sapiens (Human) OX=9606 GN=EMD PE=1 SV=1	0	1441.72	3	481.244			103237				318972	368273	398773	473168			3.016e-05	0.0002039	3.48
[K].YNQLLRIEEELGSK.[A]	1xNitro [Y1]	0.000481794	0.000181819	1	1	12	P06733	P06733 [407-420]	Alpha-enolase OS=Homo sapiens (Human) OX=9606 GN=ENO1 PE=1 SV=2	1	1736.88	3	579.632	1.51081e+06	1784588	1.25675e+06	1.21326e+06	966270	1.11572e+06	487480	514546	442473	819818	894422	608320	3.016e-05	7.577e-06	2.66
[K].YQAEIPDRLVEGESDNRNQQK.[M]	1xNitro [Y1]	0.00399261	0.000181819	1	1	9	O94776	O94776 [153-173]	Metastasis-associated protein MTA2 OS=Homo sapiens (Human) OX=9606 GN=MTA2 PE=1 SV=1	2	2534.19	4	634.302	359338	825026	671283	597465	612683	394534	423231	483010	567467	311454		4674.93	3.016e-05	0.0001687	4.89
[K].YQAVTATLEEK.[R]	1xNitro [Y1]	0.00390391	0.000181819	1	2	10	P40429	P40429 [149-159]	60S ribosomal protein L13a OS=Homo sapiens (Human) OX=9606 GN=RPL13A PE=1 SV=2	0	1297.63	2	649.317	1790313	938936	1.00792e+06	1.46473e+06	1417128	1599611	1.77528e+06	1450659	1.62973e+06	1.48952e+06	202054	12809.3	3.016e-05	0.0001632	2.31
[K].YQEVTNNLEFAK.[E]	1xNitro [Y1]	0.00158818	0.000181819	1	1	10	Q14444	Q14444 [99-110]	Caprin-1 OS=Homo sapiens (Human) OX=9606 GN=CAPRIN1 PE=1 SV=2	0	1500.7	2	750.851		1.50727e+06	1.58219e+06	869334	876525	1.39035e+06	2.1985e+06	1.73227e+06	2172768	2369255			3.016e-05	4.36e-05	3.5
[K].YQLDPTASISAK.[V]	1xNitro [Y1]	0.00399261	0.000181819	1	1	13	P45880	P45880 [236-247]	Voltage-dependent anion-selective channel protein 2 OS=Homo sapiens (Human) OX=9606 GN=VDAC2 PE=1 SV=2	0	1338.65	2	669.831	1.89697e+06	827374	922372	1.16313e+06	992203	1.10611e+06	1472992	1.20733e+06	1.58526e+06	1.47651e+06	196611	35134.8	3.016e-05	0.0001681	2.98
[R].YQILPLHSQIPR.[E]	1xNitro [Y1]	0.00212765	0.000181819	1	1	6	Q08211	Q08211 [681-692]	ATP-dependent RNA helicase A OS=Homo sapiens (Human) OX=9606 GN=DHX9 PE=1 SV=4	0	1509.82	3	503.944	401798	275346					1.66728e+06	4.09227e+06	2.51513e+06	3.64955e+06	829594		3.016e-05	6.685e-05	3.49
[R].YQILPLHSQIPREEQR.[K]	1xNitro [Y1]	0.00138763	0.000181819	1	1	2	Q08211	Q08211 [681-696]	ATP-dependent RNA helicase A OS=Homo sapiens (Human) OX=9606 GN=DHX9 PE=1 SV=4	1	2052.06	4	513.771		55260.5		57618.3		63959.2		188496		445370	180935		3.016e-05	3.573e-05	3.93
[R].YQLLQLVEPFGVISNHLILNK.[I]	1xNitro [Y1]	0.00200379	0.000181819	1	1	1	P43243	P43243 [413-433]	Matrin-3 OS=Homo sapiens (Human) OX=9606 GN=MATR3 PE=1 SV=2	0	2483.37	3	828.461							337898				314881	1.14502e+06	3.016e-05	6.136e-05	4.09
[K].YRGQHVTGSPFQFTVGPLGEGGAHK.[V]	1xNitro [Y1]	3.27621e-06	0.000181819	1	1	1	O75369	O75369 [2171-2195]	Filamin-B OS=Homo sapiens (Human) OX=9606 GN=FLNB PE=1 SV=2	1	2672.3	4	668.83	325975			836357	1.02594e+06	1.5038e+06		140894	150941	356620	172935		3.016e-05	5.074e-09	5.68
[R].YRPGTVALREIR.[R]	1xNitro [Y1]	0.00110801	0.000181819	4	6	25	P84243; Q5TEC6; P68431; Q71DI3	P84243 [42-53]; Q5TEC6 [42-53]; P68431 [42-53]; Q71DI3 [42-53]	Histone H3.3 OS=Homo sapiens (Human) OX=9606 GN=H3-3A PE=1 SV=2 Histone HIST2H3PS2 OS=Homo sapiens (Human) OX=9606 GN=H3-2 PE=1 SV=1 Histone H3.1 OS=Homo sapiens (Human) OX=9606 GN=H3C4 PE=1 SV=2 Histone H3.2 OS=Homo sapiens (Human) OX=9606 GN=H3C15 PE=1 SV=3	1	1475.81	3	492.607	2.10801e+07	2.86959e+06	5.37152e+06	8.03949e+06	1.50592e+07	2.76609e+07	4.99697e+06	7092147	8918874	1.28976e+07	122980		3.016e-05	2.584e-05	3.83
[R].YLTMDDLTTALEGNR.[V]	1xOxidation [M4]; 1xNitro [Y1]	0.00108336	0.000181819	1	1	4	P54687	P54687 [310-324]	Branched-chain-amino-acid aminotransferase, cytosolic OS=Homo sapiens (Human) OX=9606 GN=BCAT1 PE=1 SV=3	0	1773.8	2	887.401	5.18838e+06	675690	452647		145655							998175	3.016e-05	2.504e-05	3.64
[R].YRPRAPIIAVTR.[N]	1xNitro [Y1]	0.000645583	0.000181819	1	1	9	P14618	P14618 [444-455]	Pyruvate kinase PKM OS=Homo sapiens (Human) OX=9606 GN=PKM PE=1 SV=4	1	1457.83	3	486.616	472968			813305	560380	897741	310786	434819	648999	946317			3.016e-05	1.171e-05	2.85
[K].YSHLQPGDHLTDITLK.[V]	1xNitro [Y1]	0.00474282	0.000181819	1	1	3	Q15046	Q15046 [112-127]	Lysine--tRNA ligase OS=Homo sapiens (Human) OX=9606 GN=KARS1 PE=1 SV=3	0	1882.93	3	628.315	867318	1.00277e+06	402794	731522	891484	976310	970964	825426	1.07833e+06	1.33674e+06	115586		3.016e-05	0.0002176	5.09
[K].YSLIPDEEEEKEEAK.[S]	1xNitro [Y1]	0.000224096	0.000181819	1	1	9	Q9NP64	Q9NP64 [155-169]	Nucleolar protein of 40 kDa OS=Homo sapiens (Human) OX=9606 GN=ZCCHC17 PE=1 SV=1	1	1853.83	3	618.615	3.20368e+06	2.30071e+06	2.78829e+06	2.4994e+06	3792728	4710249	2683627	3.37991e+06	2811671	2.40434e+06			3.016e-05	2.475e-06	4.23
[R].YSPHLLANSK.[V]	1xNitro [Y1]	0.00302615	0.000181819	1	1	7	P00813	P00813 [102-111]	Adenosine deaminase OS=Homo sapiens (Human) OX=9606 GN=ADA PE=1 SV=3	0	1174.59	3	392.2		207952	108672	90003.1	89262.6	149641	70114.1	112718	159790	141222			3.016e-05	0.0001122	1.84
[K].YSQLVVETIRR.[L]	1xNitro [Y1]	0.0020648	0.000181819	1	1	10	Q92522	Q92522 [48-58]	Histone H1.10 OS=Homo sapiens (Human) OX=9606 GN=H1-10 PE=1 SV=1	1	1408.75	3	470.256	2083915	1.61789e+06	1.96192e+06	2318712	3.05207e+06	3418214	2.81534e+06	3.12929e+06	3.84102e+06	2634384	146149		3.016e-05	6.402e-05	3.74
[K].YSQVLANGLDNK.[L]	1xNitro [Y1]	0.000607971	0.000181819	1	1	10	P62269	P62269 [95-106]	40S ribosomal protein S18 OS=Homo sapiens (Human) OX=9606 GN=RPS18 PE=1 SV=3	0	1366.66	2	683.834	1.25855e+06	643016	648859	767785	956954	932421	580280	460394	535793	829214		4577.23	3.016e-05	1.074e-05	2.59
[K].YSQVLANGLDNKLREDLER.[L]	1xNitro [Y1]	0.000165983	0.000181819	1	1	16	P62269	P62269 [95-113]	40S ribosomal protein S18 OS=Homo sapiens (Human) OX=9606 GN=RPS18 PE=1 SV=3	2	2278.14	4	570.291	8.56583e+06	6848679	2.54944e+06	8.9789e+06	6.47577e+06	7306038	5.65012e+06	3.16664e+06	2.66597e+06	5.65956e+06	2.14843e+06	379602	3.016e-05	1.592e-06	4.93
[R].YSVQLLTPANLLAK.[I]	1xNitro [Y1]	0.00161218	0.000181819	1	1	2	Q9Y265	Q9Y265 [405-418]	RuvB-like 1 OS=Homo sapiens (Human) OX=9606 GN=RUVBL1 PE=1 SV=1	0	1575.87	2	788.439	614552	145340	170523	199278	211047	414603	388477	421378	834481	207391	417091		3.016e-05	4.448e-05	3.39
[K].YTFAAHMDGTYK.[F]	1xOxidation [M7]; 1xNitro [Y1]	0.00387479	0.000181819	1	1	4	Q15363	Q15363 [80-91]	Transmembrane emp24 domain-containing protein 2 OS=Homo sapiens (Human) OX=9606 GN=TMED2 PE=1 SV=1	0	1465.61	3	489.206				144985	116493	263077	314887	285038	274497	290090	108331		3.016e-05	0.0001622	1.91
[R].YTLNILEEIGGGQK.[V]	1xNitro [Y1]	0.000236183	0.000181819	1	1	18	P13796	P13796 [502-515]	Plastin-2 OS=Homo sapiens (Human) OX=9606 GN=LCP1 PE=1 SV=6	0	1579.8	2	790.402	2.82853e+06	1.73815e+06	2.16934e+06	898979	798566	1.44805e+06	1.07466e+06	1.74542e+06	6826661	752193	3.93679e+06	1.28403e+06	3.016e-05	2.679e-06	4.17
[K].YTISQEAYDQRQDTVR.[S]	2xNitro [Y1; Y8]	0.0014086	0.000181819	1	1	5	Q99426	Q99426 [107-122]	Tubulin-folding cofactor B OS=Homo sapiens (Human) OX=9606 GN=TBCB PE=1 SV=2	1	2062.91	3	688.307	245904						724705	605051	740251	579243	72661.6	5921.05	3.016e-05	3.646e-05	3.8
[R].YVEPIEDVPCGNIVGLVGVDQFLVK.[T]	1xCarbamidomethyl [C10]; 1xNitro [Y1]	6.20989e-05	0.000181819	1	1	4	P13639	P13639 [457-481]	Elongation factor 2 OS=Homo sapiens (Human) OX=9606 GN=EEF2 PE=1 SV=4	0	2804.42	3	935.475			356406	184027		434252	1919735	318580	128833	777553	887190	755978	3.016e-05	3.765e-07	5
[R].YVSSLTEEISK.[R]	1xNitro [Y1]	0.0106289	0.000181819	1	1	3	P49257	P49257 [362-372]	Protein ERGIC-53 OS=Homo sapiens (Human) OX=9606 GN=LMAN1 PE=1 SV=2	0	1300.63	2	650.818	470099	151721	187498	150817		209889		488146	271776	299844	97005.2	82351.7	3.016e-05	0.0007146	2.08
[K].YYVTIIDAPGHR.[D]	1xNitro [Y]	0.000717086	0.000181819	2	2	8	P68104; Q5VTE0	P68104 [85-96]; Q5VTE0 [85-96]	Elongation factor 1-alpha 1 OS=Homo sapiens (Human) OX=9606 GN=EEF1A1 PE=1 SV=1 Putative elongation factor 1-alpha-like 3 OS=Homo sapiens (Human) OX=9606 GN=EEF1A1P5 PE=5 SV=1	0	1449.71	3	483.909	850544	876724	801860	777089	1.00472e+06	1293853	1.28222e+06	1.74627e+06	1.34696e+06	1.00231e+06	53807.2		3.016e-05	1.362e-05	4.28
[K].YYVTIIDAPGHR.[D]	2xNitro [Y1; Y2]	0.01024	0.000181819	2	2	1	P68104; Q5VTE0	P68104 [85-96]; Q5VTE0 [85-96]	Elongation factor 1-alpha 1 OS=Homo sapiens (Human) OX=9606 GN=EEF1A1 PE=1 SV=1 Putative elongation factor 1-alpha-like 3 OS=Homo sapiens (Human) OX=9606 GN=EEF1A1P5 PE=5 SV=1	0	1494.7	3	498.903	709441						529356	744489	751788				3.016e-05	0.0006745	3.35
[R].YRVPDVLVADPPIAR.[L]	1xNitro [Y1]	6.49592e-05	0.000181819	1	1	6	Q14697	Q14697 [113-127]	Neutral alpha-glucosidase AB OS=Homo sapiens (Human) OX=9606 GN=GANAB PE=1 SV=3	1	1725.93	3	575.981	598288		571461				1.8661e+06	2.00023e+06	1.68199e+06	3.29002e+06	1771497	1.06867e+06	3.016e-05	4.055e-07	4.82
[R].YISPDQLADLYK.[S]	2xNitro [Y1; Y11]	0.00625532	0.000181819	1	1	1	P06733	P06733 [270-281]	Alpha-enolase OS=Homo sapiens (Human) OX=9606 GN=ENO1 PE=1 SV=2	0	1515.7	2	758.352							890512						3.016e-05	0.0003262	2.53
[R].YLRPPNTSLFVR.[N]	1xNitro [Y1]	0.0031653	0.000181819	1	1	1	O75494	O75494 [4-15]	Serine/arginine-rich splicing factor 10 OS=Homo sapiens (Human) OX=9606 GN=SRSF10 PE=1 SV=1	0	1507.8	3	503.272		769031	844639	797407	708155	886415	424205	605312	680678	1.5989e+06	515051	19599	3.016e-05	0.00012	3.88
[K].YIQQTKPLTLER.[T]	1xNitro [Y1]	0.00467235	0.000181819	1	1	3	O43809	O43809 [24-35]	Cleavage and polyadenylation specificity factor subunit 5 OS=Homo sapiens (Human) OX=9606 GN=NUDT21 PE=1 SV=1	0	1534.82	3	512.279				118992	262663	198542	165391	224102	238752	325338			3.016e-05	0.0002131	1.8
[R].YADLLLEKETLK.[S]	1xNitro [Y1]	0.000820771	0.000181819	1	1	9	Q99459	Q99459 [788-799]	Cell division cycle 5-like protein OS=Homo sapiens (Human) OX=9606 GN=CDC5L PE=1 SV=2	1	1480.79	3	494.268	183194	320778	143735	3.77387e+06	3.30285e+06	3503586							3.016e-05	1.667e-05	3.2
[K].YALPLVGHRK.[V]	1xNitro [Y1]	0.00346303	0.000181819	1	1	5	P13667	P13667 [392-401]	Protein disulfide-isomerase A4 OS=Homo sapiens (Human) OX=9606 GN=PDIA4 PE=1 SV=2	1	1198.67	3	400.228	313318	272489	269320	347323	787717	468358	1.4578e+06	2.61183e+06	2.06224e+06	1.9975e+06	88062.8		3.016e-05	0.0001369	2.55
[K].YAPTEAQLNAVDALIDSMSLAK.[K]	1xOxidation [M18]; 1xNitro [Y1]	1.42636e-05	0.000181819	1	1	6	P13010	P13010 [444-465]	X-ray repair cross-complementing protein 5 OS=Homo sapiens (Human) OX=9606 GN=XRCC5 PE=1 SV=3	0	2382.15	3	794.721	579669	114674	126033		473251	323663	250602	352625	1182189	252458	507213	231515	3.016e-05	4.373e-08	4.98
[K].YAVTTGDHGIIR.[T]	1xNitro [Y1]	6.64383e-05	0.000181819	1	1	5	P53621	P53621 [551-562]	Coatomer subunit alpha OS=Homo sapiens (Human) OX=9606 GN=COPA PE=1 SV=2	0	1347.67	3	449.893		106784	115997	245770	253174	434232	185741	233200	253007	244830	4850.64	2537.86	3.016e-05	4.152e-07	3.52
[K].YDAFLASESLIK.[Q]	1xNitro [Y1]	0.0012307	0.000181819	1	1	11	P62906	P62906 [107-118]	60S ribosomal protein L10a OS=Homo sapiens (Human) OX=9606 GN=RPL10A PE=1 SV=2	0	1401.69	2	701.349	2.12472e+06	1017650	1.02295e+06	1.06519e+06	1.25725e+06	1.24041e+06	848366	711019	554769	468667	1.01336e+06	267834	3.016e-05	3.017e-05	3.27
[K].YDLDFKSPDDPSRYISPDQLADLYK.[S]	3xNitro [Y1; Y14; Y24]	0.000262348	0.000181819	1	1	1	P06733	P06733 [257-281]	Alpha-enolase OS=Homo sapiens (Human) OX=9606 GN=ENO1 PE=1 SV=2	2	3096.37	4	774.847						104545			120246		384445		3.016e-05	3.131e-06	5.59
[R].YDYQRQPDSGISSIR.[S]	1xNitro [Y1]	0.00241683	0.000181819	1	1	4	P04843	P04843 [264-278]	Dolichyl-diphosphooligosaccharide--protein glycosyltransferase subunit 1 OS=Homo sapiens (Human) OX=9606 GN=RPN1 PE=1 SV=1	1	1829.84	3	610.619	205357	150649	145815	312200	289642	275148	299648	413613	348974	366024			3.016e-05	8.091e-05	2.71
[R].YEEIVKEVSTYIK.[K]	1xNitro [Y11]	5.71782e-05	0.000181819	2	2	5	P68104; Q5VTE0	P68104 [167-179]; Q5VTE0 [167-179]	Elongation factor 1-alpha 1 OS=Homo sapiens (Human) OX=9606 GN=EEF1A1 PE=1 SV=1 Putative elongation factor 1-alpha-like 3 OS=Homo sapiens (Human) OX=9606 GN=EEF1A1P5 PE=5 SV=1	1	1645.83	3	549.282		707194	419115	1.01489e+06	1.97404e+06	1.03614e+06	1.23978e+06	1.90072e+06	693317	418979	1.55877e+06	246825	3.016e-05	3.342e-07	2.84
[K].YEQGFITDPVVLSPK.[D]	1xNitro [Y1]	0.00137726	0.000181819	1	1	3	P12268	P12268 [110-124]	Inosine-5'-monophosphate dehydrogenase 2 OS=Homo sapiens (Human) OX=9606 GN=IMPDH2 PE=1 SV=2	0	1737.87	2	869.438	1286362		235813			344377	398697	532993			752056		3.016e-05	3.538e-05	2.7
[R].YESSALPSGQLTSLSEYASR.[M]	2xNitro [Y1; Y17]	0.000585584	0.000181819	1	1	2	Q12931	Q12931 [470-489]	Heat shock protein 75 kDa, mitochondrial OS=Homo sapiens (Human) OX=9606 GN=TRAP1 PE=1 SV=3	0	2236	3	746.005				359326	392196	422653							3.016e-05	1.01e-05	4.03
[R].YFHVVIAGPQDSPFEGGTFK.[L]	1xNitro [Y1]	0.0100884	0.000181819	1	1	1	P61088	P61088 [34-53]	Ubiquitin-conjugating enzyme E2 N OS=Homo sapiens (Human) OX=9606 GN=UBE2N PE=1 SV=1	0	2241.06	3	747.691	885142		103713	294081	224394	199879	173479	342114	186602		387050	200624	3.016e-05	0.000656	4.25
[K].YGCCPMPNATCCSDHLHCCPQDTVCDLIQSK.[C]	7xCarbamidomethyl [C3; C4; C11; C12; C18; C19; C25]; 1xOxidation [M6]; 1xNitro [Y1]	1.25551e-05	0.000181819	1	1	11	P28799	P28799 [229-259]	Progranulin OS=Homo sapiens (Human) OX=9606 GN=GRN PE=1 SV=2	0	3845.47	4	962.123		2.02613e+06	1.474e+06	1.62997e+06	1.78011e+06	1.45835e+06	559942		669327	843037	656104		3.016e-05	3.627e-08	5.89
[K].YGGPNHIVGSPFK.[A]	1xNitro [Y1]	0.00417607	0.000181819	1	1	4	O75369	O75369 [2456-2468]	Filamin-B OS=Homo sapiens (Human) OX=9606 GN=FLNB PE=1 SV=2	0	1417.69	3	473.234	395741	139389	849496	551992	550009	1.05762e+06	222159	239710	302890	544971	79227.5	120617	3.016e-05	0.0001798	3.22
[K].YGGPPPDSVYSGVQPGIGTEVFVGK.[I]	2xNitro [Y1; Y10]	0.000706406	0.000181819	1	1	3	O43390	O43390 [147-171]	Heterogeneous nuclear ribonucleoprotein R OS=Homo sapiens (Human) OX=9606 GN=HNRNPR PE=1 SV=1	0	2597.22	3	866.409							396901	312342	446458	404372	591197	296860	3.016e-05	1.333e-05	5.21
[K].YGGPPPDSVYSGVQPGIGTEVFVGKIPR.[D]	2xNitro [Y1; Y10]	2.19765e-07	0.000181819	1	1	4	O43390	O43390 [147-174]	Heterogeneous nuclear ribonucleoprotein R OS=Homo sapiens (Human) OX=9606 GN=HNRNPR PE=1 SV=1	1	2963.45	3	988.491		255717	414170		401636		814008	1.10543e+06	985180	1.01942e+06	1.00947e+06	817606	3.016e-05	9.678e-11	5.91
[R].YGISSMIQSQEKPDR.[V]	1xOxidation [M6]; 1xNitro [Y1]	0.000359552	0.000181819	1	1	6	P14868	P14868 [29-43]	Aspartate--tRNA ligase, cytoplasmic OS=Homo sapiens (Human) OX=9606 GN=DARS1 PE=1 SV=2	0	1799.82	3	600.612	67212.3	91700.1	150485	111697	243938	249784	251549	283202	351151	336452	35190.5		3.016e-05	4.964e-06	3.19
[K].YGPIADVSIVYDQQSR.[R]	2xNitro [Y1; Y11]	0.00067531	0.000181819	1	1	2	P62995	P62995 [141-156]	Transformer-2 protein homolog beta OS=Homo sapiens (Human) OX=9606 GN=TRA2B PE=1 SV=1	0	1900.87	2	950.938	368015	391807	322014	147843				152925		273954	979015	748994	3.016e-05	1.253e-05	3.88
[K].YLPELMAEKDSLDPSFTHAMQLLTAEIEK.[I]	2xOxidation [M6; M20]; 1xNitro [Y1]	1.78655e-05	0.000181819	1	1	14	Q07666	Q07666 [103-131]	KH domain-containing, RNA-binding, signal transduction-associated protein 1 OS=Homo sapiens (Human) OX=9606 GN=KHDRBS1 PE=1 SV=1	1	3397.62	4	850.16	2805542	171192	1.54635e+06		171896	380817	2.21151e+06	2.88725e+06	2.09421e+07	8.3279e+06	11700659		3.016e-05	6.094e-08	8.19
[R].YLAEVATGEK.[R]	1xNitro [Y1]	0.0066907	0.000181819	1	1	4	P61981	P61981 [133-142]	14-3-3 protein gamma OS=Homo sapiens (Human) OX=9606 GN=YWHAG PE=1 SV=2	0	1125.54	2	563.275	190367	187462	234990	72982.2	90157.1		118153	156795	150814	110207	8555.88		3.016e-05	0.0003613	2.27
[R].YLAEVAAGDDK.[K]	1xNitro [Y1]	0.00114177	0.000181819	1	1	3	P63104	P63104 [128-138]	14-3-3 protein zeta/delta OS=Homo sapiens (Human) OX=9606 GN=YWHAZ PE=1 SV=1	0	1196.54	2	598.776	308610	190448	225894				229446	243187	107784	77510.7	35665.4	5827	3.016e-05	2.695e-05	2.79
[K].YIAENGTDPINNQPLSEEQLIDIK.[V]	1xNitro [Y1]	3.13671e-05	0.000181819	1	1	3	Q9UMS4	Q9UMS4 [33-56]	Pre-mRNA-processing factor 19 OS=Homo sapiens (Human) OX=9606 GN=PRPF19 PE=1 SV=1	0	2759.34	3	920.452				1.42684e+06	1496856	1.78058e+06							3.016e-05	1.386e-07	6.21
[R].YLAEFATGNDRK.[E]	1xNitro [Y1]	0.000284924	0.000181819	1	1	12	P62258	P62258 [131-142]	14-3-3 protein epsilon OS=Homo sapiens (Human) OX=9606 GN=YWHAE PE=1 SV=1	1	1429.67	3	477.228	1.28663e+06	869594	1174817	249143	520714	493437	329049	486541	477044	459050			3.016e-05	3.504e-06	3.64
[K].YKPLDLRPK.[K]	1xNitro [Y1]	0.0045686	0.000181819	1	1	16	P42766	P42766 [78-86]	60S ribosomal protein L35 OS=Homo sapiens (Human) OX=9606 GN=RPL35 PE=1 SV=2	0	1174.66	3	392.224	3.3878e+06	3.36857e+06	2360291	4.6711e+06	5814150	5397563	1.39263e+06	1.7963e+06	2.10109e+06	3.4765e+06			3.016e-05	0.000205	2.4
[R].VGAGAPVYLAAVLEYLTAEILELAGNAAR.[D]	2xNitro [Y8; Y15]	2.27129e-10	0.000181819	3	10	1	Q7L7L0; Q8IUE6; P16104	Q7L7L0 [44-72]; Q8IUE6 [44-72]; P16104 [44-72]	Histone H2A type 3 OS=Homo sapiens (Human) OX=9606 GN=H2AW PE=1 SV=3 Histone H2A type 2-B OS=Homo sapiens (Human) OX=9606 GN=H2AC21 PE=1 SV=3 Histone H2AX OS=Homo sapiens (Human) OX=9606 GN=H2AX PE=1 SV=2	0	3005.56	3	1002.52													3.016e-05	4.098e-15	8.19
[R].YHTSQSGDEMTSLSEYVSR.[M]	1xOxidation [M10]; 2xNitro [Y1; Y16]	0.000217469	0.000181819	1	1	5	P08238	P08238 [457-475]	Heat shock protein HSP 90-beta OS=Homo sapiens (Human) OX=9606 GN=HSP90AB1 PE=1 SV=4	0	2282.91	3	761.642	791212	514513	347265			194483	550276	523858	478083	547147	420404	162619	3.016e-05	2.363e-06	4.69
[K].YGVNPGPIVGTTRK.[L]	1xNitro [Y1]	0.00616247	0.000181819	1	1	4	P42166	P42166 [127-140]	Lamina-associated polypeptide 2, isoform alpha OS=Homo sapiens (Human) OX=9606 GN=TMPO PE=1 SV=2	1	1503.79	3	501.935	362540	156484	195996	132438	202312	206143	87853.3	202976	156991	192783	8638.61		3.016e-05	0.0003175	3.29
[R].YGVIILDEAHER.[T]	1xNitro [Y1]	0.000184372	0.000181819	1	1	9	O43143	O43143 [254-265]	Pre-mRNA-splicing factor ATP-dependent RNA helicase DHX15 OS=Homo sapiens (Human) OX=9606 GN=DHX15 PE=1 SV=2	0	1459.72	3	487.244		399245	343736	719874	475905	881334	1.1898e+06	959941	1061229	1.47602e+06	409529	383307	3.016e-05	1.871e-06	4.04
[K].YGTTPPQLDADSSYFLYSK.[L]	1xNitro [Y14]	2.82385e-05	0.000181819	2	2	8	ENSEMBL:ENSBTAP00000024462; ENSEMBL:ENSBTAP00000024466	ENSEMBL:ENSBTAP00000024462 [363-381]; ENSEMBL:ENSBTAP00000024466 [275-293]	47 kDa protein 44 kDa protein	0	2197.99	3	733.335	806459	2.9836e+06	2.73719e+06	1.63033e+06	2.77208e+06	2.02166e+06	3.74134e+06	3.48502e+06	3.84124e+06	6516369	2.46643e+06		3.016e-05	1.193e-07	5.78
[K].YGQISEVVVVKDRETQR.[S]	1xNitro [Y1]	6.84631e-05	0.000181819	1	1	9	Q14011	Q14011 [29-45]	Cold-inducible RNA-binding protein OS=Homo sapiens (Human) OX=9606 GN=CIRBP PE=1 SV=1	2	2051.05	4	513.518	1651438	318177	263168	54929.4		166012	119244	288642	325583	216231	275945	87907.9	3.016e-05	4.346e-07	3.69
[K].YGQISEVVVVKDR.[E]	1xNitro [Y1]	0.000722486	0.000181819	1	1	3	Q14011	Q14011 [29-41]	Cold-inducible RNA-binding protein OS=Homo sapiens (Human) OX=9606 GN=CIRBP PE=1 SV=1	1	1536.8	3	512.939		188536	229735				354937	153284	248289	198837	209313	92493.8	3.016e-05	1.381e-05	3.58
[R].YGPLSGVNVVYDQR.[T]	2xNitro [Y1; Y11]	0.00602576	0.000181819	1	1	3	Q13595	Q13595 [142-155]	Transformer-2 protein homolog alpha OS=Homo sapiens (Human) OX=9606 GN=TRA2A PE=1 SV=1	0	1656.76	2	828.885	569358	280339	267999	158394	200725	143409	287047	518259	277174	195627	491764	620652	3.016e-05	0.0003076	2.73
[K].YGVSGYPTLK.[I]	2xNitro [Y1; Y6]	0.004114	0.000181819	1	1	4	P30101	P30101 [95-104]	Protein disulfide-isomerase A3 OS=Homo sapiens (Human) OX=9606 GN=PDIA3 PE=1 SV=4	0	1174.54	2	587.772	754663		83907.4				422890	537033	455378	412471		38573.6	3.016e-05	0.0001768	3.04
[K].VFPGSTTEDYNLIVIER.[G]	1xNitro [Y10]	0.000711726	0.000181819	1	1	1	Q13263	Q13263 [508-524]	Transcription intermediary factor 1-beta OS=Homo sapiens (Human) OX=9606 GN=TRIM28 PE=1 SV=5	0	1997.98	2	999.498													3.016e-05	1.342e-05	2.6
[R].VFPDKGYSFVR.[F]	1xNitro [Y7]	0.00231054	0.000181819	1	1	3	P31483	P31483 [245-255]	Nucleolysin TIA-1 isoform p40 OS=Homo sapiens (Human) OX=9606 GN=TIA1 PE=1 SV=3	1	1359.67	3	453.895				74163.2			561040	463697	767535	693682			3.016e-05	7.535e-05	2.27
[R].VFNVFCLYGNVEK.[V]	1xCarbamidomethyl [C6]; 1xNitro [Y8]	0.000594438	0.000181819	1	1	12	P14866	P14866 [399-411]	Heterogeneous nuclear ribonucleoprotein L OS=Homo sapiens (Human) OX=9606 GN=HNRNPL PE=1 SV=2	0	1633.77	2	817.389	383568		185872		87278.9	226706	604000	1.11039e+06	4.2799e+06	866849	1.43829e+06	1.12159e+06	3.016e-05	1.038e-05	4.17
[R].SVAQYTGGIAK.[L]	1xNitro [Y5]	0.00193006	0.000181819	1	1	1	Q10713	Q10713 [289-299]	Mitochondrial-processing peptidase subunit alpha OS=Homo sapiens (Human) OX=9606 GN=PMPCA PE=1 SV=2	0	1139.57	2	570.288	154736		253497									3969.79	3.016e-05	5.814e-05	2.31
[K].SVDPTLALSVYLR.[A]	1xNitro [Y11]	0.000446964	0.000181819	1	1	9	Q00610	Q00610 [469-481]	Clathrin heavy chain 1 OS=Homo sapiens (Human) OX=9606 GN=CLTC PE=1 SV=5	0	1478.78	2	739.896			426135	381634	792054	1.01167e+06	1.22269e+06	1.03401e+06	344822	334659	2.1703e+06	2.58902e+06	3.016e-05	6.781e-06	3.8
[R].SVFALTNGIYPHK.[L]	1xNitro [Y10]	0.000481794	0.000181819	1	1	11	Q02878	Q02878 [273-285]	60S ribosomal protein L6 OS=Homo sapiens (Human) OX=9606 GN=RPL6 PE=1 SV=3	0	1491.76	3	497.924	1.43616e+06	1.21032e+06	977004	712181	1.46226e+06	1.0162e+06	749345	1.21983e+06	941489	695316	435603	68616.4	3.016e-05	7.64e-06	3.8
[R].SVFALTNGIYPHKLVF.[-]	1xNitro [Y10]	0.000489079	0.000181819	1	1	1	Q02878	Q02878 [273-288]	60S ribosomal protein L6 OS=Homo sapiens (Human) OX=9606 GN=RPL6 PE=1 SV=3	1	1850.98	3	617.665			119849							108041	507378	1.05031e+06	3.016e-05	7.76e-06	4.03
[K].SVIDYQTHFR.[L]	1xNitro [Y5]	0.00156454	0.000181819	1	1	5	Q9Y3B3	Q9Y3B3 [160-169]	Transmembrane emp24 domain-containing protein 7 OS=Homo sapiens (Human) OX=9606 GN=TMED7 PE=1 SV=2	0	1310.61	3	437.542							511145	584608	482742		204736	57417.8	3.016e-05	4.268e-05	2.53
[R].SVMTEEYKVPDGMVGFIIGR.[G]	2xOxidation [M3; M13]; 1xNitro [Y7]	0.000367738	0.000181819	1	1	7	Q96AE4	Q96AE4 [99-118]	Far upstream element-binding protein 1 OS=Homo sapiens (Human) OX=9606 GN=FUBP1 PE=1 SV=3	1	2305.08	3	769.033		1258993	1.48759e+06	259848	246850	268644	629922	1.06208e+06	578091	774589	1.46096e+06	1.98009e+06	3.016e-05	5.123e-06	4.63
[K].SVNESLNNLFITEEDYQALR.[T]	1xNitro [Y16]	2.95392e-05	0.000181819	1	1	14	Q00610	Q00610 [1462-1481]	Clathrin heavy chain 1 OS=Homo sapiens (Human) OX=9606 GN=CLTC PE=1 SV=5	0	2400.13	2	1200.57	452308	56000.8	103782	571011	1236175	1.29755e+06	1.13199e+06	1.28572e+06	6628033	696467	2.42646e+06	2.52958e+06	3.016e-05	1.271e-07	4.92
[R].SVYAHFPINVVIQENGSLVEIR.[N]	1xNitro [Y3]	3.3059e-05	0.000181819	1	1	1	P32969	P32969 [94-115]	60S ribosomal protein L9 OS=Homo sapiens (Human) OX=9606 GN=RPL9P8 PE=1 SV=1	0	2529.31	3	843.775		124430									552556	481766	3.016e-05	1.499e-07	6.75
[K].SYCAEIAHNVSSK.[N]	1xCarbamidomethyl [C3]; 1xNitro [Y2]	2.27152e-05	0.000181819	1	1	20	P62910	P62910 [94-106]	60S ribosomal protein L32 OS=Homo sapiens (Human) OX=9606 GN=RPL32 PE=1 SV=2	0	1510.66	3	504.224	3527215	3.27945e+06	3.10533e+06	3.28552e+06	4371174	4.39073e+06	2017696	2.51134e+06	2.32964e+06	2423860	57904.8		3.016e-05	8.714e-08	3.34
[KR].SYELPDGQVITIGNER.[F]	1xNitro [Y2]	2.82385e-05	0.000181819	5	10	22	P60709; Q6S8J3; P68133; Q562R1; P63261	P60709 [239-254]; Q6S8J3 [939-954]; P68133 [241-256]; Q562R1 [240-255]; P63261 [239-254]	Actin, cytoplasmic 1 OS=Homo sapiens (Human) OX=9606 GN=ACTB PE=1 SV=1 POTE ankyrin domain family member E OS=Homo sapiens (Human) OX=9606 GN=POTEE PE=2 SV=3 Actin, alpha skeletal muscle OS=Homo sapiens (Human) OX=9606 GN=ACTA1 PE=1 SV=1 Beta-actin-like protein 2 OS=Homo sapiens (Human) OX=9606 GN=ACTBL2 PE=1 SV=2 Actin, cytoplasmic 2 OS=Homo sapiens (Human) OX=9606 GN=ACTG1 PE=1 SV=1	0	1835.88	2	918.443	15913466	7.3059e+06	8145447	7628584	8086444	9839875	28711128	47898884	30237364	22948102	26878150	21380478	3.016e-05	1.186e-07	4.15
[R].SYFSQYGEVVDCVIMKDK.[T]	1xCarbamidomethyl [C12]; 1xOxidation [M15]; 2xNitro [Y2; Y6]	0.000531161	0.000181819	1	1	1	Q96EP5	Q96EP5 [28-45]	DAZ-associated protein 1 OS=Homo sapiens (Human) OX=9606 GN=DAZAP1 PE=1 SV=1	1	2273.97	3	758.663							260750	311830	227123	221721	508797	386683	3.016e-05	8.753e-06	3.87
[R].SYNDELQFLEK.[I]	1xNitro [Y2]	0.00689376	0.000181819	1	1	1	Q9Y3I0	Q9Y3I0 [4-14]	RNA-splicing ligase RtcB homolog OS=Homo sapiens (Human) OX=9606 GN=RTCB PE=1 SV=1	0	1430.64	2	715.826							577495	423875		180670	1.01059e+06		3.016e-05	0.0003754	3.19
[RK].SYSCQVTHEGSTVEK.[T]	1xCarbamidomethyl [C4]; 1xNitro [Y2]	0.00179064	0.000181819	2	5	4	B9A064; P0DOY3	B9A064 [192-206]; P0DOY3 [84-98]	Immunoglobulin lambda-like polypeptide 5 OS=Homo sapiens (Human) OX=9606 GN=IGLL5 PE=2 SV=2 Immunoglobulin lambda constant 3 OS=Homo sapiens (Human) OX=9606 GN=IGLC3 PE=1 SV=1	0	1756.74	3	586.253	49387.4	62954.3	117168	79485	81525.5	175845	34815.2	24119.4	30603.5	24170.8			3.016e-05	5.233e-05	2.23
[K].SYSMIVNNLLKPISVEGSSK.[K]	1xOxidation [M4]; 1xNitro [Y2]	1.15602e-05	0.000181819	1	1	6	Q9HB71	Q9HB71 [124-143]	Calcyclin-binding protein OS=Homo sapiens (Human) OX=9606 GN=CACYBP PE=1 SV=2	0	2227.13	3	743.047	995539	465341	422755	446506	261272	770144	453046	1.07997e+06	589060	693797	946023	348168	3.016e-05	3.212e-08	5.02
[K].STYSLSSILTLPSSEYQSHDAYTCEVSHK.[S]	1xCarbamidomethyl [C24]; 1xNitro [Y]	4.13443e-06	0.000181819	1	1	7	Q05B55	Q05B55 [197-225]	TREMBL:Q05B55 Similar to Ig kappa chain C region	0	3335.5	4	834.63	1.07623e+06	592476	693630	713251	641328	337572	130160	193469		507791	632400	477232	3.016e-05	7.133e-09	7.91
[R].TAAQCLEHYEFLLDK.[A]	1xCarbamidomethyl [C5]; 1xNitro [Y9]	0.000266316	0.000181819	1	1	2	Q99459	Q99459 [92-106]	Cell division cycle 5-like protein OS=Homo sapiens (Human) OX=9606 GN=CDC5L PE=1 SV=2	0	1882.86	3	628.294				405326	683687	1.32922e+06							3.016e-05	3.202e-06	4.43
[R].TATESFASDPILYRPVAVALDTK.[G]	1xNitro [Y13]	4.19696e-06	0.000181819	1	1	8	P14618	P14618 [93-115]	Pyruvate kinase PKM OS=Homo sapiens (Human) OX=9606 GN=PKM PE=1 SV=4	0	2510.28	3	837.43	1.12903e+06	847909	1.13353e+06	378443	846579	1.16514e+06	796603	897476	588023	2.66009e+06	1.66971e+06	1.23511e+06	3.016e-05	7.288e-09	6.3
[R].TATESFASDPILYRPVAVALDTKGPEIR.[T]	1xNitro [Y13]	3.03932e-06	0.000181819	1	1	13	P14618	P14618 [93-120]	Pyruvate kinase PKM OS=Homo sapiens (Human) OX=9606 GN=PKM PE=1 SV=4	1	3062.58	4	766.399	14184725	7.16824e+06	7.39515e+06	7633018	9803227	11734589	9342447	11147466	6649083	3.98731e+06	9878341	10442826	3.016e-05	4.571e-09	7.66
[K].TAVIDHHNYDISDLGQHTLIVADTENLLKAPTIVGK.[S]	1xNitro [Y9]	9.59688e-05	0.000181819	1	1	5	P39656	P39656 [154-189]	Dolichyl-diphosphooligosaccharide--protein glycosyltransferase 48 kDa subunit OS=Homo sapiens (Human) OX=9606 GN=DDOST PE=1 SV=4	1	3957.04	5	792.213			238415	407914		262327	272257	685368	490431	693699	611895	145705	3.016e-05	7.126e-07	7.69
[R].TCLHYLGEFGEDQIYEAHQQGR.[G]	1xCarbamidomethyl [C2]; 1xNitro [Y5]	0.000430505	0.000181819	1	1	1	Q8WU39	Q8WU39 [142-163]	Marginal zone B- and B1-cell-specific protein OS=Homo sapiens (Human) OX=9606 GN=MZB1 PE=1 SV=1	0	2696.18	4	674.801													3.016e-05	6.416e-06	4.48
[R].TDITYPAGFMDVISIDK.[T]	1xOxidation [M10]; 1xNitro [Y5]	1.51463e-05	0.000181819	1	1	14	P62701	P62701 [78-94]	40S ribosomal protein S4, X isoform OS=Homo sapiens (Human) OX=9606 GN=RPS4X PE=1 SV=2	0	1946.91	2	973.956	4.82954e+06	1.14758e+06	973256	1.05294e+06	626271	664328	1.5671e+06	1.81892e+06	2641677	1.7119e+06	1.84981e+06		3.016e-05	4.777e-08	4.16
[R].TDITYPAGFMDVISIDKTGENFR.[L]	1xOxidation [M10]; 1xNitro [Y5]	5.76089e-05	0.000181819	1	1	2	P62701	P62701 [78-100]	40S ribosomal protein S4, X isoform OS=Homo sapiens (Human) OX=9606 GN=RPS4X PE=1 SV=2	1	2651.23	3	884.419		381341	326320	319469	247015		268920	574706	381336	523537	517645	1.91536e+06	3.016e-05	3.392e-07	6.51
[K].TDNAGDQHGGGGGGGGGAGAAGGGGGGENYDDPHKTPASPVVHIR.[G]	1xNitro [Y30]	3.1984e-07	0.000181819	1	1	12	P14866	P14866 [63-107]	Heterogeneous nuclear ribonucleoprotein L OS=Homo sapiens (Human) OX=9606 GN=HNRNPL PE=1 SV=2	1	4083.79	6	681.471	3.35813e+06	3.6183e+06	2.28823e+06	851979	992898	244868	978312	1.08073e+06	1.3431e+06	2.75805e+06			3.016e-05	1.678e-10	9.78
[R].TDYNASVSVPDSSGPER.[I]	1xNitro [Y3]	3.25665e-05	0.000181819	1	1	11	P61978	P61978 [70-86]	Heterogeneous nuclear ribonucleoprotein K OS=Homo sapiens (Human) OX=9606 GN=HNRNPK PE=1 SV=1	0	1825.78	2	913.397		658378	625275	667959	739106	495558	1.92346e+06	2.18714e+06	2.41906e+06	3.38581e+06		738642	3.016e-05	1.461e-07	4.56
[K].TEDPDLPAFYFDPLINPISHR.[H]	1xNitro [Y10]	7.4355e-05	0.000181819	1	1	3	Q6P2Q9	Q6P2Q9 [342-362]	Pre-mRNA-processing-splicing factor 8 OS=Homo sapiens (Human) OX=9606 GN=PRPF8 PE=1 SV=2	0	2502.19	3	834.735					56797.6			589388			536868	314415	3.016e-05	4.927e-07	2.62
[K].TFNQVEIKPEMIGHYLGEFSITYKPVK.[H]	1xOxidation [M11]; 2xNitro [Y15; Y23]	4.19696e-06	0.000181819	1	1	24	P62841	P62841 [101-127]	40S ribosomal protein S15 OS=Homo sapiens (Human) OX=9606 GN=RPS15 PE=1 SV=2	0	3274.61	4	819.409	8.77681e+06	3.44798e+06	4.12876e+06	4.86225e+06	5.49146e+06	8.10309e+06	2.76015e+06	2.27483e+06	4.91097e+06	5.27224e+06	5.86526e+06	2.73246e+06	3.016e-05	7.269e-09	6
[K].TFPLDVGSIVGYSGQK.[K]	1xNitro [Y12]	0.000564022	0.000181819	1	1	1	P48147	P48147 [374-389]	Prolyl endopeptidase OS=Homo sapiens (Human) OX=9606 GN=PREP PE=1 SV=2	0	1712.85	2	856.93	326130		117745	83489.2	67803.9		561621	213513	1.00135e+06	89239.4	323750	139822	3.016e-05	9.524e-06	3.76
[K].TGAFSIPVIQIVYETLKDQQEGK.[K]	1xNitro [Y13]	0.000755754	0.000181819	1	1	5	Q92499	Q92499 [53-75]	ATP-dependent RNA helicase DDX1 OS=Homo sapiens (Human) OX=9606 GN=DDX1 PE=1 SV=2	1	2609.35	3	870.452						245265	606942	1.12166e+06	132337	423533	1981390	577195	3.016e-05	1.465e-05	4.99
[R].TGHSLLHTLYGR.[S]	1xNitro [Y10]	0.00359519	0.000181819	1	1	2	P31040	P31040 [196-207]	Succinate dehydrogenase [ubiquinone] flavoprotein subunit, mitochondrial OS=Homo sapiens (Human) OX=9606 GN=SDHA PE=1 SV=2	0	1399.71	3	467.241	234739	87167.2		161700	196473	302751	196470	239895	265499	544699	83384.2		3.016e-05	0.0001439	3.3
[K].TGKPMINLYTDKDTGKPK.[G]	1xOxidation [M5]; 1xNitro [Y9]	0.000343722	0.000181819	1	1	1	Q92804	Q92804 [266-283]	TATA-binding protein-associated factor 2N OS=Homo sapiens (Human) OX=9606 GN=TAF15 PE=1 SV=1	1	2068.04	5	414.414		21061.7	15308.1	32304.3	25133.7	35645.1	263964	284902	465433	920997			3.016e-05	4.61e-06	2.93
[R].TAPSGSEYRHPGASDRPQPTAMNSIVMETGNTK.[N]	2xOxidation [M22; M27]; 1xNitro [Y8]	0.00830931	0.000181819	1	1	3	O43660	O43660 [141-173]	Pleiotropic regulator 1 OS=Homo sapiens (Human) OX=9606 GN=PLRG1 PE=1 SV=1	1	3564.61	5	713.727				128637	250799	105582							3.016e-05	0.0004939	3.55
[K].STTTGHLIYK.[C]	1xNitro [Y9]	0.00185905	0.000181819	2	3	13	P68104; Q5VTE0	P68104 [21-30]; Q5VTE0 [21-30]	Elongation factor 1-alpha 1 OS=Homo sapiens (Human) OX=9606 GN=EEF1A1 PE=1 SV=1 Putative elongation factor 1-alpha-like 3 OS=Homo sapiens (Human) OX=9606 GN=EEF1A1P5 PE=5 SV=1	0	1165.58	3	389.2	902129	813220	1.65293e+06	1.95175e+06	2.40605e+06	2.67508e+06	1.57847e+06	1.6536e+06	1.90961e+06	1.84718e+06	29649.6		3.016e-05	5.487e-05	2.66
[K].SSTPPGESYFGVSSLQLK.[G]	1xNitro [Y9]	0.000492763	0.000181819	1	1	2	Q9UQ35	Q9UQ35 [1041-1058]	Serine/arginine repetitive matrix protein 2 OS=Homo sapiens (Human) OX=9606 GN=SRRM2 PE=1 SV=2	0	1928.92	2	964.965	2.56743e+06		280578	388532	388144	574952	76814.9		105494	329170	306570		3.016e-05	7.894e-06	3.93
[R].SSGSPYGGGYGSGGGSGGYGSR.[R]	3xNitro [Y6; Y10; Y19]	3.05291e-08	0.000181819	1	1	6	P51991	P51991 [355-376]	Heterogeneous nuclear ribonucleoprotein A3 OS=Homo sapiens (Human) OX=9606 GN=HNRNPA3 PE=1 SV=2	0	2045.75	2	1023.38		448823	369074				2.04874e+06	2.46294e+06	2.88263e+06	3836643			3.016e-05	5.391e-12	5.78
[R].SLASVSYAAVDFFRPSAQR.[L]	1xNitro [Y7]	0.00190134	0.000181819	1	1	1	Q9BQ39	Q9BQ39 [533-551]	ATP-dependent RNA helicase DDX50 OS=Homo sapiens (Human) OX=9606 GN=DDX50 PE=1 SV=1	0	2117.04	3	706.352	617920						390740	542419	142493		93158.6	754109	3.016e-05	5.71e-05	3.5
[R].SIFYVPDMKPSMFDVSR.[E]	2xOxidation [M8; M12]; 1xNitro [Y4]	8.3215e-05	0.000181819	1	1	6	Q12931	Q12931 [341-357]	Heat shock protein 75 kDa, mitochondrial OS=Homo sapiens (Human) OX=9606 GN=TRAP1 PE=1 SV=3	0	2095.95	3	699.321			87210.2	7917607	8.93137e+06	8.42292e+06							3.016e-05	5.836e-07	4.28
[K].SLIGVEYKPVSATGAEDKDK.[K]	1xNitro [Y7]	0.000282794	0.000181819	1	1	3	P07814	P07814 [944-963]	Bifunctional glutamate/proline--tRNA ligase OS=Homo sapiens (Human) OX=9606 GN=EPRS1 PE=1 SV=5	1	2152.08	4	538.775			98870.6	341862	349723	574991	102659	87926.6					3.016e-05	3.502e-06	3.9
[K].SLNDLIEERYK.[A]	1xNitro [Y10]	0.00110801	0.000181819	1	1	2	Q96KB5	Q96KB5 [122-132]	Lymphokine-activated killer T-cell-originated protein kinase OS=Homo sapiens (Human) OX=9606 GN=PBK PE=1 SV=3	1	1424.7	3	475.572	656018	674365	479529					146832					3.016e-05	2.582e-05	2.9
[K].SINPDEAVAYGAAVQAAILSGDK.[S]	1xNitro [Y10]	9.91866e-08	0.000181819	1	1	20	P11142	P11142 [362-384]	Heat shock cognate 71 kDa protein OS=Homo sapiens (Human) OX=9606 GN=HSPA8 PE=1 SV=1	0	2305.13	3	769.048		515019	2.40723e+06	824614	1.04484e+06	1.38961e+06	1.21188e+06	2.17181e+06	2.22595e+06	626204	4.01952e+06	1166269	3.016e-05	3.035e-11	7.28
[K].SINPLGGFVHYGEVTNDFVMLK.[G]	1xOxidation [M20]; 1xNitro [Y11]	0.000171041	0.000181819	1	1	3	P39023	P39023 [313-334]	60S ribosomal protein L3 OS=Homo sapiens (Human) OX=9606 GN=RPL3 PE=1 SV=2	0	2498.2	3	833.406	995027								2.16961e+06		561534		3.016e-05	1.676e-06	5.54
[K].SLVDTVYALKDEVR.[E]	1xNitro [Y7]	0.000168493	0.000181819	1	1	1	Q15052	Q15052 [713-726]	Rho guanine nucleotide exchange factor 6 OS=Homo sapiens (Human) OX=9606 GN=ARHGEF6 PE=1 SV=2	1	1652.85	3	551.621		108605	97633.4	105939	81895.5		161781			156792	410370		3.016e-05	1.631e-06	3.72
[R].SLYASSPGGVYATR.[S]	2xNitro [Y3; Y11]	0.00373238	0.000181819	1	1	10	P08670	P08670 [51-64]	Vimentin OS=Homo sapiens (Human) OX=9606 GN=VIM PE=1 SV=4	0	1518.68	2	759.846	1.61351e+06	496190	597396	700129	868087	666161	1410072	1274990	2990579	1.62467e+06			3.016e-05	0.0001531	3.97
[K].SLYDEVAAQGEVVRK.[L]	1xNitro [Y3]	2.67932e-05	0.000181819	1	1	2	P07814	P07814 [825-839]	Bifunctional glutamate/proline--tRNA ligase OS=Homo sapiens (Human) OX=9606 GN=EPRS1 PE=1 SV=5	1	1708.85	3	570.288											422615	88592.1	3.016e-05	1.104e-07	2.99
[K].SIYGEKFEDENFILK.[H]	1xNitro [Y3]	8.61359e-07	0.000181819	1	1	14	P62937	P62937 [77-91]	Peptidyl-prolyl cis-trans isomerase A OS=Homo sapiens (Human) OX=9606 GN=PPIA PE=1 SV=2	1	1876.9	2	938.953	6.52825e+06	3.32175e+06	2.7321e+06	1.0223e+06	1.15989e+06	3.28111e+06	1.72041e+06	3.38664e+06	1.39526e+06	2.95356e+06	6.86682e+06	7.32608e+06	3.016e-05	7.183e-10	4.28
[K].SLYHDISGDTSGDYRK.[I]	1xNitro [Y3]	0.000304833	0.000181819	1	1	4	P50995	P50995 [480-495]	Annexin A11 OS=Homo sapiens (Human) OX=9606 GN=ANXA11 PE=1 SV=1	1	1858.82	3	620.279	18319.7						230756	247599	370526	688023			3.016e-05	3.871e-06	3.98
[K].SLYHDISGDTSGDYRK.[I]	2xNitro [Y3; Y14]	1.25551e-05	0.000181819	1	1	5	P50995	P50995 [480-495]	Annexin A11 OS=Homo sapiens (Human) OX=9606 GN=ANXA11 PE=1 SV=1	1	1903.81	3	635.273		48107.6	53656.1				612871	907883	998254	1.37033e+06	34821.4		3.016e-05	3.653e-08	5.47
[R].SLYSEKEVFIR.[E]	1xNitro [Y3]	0.00120332	0.000181819	1	1	4	Q12931	Q12931 [104-114]	Heat shock protein 75 kDa, mitochondrial OS=Homo sapiens (Human) OX=9606 GN=TRAP1 PE=1 SV=3	1	1415.72	3	472.577		163098	285063	9525767	9386802	12620838	134208	252919	218846	356989	31836.7		3.016e-05	2.916e-05	3.77
[R].SMGFIGHYLDQK.[R]	1xOxidation [M2]; 1xNitro [Y8]	0.00699758	0.000181819	1	1	2	P53396	P53396 [1066-1077]	ATP-citrate synthase OS=Homo sapiens (Human) OX=9606 GN=ACLY PE=1 SV=3	0	1456.65	3	486.222	246192	249175	264595	167468	161465	131177	815758	549632	542931				3.016e-05	0.000386	1.87
[K].SMYEEEINETR.[R]	1xOxidation [M2]; 1xNitro [Y3]	0.00172475	0.000181819	1	1	10	P20700	P20700 [210-220]	Lamin-B1 OS=Homo sapiens (Human) OX=9606 GN=LMNB1 PE=1 SV=2	0	1461.58	2	731.293	304161	265594	260109	213301	158157	207648	438558	336729	504153	307897	12354.2		3.016e-05	4.941e-05	2.66
[R].SNAQRQDIAFAYQR.[R]	1xNitro [Y12]	0.00208033	0.000181819	1	1	2	P07355	P07355 [64-77]	Annexin A2 OS=Homo sapiens (Human) OX=9606 GN=ANXA2 PE=1 SV=2	1	1712.81	3	571.608		54397.2	85591.9	120862	111175	156222	123883	288594		191223		5097.15	3.016e-05	6.472e-05	2.32
[K].SNFLNCYVSGFHPSDIEVDLLK.[N]	1xCarbamidomethyl [C6]; 1xNitro [Y7]	0.000225784	0.000181819	1	1	2	P61769	P61769 [40-61]	Beta-2-microglobulin OS=Homo sapiens (Human) OX=9606 GN=B2M PE=1 SV=1	0	2599.21	3	867.075	759742		121848				222878	198790			561019	483079	3.016e-05	2.51e-06	3.77
[R].SSGPYGGGGQYFAKPR.[N]	2xNitro [Y5; Y11]	2.3372e-06	0.000181819	1	1	13	P09651	P09651 [337-352]	Heterogeneous nuclear ribonucleoprotein A1 OS=Homo sapiens (Human) OX=9606 GN=HNRNPA1 PE=1 SV=5	0	1718.75	3	573.589	2.07545e+06	2.31687e+06	2.47816e+06	2.99882e+06	3.25665e+06	4.73158e+06	8.2989e+06	8962273	11009802	10884557	85200		3.016e-05	3.1e-09	4.23
[R].SSFYVNGLTLGGQK.[C]	1xNitro [Y4]	0.00036226	0.000181819	1	1	9	P07737	P07737 [57-70]	Profilin-1 OS=Homo sapiens (Human) OX=9606 GN=PFN1 PE=1 SV=2	0	1515.74	2	758.375	1.77792e+06	1.17126e+06	1.02536e+06	740080	820401	1.60349e+06	1.34098e+06	913595	1.51092e+06	798603	239756	427516	3.016e-05	5.001e-06	3.87
[K].SSFLPEDEKRELLDLLYK.[A]	1xNitro [Y17]	0.00280767	0.000181819	1	1	1	P00813	P00813 [332-349]	Adenosine deaminase OS=Homo sapiens (Human) OX=9606 GN=ADA PE=1 SV=3	2	2240.14	3	747.387	122581	84486.2		98291.4		124172				128175		917782	3.016e-05	0.000101	3.69
[K].SSFEYGQVNHALAAAMR.[T]	1xOxidation [M16]; 1xNitro [Y5]	0.000274431	0.000181819	1	1	3	Q9BSJ2	Q9BSJ2 [281-297]	Gamma-tubulin complex component 2 OS=Homo sapiens (Human) OX=9606 GN=TUBGCP2 PE=1 SV=2	0	1912.86	3	638.292				684384	943929	1.1768e+06							3.016e-05	3.329e-06	3.77
[K].SSEPVVTMSVEYQMK.[S]	2xOxidation [M8; M14]; 1xNitro [Y12]	0.000820771	0.000181819	1	1	1	P18583	P18583 [259-273]	Protein SON OS=Homo sapiens (Human) OX=9606 GN=SON PE=1 SV=4	0	1791.78	2	896.392		110954		233888	345930	343196	95087.9				273368	11287.6	3.016e-05	1.652e-05	3.35
[K].SRVTQSNFAVGYK.[T]	1xNitro [Y12]	0.000594438	0.000181819	1	1	14	P21796	P21796 [162-174]	Voltage-dependent anion-selective channel protein 1 OS=Homo sapiens (Human) OX=9606 GN=VDAC1 PE=1 SV=2	1	1501.74	3	501.251	1.01765e+06	818695	868319	1.01214e+06	1.35305e+06	1.34416e+06	1.02702e+06	1.04152e+06	1.10651e+06	1.01337e+06	110989		3.016e-05	1.029e-05	4.56
[K].TGLIDYNQLALTAR.[L]	1xNitro [Y6]	0.000417775	0.000181819	1	1	2	P34897	P34897 [201-214]	Serine hydroxymethyltransferase, mitochondrial OS=Homo sapiens (Human) OX=9606 GN=SHMT2 PE=1 SV=3	0	1593.82	2	797.414										6133978	1.09992e+06		3.016e-05	6.149e-06	4.23
[R].SRGPIQSSGPTIQDYLNRPRPTWEEVKEQLEK.[K]	1xNitro [Y15]	2.06036e-05	0.000181819	1	1	11	Q5BKY9	Q5BKY9 [19-50]	Protein FAM133B OS=Homo sapiens (Human) OX=9606 GN=FAM133B PE=1 SV=1	2	3783.9	5	757.587	7285953	5.02368e+06	8.65829e+06	11339105	15969394	23192846	10117721	3.73749e+06	3.608e+06	1.42557e+07	8596193	4.13753e+06	3.016e-05	7.511e-08	8.49
[R].SRAHLVAVFNEYQR.[M]	1xNitro [Y12]	0.000408475	0.000181819	1	1	2	P50995	P50995 [387-400]	Annexin A11 OS=Homo sapiens (Human) OX=9606 GN=ANXA11 PE=1 SV=1	1	1734.87	3	578.961											187112	91037.3	3.016e-05	5.985e-06	4.33
[K].SQEQLAAELAEYTAK.[I]	1xNitro [Y12]	1.63268e-05	0.000181819	1	1	6	P15311	P15311 [413-427]	Ezrin OS=Homo sapiens (Human) OX=9606 GN=EZR PE=1 SV=4	0	1696.8	2	848.904	364954	13209793	1.23433e+07	7.98539e+06	4.42913e+06	4.10869e+06	3.4834e+06	8.86235e+06	4578600	1.57079e+07	9.61655e+06	57151184	3.016e-05	5.351e-08	2.71
[K].SPYQEFTDHLVK.[T]	1xNitro [Y3]	0.00016351	0.000181819	1	1	13	P15880	P15880 [264-275]	40S ribosomal protein S2 OS=Homo sapiens (Human) OX=9606 GN=RPS2 PE=1 SV=2	0	1508.7	3	503.572	1.30455e+06	1.3627e+06	1.29858e+06	1.35487e+06	1.18194e+06	1.70975e+06	2243759	2.01702e+06	2.33997e+06	2.09192e+06	394336		3.016e-05	1.559e-06	4.32
[R].SPTLYGISHDDLKGDPLLDQR.[R]	1xNitro [Y5]	0.00211176	0.000181819	1	1	1	O75643	O75643 [932-952]	U5 small nuclear ribonucleoprotein 200 kDa helicase OS=Homo sapiens (Human) OX=9606 GN=SNRNP200 PE=1 SV=2	1	2385.17	3	795.729	773925									545626		80745.5	3.016e-05	6.631e-05	3.83
[K].SPAGLQVLNDYLADK.[S]	1xNitro [Y11]	9.58247e-06	0.000181819	1	1	1	P24534	P24534 [8-22]	Elongation factor 1-beta OS=Homo sapiens (Human) OX=9606 GN=EEF1B2 PE=1 SV=3	0	1648.82	2	824.913	251884	128741	118417	98607.9	158783	137259		277286	257146		308374		3.016e-05	2.457e-08	5.23
[K].SNLAYDIVQLPTGLTGIK.[V]	1xNitro [Y5]	0.00191565	0.000181819	1	1	2	P34932	P34932 [85-102]	Heat shock 70 kDa protein 4 OS=Homo sapiens (Human) OX=9606 GN=HSPA4 PE=1 SV=4	0	1948.04	2	974.526	292312	64138.1	376713	69628.3	590498	126964		596966	401921	146551	542650	97477.4	3.016e-05	5.766e-05	1.78
[R].SRGPIQSSGPTIQDYLNRPRPTWEEVK.[E]	1xNitro [Y15]	4.56506e-05	0.000181819	1	1	6	Q5BKY9	Q5BKY9 [19-45]	Protein FAM133B OS=Homo sapiens (Human) OX=9606 GN=FAM133B PE=1 SV=1	1	3156.58	5	632.122	4.03883e+06	2.02439e+06	2.17884e+06	6.25684e+06	3.19973e+07	6.65582e+06	2.13359e+06	961756	982145	2.67864e+06	1.74576e+07	97198.5	3.016e-05	2.408e-07	7.33
[K].LLIYAASTLQSGVPSR.[F]	1xNitro [Y4]	0.0105499	0.000181819	2	3	8	A0A075B6S5; A0A0C4DH69	A0A075B6S5 [68-83]; A0A0C4DH69 [68-83]	Immunoglobulin kappa variable 1-27 OS=Homo sapiens (Human) OX=9606 GN=IGKV1-27 PE=3 SV=1 Immunoglobulin kappa variable 1-9 OS=Homo sapiens (Human) OX=9606 GN=IGKV1-9 PE=3 SV=1	0	1720.92	2	860.959	5.32689e+06	1.80935e+06	2.98826e+06	1.87173e+06	2.82299e+06	6.74753e+06	2.86955e+06	3.69147e+06	237782	347586	3526.08		3.016e-05	0.0007037	2.89
[R].TGQPMIHIYLDKETGKPK.[G]	1xOxidation [M5]; 1xNitro [Y9]	0.000112351	0.000181819	1	1	1	Q01844	Q01844 [393-410]	RNA-binding protein EWS OS=Homo sapiens (Human) OX=9606 GN=EWSR1 PE=1 SV=1	1	2117.07	4	530.023	55621.7		41443.8				108619	129004	151474	372447			3.016e-05	9.028e-07	3.62
[K].TGQPMINLYTDRETGKLK.[G]	1xOxidation [M5]; 1xNitro [Y9]	0.000162288	0.000181819	1	1	6	P35637	P35637 [317-334]	RNA-binding protein FUS OS=Homo sapiens (Human) OX=9606 GN=FUS PE=1 SV=1	2	2126.05	4	532.269	218561	228578	313726	248952	360669	279289	1536325	1.95273e+06	2.38048e+06	5.62692e+06	76667.5		3.016e-05	1.545e-06	5.57
[K].TVGFGTNNSEHITYLEHNPYEK.[F]	2xNitro [Y14; Y20]	0.000680396	0.000181819	1	1	2	Q99459	Q99459 [602-623]	Cell division cycle 5-like protein OS=Homo sapiens (Human) OX=9606 GN=CDC5L PE=1 SV=2	0	2640.16	4	660.795				1.51816e+06	1098483	1.07734e+06							3.016e-05	1.262e-05	5.4
[K].TVTAMDVVYALK.[R]	1xNitro [Y9]	0.00430303	0.000181819	1	1	3	P62805	P62805 [81-92]	Histone H4 OS=Homo sapiens (Human) OX=9606 GN=H4C2 PE=1 SV=2	0	1355.69	2	678.348		197615		853873		1.34908e+06				1.63158e+06			3.016e-05	0.0001887	3.06
[K].TVTAMDVVYALK.[R]	1xOxidation [M5]; 1xNitro [Y9]	0.000722486	0.000181819	1	1	90	P62805	P62805 [81-92]	Histone H4 OS=Homo sapiens (Human) OX=9606 GN=H4C2 PE=1 SV=2	0	1371.68	2	686.345	1.53786e+08	93368720	60969886	72081847	7.02426e+07	6.66009e+07	1.29492e+08	1.07367e+08	1.00861e+08	105513590	24535198	7.86952e+06	3.016e-05	1.379e-05	3.44
[K].TVTAMDVVYALKR.[Q]	1xOxidation [M5]; 1xNitro [Y9]	0.000108213	0.000181819	1	1	17	P62805	P62805 [81-93]	Histone H4 OS=Homo sapiens (Human) OX=9606 GN=H4C2 PE=1 SV=2	1	1527.78	3	509.933	1.02747e+08	42656094	2.31305e+07	23960909	20604699	2.43445e+07	22445921	18704930	21378117	4.11188e+07	7.07453e+06		3.016e-05	8.505e-07	5.07
[K].TVTNAVVTVPAYFNDSQR.[Q]	1xNitro [Y12]	4.55815e-06	0.000181819	1	1	16	P11142	P11142 [138-155]	Heat shock cognate 71 kDa protein OS=Homo sapiens (Human) OX=9606 GN=HSPA8 PE=1 SV=1	0	2026.98	2	1014	4.61128e+06	1.37883e+06	1.83239e+06	1.72964e+06	2.44228e+06	2100124	2.07014e+06	4.03987e+06	2.22501e+06	1.8506e+06	2.87975e+06	1.83826e+06	3.016e-05	8.201e-09	4.02
[R].TYSLGSALRPSTSR.[S]	1xNitro [Y2]	0.00045714	0.000181819	1	1	10	P08670	P08670 [37-50]	Vimentin OS=Homo sapiens (Human) OX=9606 GN=VIM PE=1 SV=4	0	1540.77	3	514.262	2.141e+06	1359977	1.23108e+06	1.42347e+06	1.67048e+06	1.83735e+06	2.59972e+06	2.58018e+06	2859523	3.17974e+06		133847	3.016e-05	7.002e-06	2.71
[R].VADLTEQYNEQYGAVR.[T]	2xNitro [Y8; Y12]	4.29253e-06	0.000181819	1	1	6	Q9BWF3	Q9BWF3 [183-198]	RNA-binding protein 4 OS=Homo sapiens (Human) OX=9606 GN=RBM4 PE=1 SV=1	0	1945.85	2	973.43	617989	338283	320323				982827	863928	948685	718857	1.17051e+06	887912	3.016e-05	7.558e-09	5.11
[K].VAERLDEIFQTGLVAYVDLDER.[A]	1xNitro [Y16]	0.00649359	0.000181819	1	1	1	O43390	O43390 [42-63]	Heterogeneous nuclear ribonucleoprotein R OS=Homo sapiens (Human) OX=9606 GN=HNRNPR PE=1 SV=1	1	2596.29	3	866.101									756063		391980	318731	3.016e-05	0.0003457	4.48
[K].VAGHSLGYGFVNYVTAK.[D]	1xNitro [Y8]	0.00135675	0.000181819	1	1	4	Q15717	Q15717 [56-72]	ELAV-like protein 1 OS=Homo sapiens (Human) OX=9606 GN=ELAVL1 PE=1 SV=2	0	1827.9	3	609.972					104550	203970	1004394	659855	849410	1.28113e+06	533462	255590	3.016e-05	3.483e-05	4.33
[R].VAHEDPMYDIIRDNK.[R]	1xOxidation [M7]; 1xNitro [Y8]	0.000264325	0.000181819	1	1	8	Q8TA86	Q8TA86 [135-149]	Retinitis pigmentosa 9 protein OS=Homo sapiens (Human) OX=9606 GN=RP9 PE=1 SV=2	1	1876.85	4	469.967	1.2657e+06	955297	899475	1.39914e+06	1.25155e+06	1.46693e+06	513181	485461	586654	629840			3.016e-05	3.154e-06	3.39
[K].VANVSLLALYK.[G]	1xNitro [Y10]	0.00122151	0.000181819	1	1	12	P62266	P62266 [125-135]	40S ribosomal protein S23 OS=Homo sapiens (Human) OX=9606 GN=RPS23 PE=1 SV=3	0	1235.7	2	618.354	2.52503e+06	1.17225e+06	1.35441e+06	1.06055e+06	1.72909e+06	1.3757e+06	3787043	4328124	3.38844e+06	5.469e+06	2.25088e+06	962070	3.016e-05	2.986e-05	3.72
[K].VANVSLLALYKGK.[K]	1xNitro [Y10]	0.00194459	0.000181819	1	1	4	P62266	P62266 [125-137]	40S ribosomal protein S23 OS=Homo sapiens (Human) OX=9606 GN=RPS23 PE=1 SV=3	1	1420.82	3	474.277	707587	703948	320439	358929	375897	715362	459898	340450	319925	651235	277274	95296.5	3.016e-05	5.852e-05	3.29
[R].VAQLEQVYIR.[G]	1xNitro [Y8]	0.00390391	0.000181819	1	1	9	P62318	P62318 [55-64]	Small nuclear ribonucleoprotein Sm D3 OS=Homo sapiens (Human) OX=9606 GN=SNRPD3 PE=1 SV=1	0	1263.67	2	632.339	1.22688e+06	563683	579458	635154	813182	691367	528234	881593	635633	902565	44937.9		3.016e-05	0.0001627	3.55
[K].VAVVAGYGDVGK.[G]	1xNitro [Y7]	0.00220892	0.000181819	1	1	7	P23526	P23526 [215-226]	Adenosylhomocysteinase OS=Homo sapiens (Human) OX=9606 GN=AHCY PE=1 SV=4	0	1179.6	2	590.304		458297	460453	759655	995611	1.14001e+06	895523	949640	938016	963966	133123	132348	3.016e-05	7.067e-05	3.24
[R].TTYLVLDEADRMLDMGFEPQIR.[K]	2xOxidation [M12; M15]; 1xNitro [Y3]	0.0025855	0.000181819	1	1	4	P17844	P17844 [242-263]	Probable ATP-dependent RNA helicase DDX5 OS=Homo sapiens (Human) OX=9606 GN=DDX5 PE=1 SV=1	1	2690.24	3	897.422							396034	537682	597495	3.63703e+06	754452	761703	3.016e-05	8.932e-05	4.11
[R].VAYMNPIAMAR.[WS]	2xOxidation [M4; M9]; 1xNitro [Y3]	0.000772957	0.000181819	1	2	12	Q5BKY9	Q5BKY9 [8-18]	Protein FAM133B OS=Homo sapiens (Human) OX=9606 GN=FAM133B PE=1 SV=1	0	1313.6	2	657.303	11070069	11713744	13929734	14746826	14361319	20487730	11850525	12713800	11094643	10929753	22654.8	17245.7	3.016e-05	1.519e-05	3.14
[K].VDEFPLCGHMVSDEYEQLSSEALEAAR.[I]	1xCarbamidomethyl [C7]; 1xOxidation [M10]; 1xNitro [Y15]	2.71985e-05	0.000181819	1	1	5	P27635	P27635 [43-69]	60S ribosomal protein L10 OS=Homo sapiens (Human) OX=9606 GN=RPL10 PE=1 SV=4	0	3143.36	3	1048.46	1.5546e+06	277433	218655	122416		365688	481280	313371	596536	504659	558103	380219	3.016e-05	1.134e-07	6.6
[K].VDENHSEFTLYESR.[L]	1xNitro [Y11]	0.00200379	0.000181819	1	1	3	O14497	O14497 [2244-2257]	AT-rich interactive domain-containing protein 1A OS=Homo sapiens (Human) OX=9606 GN=ARID1A PE=1 SV=3	0	1770.76	3	590.923	221683			290876			716371		761193		40419.5		3.016e-05	6.154e-05	3.67
[K].VDNALQSGNSQESVTEQDSKDSTYSLSSTLTLSK.[A]	1xNitro [Y24]	0.0014957	0.000181819	1	1	20	P01834	P01834 [43-76]	Immunoglobulin kappa constant OS=Homo sapiens (Human) OX=9606 GN=IGKC PE=1 SV=2	1	3664.69	3	1222.24	7.65107e+06	2.66202e+06	2.20956e+06	2.84747e+06	2.30111e+06	1.91004e+06	816629	1.27379e+06	945751	803587	2.76649e+06	214614	3.016e-05	4.009e-05	4.04
[K].VDSGYRVHEELR.[N]	1xNitro [Y5]	0.00868997	0.000181819	1	1	8	Q14697	Q14697 [473-484]	Neutral alpha-glucosidase AB OS=Homo sapiens (Human) OX=9606 GN=GANAB PE=1 SV=3	1	1504.71	4	376.934	65722.2	50862.9	55148.5	93525.2	109654	126306	144695	214088	214688	312692	150846	2722.98	3.016e-05	0.0005272	2.48
[K].VDTDGNGYISFNELNDLFK.[A]	1xNitro [Y8]	4.33142e-05	0.000181819	1	1	1	P13796	P13796 [21-39]	Plastin-2 OS=Homo sapiens (Human) OX=9606 GN=LCP1 PE=1 SV=6	0	2205.99	2	1103.5			145139			134516		303760	1.59891e+06		416166		3.016e-05	2.237e-07	5.26
[K].VEAQVYILSKEEGGR.[H]	1xNitro [Y6]	0.00018857	0.000181819	1	1	1	P49411	P49411 [352-366]	Elongation factor Tu, mitochondrial OS=Homo sapiens (Human) OX=9606 GN=TUFM PE=1 SV=2	1	1722.87	3	574.961		103817	99572.2	112603	213928	127468					40603.1	83224.1	3.016e-05	1.915e-06	3.75
[K].VELQELNDRFANYIDK.[V]	1xNitro [Y13]	0.00496064	0.000181819	1	1	1	P08670	P08670 [105-120]	Vimentin OS=Homo sapiens (Human) OX=9606 GN=VIM PE=1 SV=4	1	2011.97	3	671.329							363640	306822	938821	495535	1.75662e+06		3.016e-05	0.0002312	4.04
[K].VELQELNDRFANYIDKVR.[F]	1xNitro [Y13]	3.81259e-05	0.000181819	1	1	7	P08670	P08670 [105-122]	Vimentin OS=Homo sapiens (Human) OX=9606 GN=VIM PE=1 SV=4	2	2267.14	4	567.541	6.71209e+06	791156	586636	607893	1.89034e+06	7.75037e+06	1.92285e+06	4.00161e+06	911451	2.60065e+06	5.49677e+06	1.82907e+07	3.016e-05	1.857e-07	3.65
[K].VEPYSLTAQQSSLIREDK.[S]	1xNitro [Y4]	0.00239879	0.000181819	1	1	2	Q96T88	Q96T88 [671-688]	E3 ubiquitin-protein ligase UHRF1 OS=Homo sapiens (Human) OX=9606 GN=UHRF1 PE=1 SV=1	1	2109.05	3	703.686					404723	229133		327207			293899		3.016e-05	7.987e-05	4.76
[K].VESTDVSDLLHQYREANQ.[-]	1xNitro [Y13]	9.36913e-06	0.000181819	1	1	3	P28062	P28062 [259-276]	Proteasome subunit beta type-8 OS=Homo sapiens (Human) OX=9606 GN=PSMB8 PE=1 SV=3	1	2148.98	3	716.997	1.75641e+06	1.16371e+06	658732								347545	128343	3.016e-05	2.377e-08	5.59
[K].VETFSGVYKK.[L]	1xNitro [Y8]	0.00620872	0.000181819	1	1	10	P62081	P62081 [170-179]	40S ribosomal protein S7 OS=Homo sapiens (Human) OX=9606 GN=RPS7 PE=1 SV=1	1	1202.61	3	401.54	1.21629e+06	574511	589990	945110	1.3636e+06	1.83021e+06	650498	746590	890584	1.03007e+06			3.016e-05	0.0003231	2.31
[K].VFLENVIRDAVTYTEHAK.[R]	1xNitro [Y13]	2.42657e-06	0.000181819	1	1	73	P62805	P62805 [61-78]	Histone H4 OS=Homo sapiens (Human) OX=9606 GN=H4C2 PE=1 SV=2	1	2150.09	3	717.368	5.60431e+07	7.98558e+06	1.87129e+07	1.4335e+07	3.25713e+07	4.83248e+07	1.03256e+07	2.53872e+07	102550399	38422670	6.54464e+07	6.89164e+07	3.016e-05	3.273e-09	5.97
[K].VFLENVIRDAVTYTEHAKR.[K]	1xNitro [Y13]	8.94296e-07	0.000181819	1	1	1	P62805	P62805 [61-79]	Histone H4 OS=Homo sapiens (Human) OX=9606 GN=H4C2 PE=1 SV=2	2	2306.19	4	577.302			154533	165219	237851	336855	549686	205891	183521	509795	1.13943e+06	2.30069e+06	3.016e-05	7.611e-10	5.8
[K].VFNTTPDDLDLHVIYDVSHNIAK.[V]	1xNitro [Y15]	0.00295888	0.000181819	1	1	8	Q9Y3I0	Q9Y3I0 [335-357]	RNA-splicing ligase RtcB homolog OS=Homo sapiens (Human) OX=9606 GN=RTCB PE=1 SV=1	0	2671.3	4	668.58		178523	205355	363668		633390	651744	1.49642e+06	2362197	1.29677e+06	1.90909e+06	2.05795e+06	3.016e-05	0.000109	4.78
[R].VAYVSFGPHAGK.[L]	1xNitro [Y3]	0.000198741	0.000181819	1	1	10	P50914	P50914 [12-23]	60S ribosomal protein L14 OS=Homo sapiens (Human) OX=9606 GN=RPL14 PE=1 SV=4	0	1277.63	3	426.547	3.40065e+06	2.38437e+06	2.29871e+06	3.11239e+06	4.72658e+06	5.18357e+06	2.49741e+06	2.42187e+06	2.68766e+06	2.67322e+06			3.016e-05	2.086e-06	3.18
[R].TTPSYVAFTDTERLIGDAAK.[N]	1xNitro [Y5]	0.000424092	0.000181819	3	4	1	P54652; P11142; P0DMV9	P54652 [38-57]; P11142 [37-56]; P0DMV9 [37-56]	Heat shock-related 70 kDa protein 2 OS=Homo sapiens (Human) OX=9606 GN=HSPA2 PE=1 SV=1 Heat shock cognate 71 kDa protein OS=Homo sapiens (Human) OX=9606 GN=HSPA8 PE=1 SV=1 Heat shock 70 kDa protein 1B OS=Homo sapiens (Human) OX=9606 GN=HSPA1B PE=1 SV=1	1	2201.07	3	734.362	1.53432e+06			122430		247831	141552	313676	218335	466706	312482	888546	3.016e-05	6.305e-06	5.13
[R].TTPSYVAFTDTER.[L]	1xNitro [Y5]	0.00530622	0.000181819	4	6	13	P17066; P54652; P11142; P0DMV9	P17066 [39-51]; P54652 [38-50]; P11142 [37-49]; P0DMV9 [37-49]	Heat shock 70 kDa protein 6 OS=Homo sapiens (Human) OX=9606 GN=HSPA6 PE=1 SV=2 Heat shock-related 70 kDa protein 2 OS=Homo sapiens (Human) OX=9606 GN=HSPA2 PE=1 SV=1 Heat shock cognate 71 kDa protein OS=Homo sapiens (Human) OX=9606 GN=HSPA8 PE=1 SV=1 Heat shock 70 kDa protein 1B OS=Homo sapiens (Human) OX=9606 GN=HSPA1B PE=1 SV=1	0	1532.69	2	766.847	2.49979e+06	1.02038e+06	1.12807e+06	1.23711e+06	1.2284e+06	1.78735e+06	1.97283e+06	2.11216e+06	2.04381e+06	2377013			3.016e-05	0.0002576	3.41
[R].TTGIVMDSGDGVTHTVPIYEGYALPHAILR.[L]	1xOxidation [M6]; 2xNitro [Y19; Y22]	4.24102e-09	0.000181819	2	2	44	P60709; P63261	P60709 [148-177]; P63261 [148-177]	Actin, cytoplasmic 1 OS=Homo sapiens (Human) OX=9606 GN=ACTB PE=1 SV=1 Actin, cytoplasmic 2 OS=Homo sapiens (Human) OX=9606 GN=ACTG1 PE=1 SV=1	0	3289.58	4	823.15	6.28788e+07	12545412	1.55797e+07	1.41341e+07	1.65124e+07	2.03558e+07	3.41048e+07	4.9871e+07	74384447	6.70473e+07	6.49628e+07	8.14354e+07	3.016e-05	3.002e-13	8.22
[K].TGRVYNVTQHAVGIVVNK.[Q]	1xNitro [Y5]	0.00163654	0.000181819	1	1	4	P46778	P46778 [61-78]	60S ribosomal protein L21 OS=Homo sapiens (Human) OX=9606 GN=RPL21 PE=1 SV=2	1	2000.07	4	500.772	405736		186778	267829	153142	219810				914927	55487.3		3.016e-05	4.573e-05	3.92
[K].TGTAYTFFTPNNIK.[Q]	1xNitro [Y5]	0.000270343	0.000181819	1	1	3	P17844	P17844 [438-451]	Probable ATP-dependent RNA helicase DDX5 OS=Homo sapiens (Human) OX=9606 GN=DDX5 PE=1 SV=1	0	1619.77	2	810.389		340673	478777		737575	600615		1.67126e+06		148919	985370		3.016e-05	3.248e-06	3.89
[K].TGTVSVVCLVNDFYPK.[D]	1xCarbamidomethyl [C8]; 1xNitro [Y14]	0.00148452	0.000181819	1	1	1	Q05B55	Q05B55 [152-167]	TREMBL:Q05B55 Similar to Ig kappa chain C region	0	1843.89	2	922.45					230459	249062		108173		300104	305675	125347	3.016e-05	3.942e-05	1.99
[R].TGYTLDVTTGQR.[K]	1xNitro [Y3]	0.000278581	0.000181819	2	2	19	O43390; O60506	O43390 [134-145]; O60506 [131-142]	Heterogeneous nuclear ribonucleoprotein R OS=Homo sapiens (Human) OX=9606 GN=HNRNPR PE=1 SV=1 Heterogeneous nuclear ribonucleoprotein Q OS=Homo sapiens (Human) OX=9606 GN=SYNCRIP PE=1 SV=2	0	1356.64	2	678.824							5.02544e+06	1.66733e+06	3141887	3.3153e+06	2.07721e+06	2.54193e+06	3.016e-05	3.395e-06	3.77
[R].TGYTLDVTTGQRK.[Y]	1xNitro [Y3]	4.29253e-06	0.000181819	2	2	22	O43390; O60506	O43390 [134-146]; O60506 [131-143]	Heterogeneous nuclear ribonucleoprotein R OS=Homo sapiens (Human) OX=9606 GN=HNRNPR PE=1 SV=1 Heterogeneous nuclear ribonucleoprotein Q OS=Homo sapiens (Human) OX=9606 GN=SYNCRIP PE=1 SV=2	1	1484.73	3	495.583	530461	425453	326057	190298	298624	335773	1.78787e+06	2.57156e+06	2.80658e+06	2.61776e+06	731303	119082	3.016e-05	7.524e-09	4.12
[K].THLRDMIILPEMVGSMVGVYNGK.[T]	3xOxidation [M6; M12; M16]; 1xNitro [Y20]	8.24685e-06	0.000181819	1	1	13	P62841	P62841 [78-100]	40S ribosomal protein S15 OS=Homo sapiens (Human) OX=9606 GN=RPS15 PE=1 SV=2	1	2653.28	3	885.099	9.63674e+06	1.01947e+07	5.85665e+06	6.50283e+06	7.18823e+06	6.73519e+06	3.08339e+06	3268329	3.11486e+06	5.81787e+06	3.76742e+06	1587954	3.016e-05	1.957e-08	6.75
[R].TKGPAREPQVYVLAPPQEELSK.[S]	1xNitro [Y11]	0.000417775	0.000181819	2	2	14	ENSEMBL:ENSBTAP00000024462; ENSEMBL:ENSBTAP00000024466	ENSEMBL:ENSBTAP00000024462 [309-330]; ENSEMBL:ENSBTAP00000024466 [221-242]	47 kDa protein 44 kDa protein	2	2482.29	4	621.329	2.07811e+06	3.79926e+06	2.92512e+06	3.37436e+06	3.80954e+06	3.82395e+06	1.41274e+06	1.32436e+06	1.4497e+06	1558544	327165		3.016e-05	6.189e-06	5.85
[K].TKPHLFYIPGR.[M]	1xNitro [Y7]	0.00481435	0.000181819	1	1	9	Q9H307	Q9H307 [237-247]	Pinin OS=Homo sapiens (Human) OX=9606 GN=PNN PE=1 SV=5	0	1373.73	3	458.582	745704	458979	529909	635440	919762	808944	313426	545017	415493	714140	26067.5	2476.39	3.016e-05	0.0002231	2.25
[K].TKPYIQVDIGGGQTK.[T]	1xNitro [Y4]	0.00068552	0.000181819	1	1	14	P11021	P11021 [124-138]	Endoplasmic reticulum chaperone BiP OS=Homo sapiens (Human) OX=9606 GN=HSPA5 PE=1 SV=2	0	1649.85	3	550.621	844419	856502	749780	875922	777574	791510	613875	700665	880440	904116	155559		3.016e-05	1.271e-05	3.98
[K].TLGTMIAGDTSGDYRR.[L]	1xOxidation [M5]; 1xNitro [Y14]	5.89207e-05	0.000181819	1	1	23	P20073	P20073 [465-480]	Annexin A7 OS=Homo sapiens (Human) OX=9606 GN=ANXA7 PE=1 SV=3	1	1774.8	3	592.272	800610	552662	617022	152744	304648	298950	4.69963e+06	5.51254e+06	6.0069e+06	7.66752e+06	848104	44257.3	3.016e-05	3.484e-07	3.36
[R].TLLSDPTYRELIEQLR.[N]	1xNitro [Y8]	0.00522741	0.000181819	1	1	3	P31948	P31948 [145-160]	Stress-induced-phosphoprotein 1 OS=Homo sapiens (Human) OX=9606 GN=STIP1 PE=1 SV=1	1	1992.04	3	664.685	119171		39857.9		106470	158055	108315	152249	816357	337090	754637	1.71829e+06	3.016e-05	0.0002518	2.32
[R].TIIYGSSSRPSGVPDRFSGSK.[S]	1xNitro [Y4]	0.0055915	0.000181819	1	1	10	ENSEMBL:ENSBTAP00000014147	ENSEMBL:ENSBTAP00000014147 [45-65]	12 kDa protein	1	2243.11	3	748.373	916992	306141	449839	521725	585421	534274	501493	642324	726478	670979	8028.13		3.016e-05	0.0002758	2.76
[R].TINLYPLTNYTFGTKEPLYEK.[D]	1xNitro [Y19]	4.66901e-05	0.000181819	1	1	3	O43809	O43809 [36-56]	Cleavage and polyadenylation specificity factor subunit 5 OS=Homo sapiens (Human) OX=9606 GN=NUDT21 PE=1 SV=1	1	2550.28	3	850.764				151660	202447	228821	511606	619979	461400	2.48188e+06	940556		3.016e-05	2.493e-07	5.63
[R].TIRYPDPLIK.[V]	1xNitro [Y4]	0.00195922	0.000181819	1	2	11	P62701	P62701 [146-155]	40S ribosomal protein S4, X isoform OS=Homo sapiens (Human) OX=9606 GN=RPS4X PE=1 SV=2	1	1260.69	3	420.903	15634347	5.11832e+06	5554210	7543750	6.20699e+06	7.30796e+06	4.39524e+06	5.76459e+06	7332088	10751472			3.016e-05	5.917e-05	3.47
[R].TLSDYNIQKESTLHLVLR.[L]	1xNitro [Y5]	5.61557e-07	0.000181819	1	5	21	P62979	P62979 [55-72]	Ubiquitin-40S ribosomal protein S27a OS=Homo sapiens (Human) OX=9606 GN=RPS27A PE=1 SV=2	1	2175.14	4	544.54	2.85492e+06	3.44634e+06	2522136	2.40435e+06	1.62546e+06	2.15016e+06	1001732	1.53504e+06	1.50442e+06	3.81448e+06	1.50118e+06	2.42995e+06	3.016e-05	3.841e-10	5.69
[K].TLTSQDDKPLNYGHALLPGEGAAMAEYVK.[A]	1xOxidation [M24]; 2xNitro [Y12; Y27]	2.07589e-05	0.000181819	1	1	9	Q8N5F7	Q8N5F7 [298-326]	NF-kappa-B-activating protein OS=Homo sapiens (Human) OX=9606 GN=NKAP PE=1 SV=1	0	3195.49	4	799.629	1.33168e+06	870678	915086	727144	429056	1.03549e+06	397099	386108	296708	569320	520578	438369	3.016e-05	7.557e-08	8.57
[K].TLVLSNLSYSATEETLQEVFEK.[A]	1xNitro [Y9]	0.000104228	0.000181819	1	1	1	P19338	P19338 [487-508]	Nucleolin OS=Homo sapiens (Human) OX=9606 GN=NCL PE=1 SV=3	0	2546.25	2	1273.63													3.016e-05	8.083e-07	3.84
[R].TTGIVMDSGDGVTHTVPIYEGYALPHAILR.[L]	1xOxidation [M6]; 1xNitro [Y]	4.01216e-06	0.000181819	2	2	16	P60709; P63261	P60709 [148-177]; P63261 [148-177]	Actin, cytoplasmic 1 OS=Homo sapiens (Human) OX=9606 GN=ACTB PE=1 SV=1 Actin, cytoplasmic 2 OS=Homo sapiens (Human) OX=9606 GN=ACTG1 PE=1 SV=1	0	3244.59	4	811.901	3.67525e+06	1.68305e+06	1.98155e+06	1.56055e+06	1.16735e+06	1.35912e+06	2.03326e+06	3.20465e+06	2130084	1.31293e+06	1.85576e+06	2.4583e+06	3.016e-05	6.829e-09	7.08
[R].TTGIVMDSGDGVTHIVPIYEGYALPHAILR.[L]	1xNitro [Y19]	0.00402262	0.000181819	1	1	3	Q562R1	Q562R1 [149-178]	Beta-actin-like protein 2 OS=Homo sapiens (Human) OX=9606 GN=ACTBL2 PE=1 SV=2	0	3240.64	4	810.909		139591	664255	215275	215535	192212							3.016e-05	0.0001705	5.93
[K].TTGFGMIYDSLDYAK.[K]	1xOxidation [M6]; 2xNitro [Y8; Y13]	0.00045714	0.000181819	1	1	9	P62847	P62847 [69-83]	40S ribosomal protein S24 OS=Homo sapiens (Human) OX=9606 GN=RPS24 PE=1 SV=1	0	1787.74	2	894.377	1343783	329144	397170	505108	424275	613926	545402	654079	1.41691e+06	557397	855750	645103	3.016e-05	7.042e-06	2.82
[R].TSMTEEYRVPDGMVGLIIGR.[G]	2xOxidation [M3; M13]; 1xNitro [Y7]	9.24343e-05	0.000181819	1	1	9	Q92945	Q92945 [143-162]	Far upstream element-binding protein 2 OS=Homo sapiens (Human) OX=9606 GN=KHSRP PE=1 SV=4	1	2301.08	3	767.7	5.69356e+06	1.70674e+06	1.4888e+06	232355	263414	296986	1.15464e+06	1.06605e+06	1.95925e+06	598807	3.74464e+06	5.57585e+06	3.016e-05	6.758e-07	5.62
[R].TSIDAYDNFDNISLAQRLEK.[H]	1xNitro [Y6]	5.70049e-07	0.000181819	1	1	11	Q00610	Q00610 [1482-1501]	Clathrin heavy chain 1 OS=Homo sapiens (Human) OX=9606 GN=CLTC PE=1 SV=5	1	2358.12	3	786.712		264662	236963	1.22106e+06	1.41685e+06	1.94875e+06	1.32027e+06	2.2887e+06	1.52822e+06	1.24131e+06	2.32412e+06	2.03875e+06	3.016e-05	3.912e-10	6.45
[R].TSIDAYDNFDNISLAQR.[L]	1xNitro [Y6]	3.59041e-05	0.000181819	1	1	6	Q00610	Q00610 [1482-1498]	Clathrin heavy chain 1 OS=Homo sapiens (Human) OX=9606 GN=CLTC PE=1 SV=5	0	1987.9	2	994.457				406363	458254	542571	883879	1.06186e+06	700570	308553	1.00713e+06	787486	3.016e-05	1.701e-07	4.75
[K].TGQPMINLYTDRETGK.[L]	1xOxidation [M5]; 1xNitro [Y9]	4.35745e-06	0.000181819	1	1	8	P35637	P35637 [317-332]	RNA-binding protein FUS OS=Homo sapiens (Human) OX=9606 GN=FUS PE=1 SV=1	1	1884.88	3	628.966		177284	130381	249687	217120	309047	3.41664e+06	3.67453e+06	4151031	5.42763e+06	16576		3.016e-05	7.698e-09	5.59
[R].TQSSASLAASYAAQQHPQAAASYR.[G]	2xNitro [Y11; Y23]	3.35081e-06	0.000181819	1	1	2	Q96PK6	Q96PK6 [518-541]	RNA-binding protein 14 OS=Homo sapiens (Human) OX=9606 GN=RBM14 PE=1 SV=2	0	2555.15	3	852.387		1.04646e+06	738497			715757	1.86023e+06	99312.7	216714	344459	543228	220167	3.016e-05	5.262e-09	5.34
[K].TPVLFDIYEIKEAIK.[G]	1xNitro [Y8]	1.12183e-05	0.000181819	1	1	7	P50995	P50995 [272-286]	Annexin A11 OS=Homo sapiens (Human) OX=9606 GN=ANXA11 PE=1 SV=1	1	1823.98	3	608.665	89003.8						1.00191e+06	525234	1587497	436619	952216	668386	3.016e-05	3.07e-08	5
[R].TPSNELYKPLRAEGTNFR.[T]	1xNitro [Y7]	0.00117654	0.000181819	1	1	3	Q8WUM4	Q8WUM4 [479-496]	Programmed cell death 6-interacting protein OS=Homo sapiens (Human) OX=9606 GN=PDCD6IP PE=1 SV=1	1	2138.06	4	535.272				210257		478627	227449	220923	534608	487112	183419	18265.4	3.016e-05	2.826e-05	3.72
[R].TPHVLVLGSGVYR.[I]	1xNitro [Y12]	0.00830931	0.000181819	1	1	5	P27708	P27708 [932-944]	CAD protein OS=Homo sapiens (Human) OX=9606 GN=CAD PE=1 SV=3	0	1442.78	3	481.596							780885	980743	891571	884701	454929	153037	3.016e-05	0.0004942	4.36
[R].TPAALAALSLTGSGTPPTAANYPSSSR.[T]	1xNitro [Y22]	3.39632e-07	0.000181819	1	1	10	Q9UQ35	Q9UQ35 [2302-2328]	Serine/arginine repetitive matrix protein 2 OS=Homo sapiens (Human) OX=9606 GN=SRRM2 PE=1 SV=2	0	2604.29	3	868.768	1.49788e+06	1.46071e+06	1.62548e+06	1.33224e+06	1.63208e+06	1.39938e+06	1.68572e+06	2.23602e+06	1.53949e+06	944710	1.57343e+06	2.17605e+06	3.016e-05	1.835e-10	7.52
[R].TNLIVNYLPQNMTQDELR.[S]	1xOxidation [M12]; 1xNitro [Y7]	0.0014515	0.000181819	1	1	1	Q15717	Q15717 [20-37]	ELAV-like protein 1 OS=Homo sapiens (Human) OX=9606 GN=ELAVL1 PE=1 SV=2	0	2223.07	3	741.696	168881						439009	725250	384758				3.016e-05	3.829e-05	3.65
[R].TIVQLENEIYQIK.[Q]	1xNitro [Y10]	0.000424092	0.000181819	1	1	8	O75934	O75934 [198-210]	Pre-mRNA-splicing factor SPF27 OS=Homo sapiens (Human) OX=9606 GN=BCAS2 PE=1 SV=1	0	1635.86	2	818.434				747798	978250	1.56683e+06			174499		277392		3.016e-05	6.34e-06	3.91
[R].TPYVTTTVSAHSAK.[V]	1xNitro [Y3]	0.00266418	0.000181819	1	1	1	Q9BSJ2	Q9BSJ2 [37-50]	Gamma-tubulin complex component 2 OS=Homo sapiens (Human) OX=9606 GN=TUBGCP2 PE=1 SV=2	0	1507.74	3	503.251			7263.27	483351	266734	391520		294893					3.016e-05	9.314e-05	2.42
[R].LLISLSQGNRDESTNVDMSLAQRDAQELYAAGENR.[L]	1xOxidation [M18]; 1xNitro [Y29]	8.07539e-05	0.000181819	1	1	3	P50995	P50995 [337-371]	Annexin A11 OS=Homo sapiens (Human) OX=9606 GN=ANXA11 PE=1 SV=1	2	3925.86	4	982.221		234416		223921	187707			373467			313684	504970	3.016e-05	5.547e-07	8.18
[K].YYVTIIDAPGHRDFIK.[N]	2xNitro [Y1; Y2]	0.00554983	0.000181819	2	2	1	P68104; Q5VTE0	P68104 [85-100]; Q5VTE0 [85-100]	Elongation factor 1-alpha 1 OS=Homo sapiens (Human) OX=9606 GN=EEF1A1 PE=1 SV=1 Putative elongation factor 1-alpha-like 3 OS=Homo sapiens (Human) OX=9606 GN=EEF1A1P5 PE=5 SV=1	1	1997.97	4	500.248	108310	104546	176690	319149	331514	255943				384789	471497	362540	3.016e-05	0.0002751	3.5
[K].DKLESEMEDAYHEHQANLLR.[Q]	1xOxidation [M7]; 1xNitro [Y11]	1.40511e-05	0.000181819	1	1	8	P23246	P23246 [517-536]	Splicing factor, proline- and glutamine-rich OS=Homo sapiens (Human) OX=9606 GN=SFPQ PE=1 SV=2	1	2489.1	4	623.031	217926	123037	118359	353380	979565	1.03172e+06	448426	716522	405555	1.00374e+06	88108.1		3.016e-05	4.287e-08	4.04
[R].EAVVYLAHTHDGAR.[V]	1xNitro [Y5]	0.00694548	0.000181819	1	1	2	Q15397	Q15397 [353-366]	Pumilio homolog 3 OS=Homo sapiens (Human) OX=9606 GN=PUM3 PE=1 SV=3	0	1583.76	3	528.59	49309.2	26996.9		26129.6	40376.5		24898.6	20187.8	26407.3	36562.3	3267.19		3.016e-05	0.0003787	1.57
[K].HHGPQTLYLPVTLSSIPVFQR.[G]	1xNitro [Y8]	8.42181e-07	0.000181819	1	1	6	Q14697	Q14697 [785-805]	Neutral alpha-glucosidase AB OS=Homo sapiens (Human) OX=9606 GN=GANAB PE=1 SV=3	0	2435.28	3	812.432			129905	268669	345485	567873	1.04809e+06	686908	3.29237e+06	999183	2.87842e+06	2.08977e+06	3.016e-05	6.967e-10	5.21
[K].EAQTSFLHLGYLPNQLFR.[T]	1xNitro [Y11]	0.00025844	0.000181819	1	1	2	Q92499	Q92499 [721-738]	ATP-dependent RNA helicase DDX1 OS=Homo sapiens (Human) OX=9606 GN=DDX1 PE=1 SV=2	0	2179.09	3	727.035	292829		87443.6		109618		381516	157158	485998		425028	235637	3.016e-05	3.046e-06	4.97
[K].EAQLYAAQAHLK.[L]	1xNitro [Y5]	0.000151688	0.000181819	1	1	12	P49321	P49321 [536-547]	Nuclear autoantigenic sperm protein OS=Homo sapiens (Human) OX=9606 GN=NASP PE=1 SV=2	0	1387.7	3	463.237	3.13826e+06	1738640	2.21641e+06	515845	683916	910931	843287	1.29921e+06	1.15855e+06	1.35558e+06	63860.9		3.016e-05	1.399e-06	2.85
[K].EALGGQALYPHVLVK.[N]	1xNitro [Y9]	6.3038e-05	0.000181819	1	1	4	Q9BUJ2	Q9BUJ2 [361-375]	Heterogeneous nuclear ribonucleoprotein U-like protein 1 OS=Homo sapiens (Human) OX=9606 GN=HNRNPUL1 PE=1 SV=2	0	1639.88	3	547.298							1.1846e+06	1.01073e+06	1.16085e+06	1.7364e+06	709769		3.016e-05	3.863e-07	4.42
[R].HLAEHSPYYEAMKK.[K]	1xOxidation [M12]; 2xNitro [Y8; Y9]	0.000359552	0.000181819	1	1	8	Q12931	Q12931 [506-519]	Heat shock protein 75 kDa, mitochondrial OS=Homo sapiens (Human) OX=9606 GN=TRAP1 PE=1 SV=3	1	1809.79	4	453.202	19744.9	5093.95	2511.97	550038	876373	844391							3.016e-05	4.932e-06	3.12
[K].HLESFYEKPPPGLIKEDETKPEDCIPDVPGNEHAR.[E]	1xCarbamidomethyl [C24]; 1xNitro [Y6]	0.00112476	0.000181819	1	1	3	Q8TA86	Q8TA86 [47-81]	Retinitis pigmentosa 9 protein OS=Homo sapiens (Human) OX=9606 GN=RP9 PE=1 SV=2	1	4088.93	6	682.328	1321471	160488	119753	6.50691e+06	158963	3830349		2.4399e+06	103538	107718	193030	55383.8	3.016e-05	2.631e-05	5.38
[R].EAKQPAPEPPKPYSLVR.[E]	1xNitro [Y13]	0.00420746	0.000181819	1	1	9	Q9UQ35	Q9UQ35 [159-175]	Serine/arginine repetitive matrix protein 2 OS=Homo sapiens (Human) OX=9606 GN=SRRM2 PE=1 SV=2	1	1952.02	4	488.761	581386	503654	428709	661978	711760	758836	274060	233338	311445	428978			3.016e-05	0.0001815	3.76
[R].EAEREALLAALGYK.[N]	1xNitro [Y13]	0.00194459	0.000181819	1	1	2	Q9BU76	Q9BU76 [72-85]	Multiple myeloma tumor-associated protein 2 OS=Homo sapiens (Human) OX=9606 GN=MMTAG2 PE=1 SV=1	1	1578.81	3	526.942	1.1175e+06					3.11224e+06					730720	122089	3.016e-05	5.864e-05	4.68
[R].EAYPGDVFYLHSR.[L]	2xNitro [Y3; Y9]	0.000826953	0.000181819	1	1	4	P25705	P25705 [335-347]	ATP synthase subunit alpha, mitochondrial OS=Homo sapiens (Human) OX=9606 GN=ATP5F1A PE=1 SV=1	0	1643.71	3	548.574	721473	339188	277128	363008	329343	243504	462958	565487	472077	411313	352470	212341	3.016e-05	1.684e-05	1.9
[R].EAEAAIYHLQLFEELRR.[L]	1xNitro [Y7]	0.00278671	0.000181819	1	1	5	P14618	P14618 [384-400]	Pyruvate kinase PKM OS=Homo sapiens (Human) OX=9606 GN=PKM PE=1 SV=4	1	2133.07	3	711.695	9700545		204305	146823	108590	505211		860924	677188	585327	1.09364e+06	1.2614e+06	3.016e-05	9.931e-05	2.73
[R].HLREYQDLLNVK.[M]	1xNitro [Y5]	0.000427286	0.000181819	1	4	8	P08670	P08670 [379-390]	Vimentin OS=Homo sapiens (Human) OX=9606 GN=VIM PE=1 SV=4	1	1572.81	3	524.943	2.67644e+06	887872	958086	1.33102e+06	1.858e+06	1502411	1.68476e+06	1.43203e+06	2.23934e+06	2972686	874386	5986.62	3.016e-05	6.394e-06	5.14
[K].HLSSQNRYFSEADKIK.[V]	1xNitro [Y8]	0.00710295	0.000181819	1	1	1	P12268	P12268 [423-438]	Inosine-5'-monophosphate dehydrogenase 2 OS=Homo sapiens (Human) OX=9606 GN=IMPDH2 PE=1 SV=2	2	1967.96	4	492.745	217862				7124.86		33277.8	71930.2	44521.8				3.016e-05	0.0003948	3.95
[R].DYGPRTDADSESDNSDNNTIFVQGLGEGVSTDQVGEFFK.[Q]	1xNitro [Y2]	5.38461e-05	0.000181819	1	1	1	Q92804	Q92804 [217-255]	TATA-binding protein-associated factor 2N OS=Homo sapiens (Human) OX=9606 GN=TAF15 PE=1 SV=1	1	4255.84	4	1064.72													3.016e-05	3.081e-07	6.83
[K].HIYYITGETK.[D]	2xNitro [Y3; Y4]	0.00158818	0.000181819	1	2	4	P07900	P07900 [490-499]	Heat shock protein HSP 90-alpha OS=Homo sapiens (Human) OX=9606 GN=HSP90AA1 PE=1 SV=5	0	1314.6	2	657.802	822585	289115	369779	174216	292694	632682	541494	293285	252663	266125			3.016e-05	4.362e-05	3.63
[R].HNIMDFAMPYFIQVMK.[E]	3xOxidation [M4; M8; M15]; 1xNitro [Y10]	0.000326132	0.000181819	1	1	1	Q00610	Q00610 [1589-1604]	Clathrin heavy chain 1 OS=Homo sapiens (Human) OX=9606 GN=CLTC PE=1 SV=5	0	2077.92	3	693.311				102398	421770		96069	168586	118469	132450	298370		3.016e-05	4.3e-06	3.38
[R].HQEGEIFDTEKEKYEITEQR.[K]	1xNitro [Y14]	1.16473e-05	0.000181819	1	1	10	Q02878	Q02878 [227-246]	60S ribosomal protein L6 OS=Homo sapiens (Human) OX=9606 GN=RPL6 PE=1 SV=3	2	2554.17	4	639.298	1.01503e+06	288990	289897	453165	494069	623038	191910	335740	232126	589341	136686	14449.5	3.016e-05	3.247e-08	5.45
[K].HQEYLNSILQHAK.[D]	1xNitro [Y4]	0.000153982	0.000181819	1	2	8	P51532	P51532 [472-484]	Transcription activator BRG1 OS=Homo sapiens (Human) OX=9606 GN=SMARCA4 PE=1 SV=2	0	1625.8	3	542.606	304360		194533	369694	371574	353711	198690	262003	339478	493650	36720.2		3.016e-05	1.425e-06	4.08
[K].DYAFVHFEDR.[G]	1xNitro [Y2]	0.00679147	0.000181819	1	1	17	O43390	O43390 [375-384]	Heterogeneous nuclear ribonucleoprotein R OS=Homo sapiens (Human) OX=9606 GN=HNRNPR PE=1 SV=1	0	1343.57	3	448.527	1.07825e+06	376024	801502	561634	811532	641104	4.99024e+06	6.29248e+06	4.42594e+06	4105083	1.90092e+06	868682	3.016e-05	0.0003675	2.43
[K].DYAFIHFDERDGAVK.[A]	1xNitro [Y2]	1.78655e-05	0.000181819	1	1	6	O60506	O60506 [372-386]	Heterogeneous nuclear ribonucleoprotein Q OS=Homo sapiens (Human) OX=9606 GN=SYNCRIP PE=1 SV=2	1	1827.83	3	609.948	1.34646e+06		391619				1.97758e+06	2.14942e+06	2.06876e+06	2.84172e+06	3.0835e+06	128186	3.016e-05	6.117e-08	5.35
[R].HLILPEKYPPPTELLDLQPLPVSALR.[N]	1xNitro [Y8]	0.000478192	0.000181819	1	1	2	O75643	O75643 [1288-1313]	U5 small nuclear ribonucleoprotein 200 kDa helicase OS=Homo sapiens (Human) OX=9606 GN=SNRNP200 PE=1 SV=2	1	2994.67	4	749.422	204004				207644		527098	212872		102208	319079		3.016e-05	7.526e-06	5.57
[R].ECPSDECGAGVFMASHFDRHYCGK.[C]	3xCarbamidomethyl [C2; C7; C22]; 1xOxidation [M13]; 1xNitro [Y21]	0.000492763	0.000181819	1	2	9	P62979	P62979 [120-143]	Ubiquitin-40S ribosomal protein S27a OS=Homo sapiens (Human) OX=9606 GN=RPS27A PE=1 SV=2	1	2878.11	5	576.427	798266	382811	412246	606402	879093	694430	157951		170462	324630	33746		3.016e-05	7.846e-06	6.44
[K].EDLYLKPIQR.[T]	1xNitro [Y4]	0.00295888	0.000181819	1	1	7	P13639	P13639 [440-449]	Elongation factor 2 OS=Homo sapiens (Human) OX=9606 GN=EEF2 PE=1 SV=4	0	1319.7	3	440.57	473061	438721	394135	437538	437399	555223	410970	411424	605795	371629			3.016e-05	0.000109	2.71
[K].EDTEEHHLRDYFEEYGK.[I]	1xNitro [Y15]	0.00117654	0.000181819	1	1	6	P22626	P22626 [121-137]	Heterogeneous nuclear ribonucleoproteins A2/B1 OS=Homo sapiens (Human) OX=9606 GN=HNRNPA2B1 PE=1 SV=2	1	2241.93	4	561.238			109246		146040	125149	832198	577231	644551	528153	1.76082e+06	39871.2	3.016e-05	2.807e-05	3.62
[R].ELAQQVQQVADDYGK.[C]	1xNitro [Y13]	3.13671e-05	0.000181819	1	1	6	Q92841	Q92841 [255-269]	Probable ATP-dependent RNA helicase DDX17 OS=Homo sapiens (Human) OX=9606 GN=DDX17 PE=1 SV=2	0	1736.81	2	868.909		296902		1.03951e+06	949376	1.88037e+06	1.14197e+06	1.30502e+06	1211816				3.016e-05	1.396e-07	4.85
[K].EKPYFPIPEEYTFIQNVPLEDRVR.[G]	2xNitro [Y4; Y11]	0.00028068	0.000181819	1	1	2	Q00839	Q00839 [463-486]	Heterogeneous nuclear ribonucleoprotein U OS=Homo sapiens (Human) OX=9606 GN=HNRNPU PE=1 SV=6	1	3069.5	4	768.129									581989		771352	770987	3.016e-05	3.438e-06	6.79
[K].GYLGPEQLPDCLKGCDVVVIPAGVPR.[K]	2xCarbamidomethyl [C11; C15]; 1xNitro [Y2]	0.00679147	0.000181819	1	1	2	P40926	P40926 [79-104]	Malate dehydrogenase, mitochondrial OS=Homo sapiens (Human) OX=9606 GN=MDH2 PE=1 SV=3	1	2854.42	3	952.147	777435	386692	404164	333875		404453	182324	216467					3.016e-05	0.0003669	3.3
[K].EKPYFPIPEEYTFIQNVPLEDR.[V]	2xNitro [Y4; Y11]	4.01216e-06	0.000181819	1	1	6	Q00839	Q00839 [463-484]	Heterogeneous nuclear ribonucleoprotein U OS=Homo sapiens (Human) OX=9606 GN=HNRNPU PE=1 SV=6	0	2814.33	3	938.78			207482		267926	378916	1.12946e+06	822779	626291	961758	2.40265e+06	1.76508e+06	3.016e-05	6.837e-09	6.76
[K].GYQVPVLGTPSLLGQSLLHGQLIPTTGPVR.[I]	1xNitro [Y2]	1.00086e-06	0.000181819	1	1	3	Q7Z6E9	Q7Z6E9 [463-492]	E3 ubiquitin-protein ligase RBBP6 OS=Homo sapiens (Human) OX=9606 GN=RBBP6 PE=1 SV=1	0	3143.72	3	1048.58											476222		3.016e-05	8.971e-10	6.78
[K].EKPYFPIPEEYTFIQNVPLEDR.[V]	1xNitro [Y4]	3.43232e-05	0.000181819	1	1	8	Q00839	Q00839 [463-484]	Heterogeneous nuclear ribonucleoprotein U OS=Homo sapiens (Human) OX=9606 GN=HNRNPU PE=1 SV=6	0	2769.34	3	923.785	668479	141165	238148	111762	227396	398702	1.06915e+06	512820	4590904	571715	1.83158e+06	1.42124e+06	3.016e-05	1.579e-07	5.83
[R].GYSFTTTAEREIVR.[D]	1xNitro [Y2]	0.0014086	0.000181819	2	2	22	P60709; P63261	P60709 [197-210]; P63261 [197-210]	Actin, cytoplasmic 1 OS=Homo sapiens (Human) OX=9606 GN=ACTB PE=1 SV=1 Actin, cytoplasmic 2 OS=Homo sapiens (Human) OX=9606 GN=ACTG1 PE=1 SV=1	1	1674.81	3	558.941	2.36146e+07	1.17892e+07	9.80658e+06	6.75427e+06	1.22194e+07	1.0394e+07	1.65518e+07	1.71976e+07	1.75306e+07	1.78475e+07	1.84891e+07	6.16808e+06	3.016e-05	3.655e-05	3.56
[R].GYSFTTTAEREIVRDIK.[E]	1xNitro [Y2]	0.0094334	0.000181819	2	2	9	P60709; P63261	P60709 [197-213]; P63261 [197-213]	Actin, cytoplasmic 1 OS=Homo sapiens (Human) OX=9606 GN=ACTB PE=1 SV=1 Actin, cytoplasmic 2 OS=Homo sapiens (Human) OX=9606 GN=ACTG1 PE=1 SV=1	2	2031.01	3	677.676	2.82823e+06	1.58401e+06	1.19835e+06	580258	813204	1.15547e+06		1.27461e+06		2.84478e+06	2.37304e+06	1.85134e+06	3.016e-05	0.0005956	2.24
[R].GYSLVSGGTDNHLVLVDLRPK.[G]	1xNitro [Y2]	0.000103448	0.000181819	1	1	4	P34897	P34897 [369-389]	Serine hydroxymethyltransferase, mitochondrial OS=Homo sapiens (Human) OX=9606 GN=SHMT2 PE=1 SV=3	0	2285.19	4	572.052	1.51345e+06	417276	822711		202038		613549	3.14109e+06			685788	339550	3.016e-05	7.967e-07	5.81
[R].EHALLAYTLGVK.[Q]	1xNitro [Y7]	0.000101145	0.000181819	2	3	34	P68104; Q5VTE0	P68104 [135-146]; Q5VTE0 [135-146]	Elongation factor 1-alpha 1 OS=Homo sapiens (Human) OX=9606 GN=EEF1A1 PE=1 SV=1 Putative elongation factor 1-alpha-like 3 OS=Homo sapiens (Human) OX=9606 GN=EEF1A1P5 PE=5 SV=1	0	1359.73	2	680.366	1.57607e+07	3.23581e+06	4.16519e+06	2.42701e+06	1.65123e+06	2.15548e+06	3.4501e+06	3.57131e+06	3.67004e+06	4.62409e+06	3.58859e+06	4.23654e+06	3.016e-05	7.689e-07	4.18
[K].EGVVYVEVR.[Y]	1xNitro [Y5]	0.00710295	0.000181819	1	1	7	P00813	P00813 [93-101]	Adenosine deaminase OS=Homo sapiens (Human) OX=9606 GN=ADA PE=1 SV=3	0	1094.55	2	547.777	825926	576614	371475	380232	396117	400145	456060	923133	806157	1.1697e+06	275056	283104	3.016e-05	0.0003949	2.38
[K].HAAENPGKYNILGTNTIMDK.[M]	1xOxidation [M18]; 1xNitro [Y9]	7.77798e-05	0.000181819	1	1	10	Q00839	Q00839 [517-536]	Heterogeneous nuclear ribonucleoprotein U OS=Homo sapiens (Human) OX=9606 GN=HNRNPU PE=1 SV=6	1	2248.07	3	750.026	1.04834e+06	797856	585561	752491	782388	761989	786450	785969	997814	1.72417e+06	123778		3.016e-05	5.26e-07	4.49
[R].EGINIFLDGYVPTENLR.[F]	1xNitro [Y10]	3.53692e-05	0.000181819	1	1	2	P61221	P61221 [307-323]	ATP-binding cassette sub-family E member 1 OS=Homo sapiens (Human) OX=9606 GN=ABCE1 PE=1 SV=1	0	1994.98	2	997.995			111838					399153	232262		702749	1.10051e+06	3.016e-05	1.663e-07	4.68
[K].HALIIYDDLSK.[Q]	1xNitro [Y6]	6.35129e-05	0.000181819	1	1	9	P25705	P25705 [306-316]	ATP synthase subunit alpha, mitochondrial OS=Homo sapiens (Human) OX=9606 GN=ATP5F1A PE=1 SV=1	0	1332.68	2	666.843		926697	945790		963095	691076	198335	550262	446894	835592	144934		3.016e-05	3.896e-07	4.09
[K].HATIYPTEEELQAVQK.[I]	1xNitro [Y5]	0.00446715	0.000181819	1	1	1	Q96KR1	Q96KR1 [731-746]	Zinc finger RNA-binding protein OS=Homo sapiens (Human) OX=9606 GN=ZFR PE=1 SV=2	0	1901.92	3	634.647	291504	70147.7	74266.9		143304		171776	121957	234715	186969			3.016e-05	0.0001998	3.77
[R].EFSGYVESGLK.[T]	1xNitro [Y5]	0.00694548	0.000181819	1	1	7	P20073	P20073 [398-408]	Annexin A7 OS=Homo sapiens (Human) OX=9606 GN=ANXA7 PE=1 SV=3	0	1260.57	2	630.791							8126087	8663666	8355253	9099236	1.60832e+06	784797	3.016e-05	0.0003787	3.03
[R].HDSEQDNSDNNTIFVQGLGENVTIESVADYFK.[Q]	1xNitro [Y30]	5.74344e-07	0.000181819	1	1	5	P35637	P35637 [275-306]	RNA-binding protein FUS OS=Homo sapiens (Human) OX=9606 GN=FUS PE=1 SV=1	0	3630.61	3	1210.88										564154	1.16618e+06	613606	3.016e-05	3.979e-10	7.17
[R].EFEVYGPIKR.[I]	1xNitro [Y5]	0.0014192	0.000181819	1	1	5	P08621	P08621 [122-131]	U1 small nuclear ribonucleoprotein 70 kDa OS=Homo sapiens (Human) OX=9606 GN=SNRNP70 PE=1 SV=2	1	1282.64	3	428.219	455663	258090	414329	621837	984585	404370	449280	793806	525463	905570			3.016e-05	3.716e-05	2.64
[K].HELQANCYEEVKDR.[C]	1xCarbamidomethyl [C7]; 1xNitro [Y8]	1.8e-05	0.000181819	1	1	10	P23528	P23528 [133-146]	Cofilin-1 OS=Homo sapiens (Human) OX=9606 GN=CFL1 PE=1 SV=3	1	1835.8	3	612.604	266778	181407	218115	256482	251135	242183	253976	228897	271694	275564	36759.2		3.016e-05	6.16e-08	3.45
[K].EDTEEHHLRDYFEQYGK.[I]	2xNitro [Y11; Y15]	0.00929368	0.000181819	1	3	1	P09651	P09651 [114-130]	Heterogeneous nuclear ribonucleoprotein A1 OS=Homo sapiens (Human) OX=9606 GN=HNRNPA1 PE=1 SV=5	1	2285.93	4	572.238						355079	229354		394567	428196	623811	54089	3.016e-05	0.0005831	4.6
[K].EDTEEHHLRDYFEEYGK.[I]	2xNitro [Y11; Y15]	0.00373238	0.000181819	1	1	4	P22626	P22626 [121-137]	Heterogeneous nuclear ribonucleoproteins A2/B1 OS=Homo sapiens (Human) OX=9606 GN=HNRNPA2B1 PE=1 SV=2	1	2286.92	4	572.485							902000	755198	1.00819e+06	966939	2619624	107824	3.016e-05	0.000152	5.65
[K].HRDYETATLSDIK.[A]	1xNitro [Y4]	0.00028707	0.000181819	1	1	4	O43707	O43707 [438-450]	Alpha-actinin-4 OS=Homo sapiens (Human) OX=9606 GN=ACTN4 PE=1 SV=2	1	1593.75	3	531.922	59626.8			313430	232408	221206	110815	112264	215867	181158			3.016e-05	3.564e-06	3.43
[R].GYAFNHSADFETVR.[M]	1xNitro [Y2]	0.00522741	0.000181819	1	1	6	P61160	P61160 [201-214]	Actin-related protein 2 OS=Homo sapiens (Human) OX=9606 GN=ACTR2 PE=1 SV=1	0	1658.72	3	553.577	434881	216033	241030	218346	275680	483009	995990	587823	701478	573915		25504.6	3.016e-05	0.0002499	3.09
[K].HSSVYPTQEELEAVQNMVSHTER.[A]	1xOxidation [M17]; 1xNitro [Y5]	2.99404e-06	0.000181819	1	1	6	Q12906	Q12906 [18-40]	Interleukin enhancer-binding factor 3 OS=Homo sapiens (Human) OX=9606 GN=ILF3 PE=1 SV=3	0	2732.22	3	911.412	552268	513384		314168		195243		207543		2290210	2.08241e+06	873575	3.016e-05	4.433e-09	6.92
[K].HTLSYVDVGTGK.[V]	1xNitro [Y5]	0.00381719	0.000181819	1	1	3	P31040	P31040 [625-636]	Succinate dehydrogenase [ubiquinone] flavoprotein subunit, mitochondrial OS=Homo sapiens (Human) OX=9606 GN=SDHA PE=1 SV=2	0	1321.64	2	661.323							95770.3	115974	119354	167859			3.016e-05	0.000158	3.1
[R].DLNYCFSGMSDHR.[Y]	1xCarbamidomethyl [C5]; 1xOxidation [M9]; 1xNitro [Y4]	0.00146242	0.000181819	2	2	4	P31943; P55795	P31943 [263-275]; P55795 [263-275]	Heterogeneous nuclear ribonucleoprotein H OS=Homo sapiens (Human) OX=9606 GN=HNRNPH1 PE=1 SV=4 Heterogeneous nuclear ribonucleoprotein H2 OS=Homo sapiens (Human) OX=9606 GN=HNRNPH2 PE=1 SV=1	0	1662.63	3	554.881							1.17281e+06	1.17325e+06	1.17785e+06	1.39278e+06	478925	84963.7	3.016e-05	3.884e-05	2.93
[R].DLEKPFLLPVEAVYSVPGR.[G]	1xNitro [Y14]	0.000161074	0.000181819	1	1	1	P49411	P49411 [253-271]	Elongation factor Tu, mitochondrial OS=Homo sapiens (Human) OX=9606 GN=TUFM PE=1 SV=2	0	2174.15	3	725.388					297631						398889	108041	3.016e-05	1.521e-06	5.95
[R].DLDELSRYPEDKITPENLPQILLQLK.[R]	1xNitro [Y8]	0.000119303	0.000181819	1	1	1	P43243	P43243 [121-146]	Matrin-3 OS=Homo sapiens (Human) OX=9606 GN=MATR3 PE=1 SV=2	2	3125.64	4	782.165												1.27837e+06	3.016e-05	9.809e-07	6.82
[K].GAGKAPLNVQFNSPLPGDAVKDLDIIDNYDYSHTVK.[Y]	2xNitro [Y29; Y31]	0.000276498	0.000181819	1	1	3	O75369	O75369 [874-909]	Filamin-B OS=Homo sapiens (Human) OX=9606 GN=FLNB PE=1 SV=2	2	3961.92	5	793.191	289110			547874	906890	2.22318e+06			213031	306835	364095		3.016e-05	3.386e-06	6.93
[K].KGIVDQSQQAYQEAFEISK.[K]	1xNitro [Y11]	3.16034e-05	0.000181819	1	1	6	P63104	P63104 [139-157]	14-3-3 protein zeta/delta OS=Homo sapiens (Human) OX=9606 GN=YWHAZ PE=1 SV=1	1	2214.07	3	738.694		740930	654126	220538	226603		400978	663891	451540	459025	756019	445800	3.016e-05	1.401e-07	7.34
[K].DHIMEIFSTYGK.[I]	1xOxidation [M4]; 1xNitro [Y10]	0.000427286	0.000181819	1	1	4	Q15287	Q15287 [175-186]	RNA-binding protein with serine-rich domain 1 OS=Homo sapiens (Human) OX=9606 GN=RNPS1 PE=1 SV=1	0	1501.66	2	751.335	1.37403e+06		356126			373882	211322		165792	717484			3.016e-05	6.393e-06	4.18
[K].KGSITSVQAIYVPADDLTDPAPATTFAHLDATTVLSR.[A]	1xNitro [Y11]	5.64067e-09	0.000181819	1	1	10	P06576	P06576 [351-387]	ATP synthase subunit beta, mitochondrial OS=Homo sapiens (Human) OX=9606 GN=ATP5F1B PE=1 SV=3	1	3887.97	4	972.747	1.00102e+06	295012	294438	328653	343158	517003	148585	156471	1.7677e+06	613308	857749		3.016e-05	4.525e-13	10.05
[R].DGSLASNPYSGDLTK.[F]	1xNitro [Y9]	0.00496064	0.000181819	1	1	1	Q14157	Q14157 [850-864]	Ubiquitin-associated protein 2-like OS=Homo sapiens (Human) OX=9606 GN=UBAP2L PE=1 SV=2	0	1569.7	2	785.355		499002	494376				792840	533756	802232				3.016e-05	0.0002321	2.75
[K].DGNASGTTLLEALDCILPPTRPTDKPLRLPLQDVYK.[I]	1xCarbamidomethyl [C15]; 1xNitro [Y35]	0.000135538	0.000181819	2	2	4	P68104; Q5VTE0	P68104 [220-255]; Q5VTE0 [220-255]	Elongation factor 1-alpha 1 OS=Homo sapiens (Human) OX=9606 GN=EEF1A1 PE=1 SV=1 Putative elongation factor 1-alpha-like 3 OS=Homo sapiens (Human) OX=9606 GN=EEF1A1P5 PE=5 SV=1	1	4023.09	5	805.421								899535			1.12949e+06	483536	3.016e-05	1.186e-06	7.25
[R].DISEASVFDAYVLPK.[L]	1xNitro [Y11]	2.82385e-05	0.000181819	1	1	4	P62854	P62854 [52-66]	40S ribosomal protein S26 OS=Homo sapiens (Human) OX=9606 GN=RPS26 PE=1 SV=3	0	1698.82	2	849.915		1.84059e+06	2.33793e+06	1.80081e+06	3.09221e+06	2553360	1.546e+06	2.77709e+06	2.15137e+06	1.45457e+06	3.22583e+06	2.43972e+06	3.016e-05	1.19e-07	4.26
[K].KLVGYLDRNLEK.[N]	1xNitro [Y5]	0.00654232	0.000181819	1	1	5	P07602	P07602 [414-425]	Prosaposin OS=Homo sapiens (Human) OX=9606 GN=PSAP PE=1 SV=2	2	1492.81	3	498.276	1.04883e+06	348355	743817		1.46043e+06	644494	356228	583568	552753	966290	3862.6		3.016e-05	0.0003499	3.65
[K].KNIILEEGKEILVGDVGQTVDDPYATFVK.[M]	1xNitro [Y24]	8.12398e-06	0.000181819	1	1	11	P23528	P23528 [45-73]	Cofilin-1 OS=Homo sapiens (Human) OX=9606 GN=CFL1 PE=1 SV=3	2	3235.67	4	809.675	2.55599e+06	88156.1	265946		289630	451410	1.8625e+06	681735	1.93035e+06	928439	1.04995e+06	373935	3.016e-05	1.928e-08	8.53
[R].DGLWSASSQVVLPSSSAFQGPDDYLVCEVQHPK.[G]	1xCarbamidomethyl [C27]; 1xNitro [Y24]	4.55815e-06	0.000181819	1	1	4	Q1RMK2	Q1RMK2 [205-237]	TREMBL:Q1RMK2 IGHM protein	0	3648.69	3	1216.9							832660	374733	537570		731711	850043	3.016e-05	8.263e-09	5.56
[K].KPALGFYDTSEENYQALDADFRK.[L]	2xNitro [Y7; Y14]	3.29587e-07	0.000181819	1	1	3	Q99459	Q99459 [219-241]	Cell division cycle 5-like protein OS=Homo sapiens (Human) OX=9606 GN=CDC5L PE=1 SV=2	1	2768.24	4	692.816				736861	1.21511e+06	1.17986e+06							3.016e-05	1.756e-10	7.46
[K].KPGQSFQEQVEHYRDK.[L]	1xNitro [Y13]	0.00173773	0.000181819	1	1	1	O15042	O15042 [866-881]	U2 snRNP-associated SURP motif-containing protein OS=Homo sapiens (Human) OX=9606 GN=U2SURP PE=1 SV=2	1	2020.95	4	505.992	387119					418680							3.016e-05	4.981e-05	3.52
[R].DGLLPENTFIVGYAR.[S]	1xNitro [Y13]	0.000982695	0.000181819	1	1	9	P11413	P11413 [58-72]	Glucose-6-phosphate 1-dehydrogenase OS=Homo sapiens (Human) OX=9606 GN=G6PD PE=1 SV=4	0	1709.85	2	855.429		170143	426794	252426	341639	354015	2.04324e+06	2.00837e+06	1.23404e+06	747841	1.79105e+06	1.98365e+06	3.016e-05	2.152e-05	3.92
[K].DFYVAFQDLPTR.[H]	1xNitro [Y3]	0.00212765	0.000181819	1	1	1	Q14566	Q14566 [109-120]	DNA replication licensing factor MCM6 OS=Homo sapiens (Human) OX=9606 GN=MCM6 PE=1 SV=1	0	1516.71	2	758.857	430947	150744	181379	167940	266925	213771	442808	492405	662202	303088	511617	350138	3.016e-05	6.737e-05	3.17
[K].KTGQPMINLYTDRETGK.[L]	1xOxidation [M6]; 1xNitro [Y10]	0.000169762	0.000181819	1	1	5	P35637	P35637 [316-332]	RNA-binding protein FUS OS=Homo sapiens (Human) OX=9606 GN=FUS PE=1 SV=1	2	2012.97	4	503.998			48091.3	36515.8			453217	463320	590492	1.12129e+06			3.016e-05	1.646e-06	5.77
[K].KTKPYIQVDIGGGQTK.[T]	1xNitro [Y5]	0.000108213	0.000181819	1	1	10	P11021	P11021 [123-138]	Endoplasmic reticulum chaperone BiP OS=Homo sapiens (Human) OX=9606 GN=HSPA5 PE=1 SV=2	1	1777.94	3	593.32	337675	233269	175188	289264	354635	315647	108692	153874	179134	203545	28365.9		3.016e-05	8.539e-07	3.26
[K].DFFQSYGNVVELR.[I]	1xNitro [Y6]	0.00147343	0.000181819	1	1	5	Q13283	Q13283 [358-370]	Ras GTPase-activating protein-binding protein 1 OS=Homo sapiens (Human) OX=9606 GN=G3BP1 PE=1 SV=1	0	1618.75	2	809.878	1.16539e+06	207230	409930	99250.9	157380	335099	169176	316257	1.10515e+06	222350	421505		3.016e-05	3.899e-05	3.24
[K].KLYDIDVAK.[V]	1xNitro [Y3]	0.00138763	0.000181819	1	1	9	P62750	P62750 [115-123]	60S ribosomal protein L23a OS=Homo sapiens (Human) OX=9606 GN=RPL23A PE=1 SV=1	1	1109.58	2	555.295	998664	539309	404052	779677	928937	1.18533e+06	639242	383934	633072	1.2533e+06			3.016e-05	3.595e-05	3.88
[K].DISTNYYASQKK.[T]	2xNitro [Y6; Y7]	0.0067409	0.000181819	1	1	2	P14625	P14625 [672-683]	Endoplasmin OS=Homo sapiens (Human) OX=9606 GN=HSP90B1 PE=1 SV=1	1	1507.67	3	503.227	477178	182192	295039				42666.5	96916.6	36582.2	90236.8			3.016e-05	0.0003654	1.97
[R].DLTDYLMKILTER.[G]	1xOxidation [M7]; 1xNitro [Y5]	0.000503981	0.000181819	4	7	2	P60709; P68133; Q562R1; P63261	P60709 [184-196]; P68133 [186-198]; Q562R1 [185-197]; P63261 [184-196]	Actin, cytoplasmic 1 OS=Homo sapiens (Human) OX=9606 GN=ACTB PE=1 SV=1 Actin, alpha skeletal muscle OS=Homo sapiens (Human) OX=9606 GN=ACTA1 PE=1 SV=1 Beta-actin-like protein 2 OS=Homo sapiens (Human) OX=9606 GN=ACTBL2 PE=1 SV=2 Actin, cytoplasmic 2 OS=Homo sapiens (Human) OX=9606 GN=ACTG1 PE=1 SV=1	1	1671.83	3	557.946											106855	3.65327e+06	3.016e-05	8.139e-06	3.58
[K].DLYANTVLSGGTTMYPGIADR.[M]	1xOxidation [M14]; 1xNitro [Y15]	0.000116647	0.000181819	2	2	9	P60709; P63261	P60709 [292-312]; P63261 [292-312]	Actin, cytoplasmic 1 OS=Homo sapiens (Human) OX=9606 GN=ACTB PE=1 SV=1 Actin, cytoplasmic 2 OS=Homo sapiens (Human) OX=9606 GN=ACTG1 PE=1 SV=1	0	2276.05	3	759.354		508057	505182	380998	441680	415339	1.3969e+06	1.41683e+06	1.52997e+06	1.32719e+06	2.00733e+06	1106974	3.016e-05	9.564e-07	4.98
[K].DVAMKPPSVYLLPPTR.[E]	1xOxidation [M4]; 1xNitro [Y10]	1.00238e-05	0.000181819	1	1	1	Q1RMK2	Q1RMK2 [467-482]	TREMBL:Q1RMK2 IGHM protein	0	1844.96	3	615.658							418317	407200	540413	779434			3.016e-05	2.625e-08	5.79
[KR].HVINFDLPSDIEEYVHR.[I]	1xNitro [Y14]	0.000156311	0.000181819	1	2	1	O00571	O00571 [512-528]	ATP-dependent RNA helicase DDX3X OS=Homo sapiens (Human) OX=9606 GN=DDX3X PE=1 SV=3	0	2128.01	3	710.008							127671		271061	2039088	857822	1.01262e+06	3.016e-05	1.468e-06	5.34
[K].KADVDAIHEYLLLK.[G]	1xNitro [Y10]	1.08051e-05	0.000181819	1	1	7	Q9UJV9	Q9UJV9 [442-455]	Probable ATP-dependent RNA helicase DDX41 OS=Homo sapiens (Human) OX=9606 GN=DDX41 PE=1 SV=2	1	1672.89	3	558.301	1.07724e+06	429393	588102	597488	552771	768112	277770	431370	393014	562556	335715	253240	3.016e-05	2.921e-08	5.98
[K].KALAAAGYDVEK.[N]	1xNitro [Y8]	0.0103938	0.000181819	3	5	9	P16402; P10412; P16403	P16402 [65-76]; P10412 [64-75]; P16403 [64-75]	Histone H1.3 OS=Homo sapiens (Human) OX=9606 GN=H1-3 PE=1 SV=2 Histone H1.4 OS=Homo sapiens (Human) OX=9606 GN=H1-4 PE=1 SV=2 Histone H1.2 OS=Homo sapiens (Human) OX=9606 GN=H1-2 PE=1 SV=2	1	1280.65	3	427.554	484365	756972	856125	856117	804576	1.34387e+06	713883	821377	731623	547425	57537.9		3.016e-05	0.0006919	2.11
[K].KALAAAGYDVEKNNSR.[I]	1xNitro [Y8]	1.39037e-07	0.000181819	3	5	11	P16402; P10412; P16403	P16402 [65-80]; P10412 [64-79]; P16403 [64-79]	Histone H1.3 OS=Homo sapiens (Human) OX=9606 GN=H1-3 PE=1 SV=2 Histone H1.4 OS=Homo sapiens (Human) OX=9606 GN=H1-4 PE=1 SV=2 Histone H1.2 OS=Homo sapiens (Human) OX=9606 GN=H1-2 PE=1 SV=2	2	1751.87	3	584.628	575945	486175	549934	631459	509045	516966	197976	336618	260798	375555	18555.9		3.016e-05	4.959e-11	5.88
[K].DVAEEIANYRPTLDTLHEQASALPQEHAESPDVR.[G]	1xNitro [Y9]	9.74202e-05	0.000181819	1	1	7	Q01082	Q01082 [788-821]	Spectrin beta chain, non-erythrocytic 1 OS=Homo sapiens (Human) OX=9606 GN=SPTBN1 PE=1 SV=2	0	3846.82	4	962.46	1.89209e+06	502523	3.30415e+06	203158	613998	677474	288044	615033	284849	712361	508824	158676	3.016e-05	7.289e-07	4.78
[R].DTLYEAVREVLHGNQR.[K]	1xNitro [Y4]	2.86656e-05	0.000181819	1	1	1	P62906	P62906 [8-23]	60S ribosomal protein L10a OS=Homo sapiens (Human) OX=9606 GN=RPL10A PE=1 SV=2	1	1944.95	3	648.989						1.30126e+06					1.07365e+06	742751	3.016e-05	1.212e-07	5.15
[R].DSFDDRGPSLNPVLDYDHGSR.[S]	1xNitro [Y16]	0.00136697	0.000181819	1	1	11	P43243	P43243 [187-207]	Matrin-3 OS=Homo sapiens (Human) OX=9606 GN=MATR3 PE=1 SV=2	1	2407.05	4	602.519	988641	817835	783466	509803	593321	716760	832589	840618	885800	1.15873e+06	832262	178669	3.016e-05	3.494e-05	4.47
[K].KCGYPGHLTFECR.[N]	2xCarbamidomethyl [C2; C12]; 1xNitro [Y4]	0.0092246	0.000181819	1	1	2	Q8N9Q2	Q8N9Q2 [17-29]	Protein SREK1IP1 OS=Homo sapiens (Human) OX=9606 GN=SREK1IP1 PE=1 SV=1	1	1669.72	3	557.246		75162.9	53850.1	65239.2	94910	78994.7	54216.1	50108.3	54997.2	93740.3			3.016e-05	0.0005784	2.37
[K].KDDEENYLDLFSHK.[N]	1xNitro [Y7]	6.89788e-05	0.000181819	1	1	18	Q07666	Q07666 [139-152]	KH domain-containing, RNA-binding, signal transduction-associated protein 1 OS=Homo sapiens (Human) OX=9606 GN=KHDRBS1 PE=1 SV=1	1	1797.79	3	599.936	3.64502e+06		3.04634e+06				4047027	7.66485e+06	7.07206e+06	1.02063e+07	2.87962e+06	534418	3.016e-05	4.414e-07	5.54
[R].DRENYDRGYSSLLK.[R]	2xNitro [Y5; Y9]	0.0096469	0.000181819	1	1	3	P17844	P17844 [510-523]	Probable ATP-dependent RNA helicase DDX5 OS=Homo sapiens (Human) OX=9606 GN=DDX5 PE=1 SV=1	2	1805.8	4	452.207				83565.1		124866	434166	565846	668125	521213	34145.2		3.016e-05	0.0006157	3.67
[K].KEDLYLKPIQR.[T]	1xNitro [Y5]	0.000119303	0.000181819	1	1	11	P13639	P13639 [439-449]	Elongation factor 2 OS=Homo sapiens (Human) OX=9606 GN=EEF2 PE=1 SV=4	1	1447.79	3	483.268	957520	522052	607693	469295	550167	860323	242157	279696	284021	498095			3.016e-05	9.888e-07	4.4
[K].DQLIYNLLKEEQTPQNK.[I]	1xNitro [Y5]	2.07589e-05	0.000181819	1	1	10	P00338	P00338 [6-22]	L-lactate dehydrogenase A chain OS=Homo sapiens (Human) OX=9606 GN=LDHA PE=1 SV=2	1	2119.07	3	707.027	3.84955e+06	807985	958683		879533	756276	1.5222e+06	1521369	2.2481e+06	2.20907e+06	4012690		3.016e-05	7.568e-08	5.55
[R].DQGSRHDSEQDNSDNNTIFVQGLGENVTIESVADYFK.[Q]	1xNitro [Y35]	1.8053e-08	0.000181819	1	1	13	P35637	P35637 [270-306]	RNA-binding protein FUS OS=Homo sapiens (Human) OX=9606 GN=FUS PE=1 SV=1	1	4173.85	4	1044.22							1.58245e+06	9742069	3.89619e+06	1.34577e+06	1.93978e+07	11402997	3.016e-05	2.486e-12	10.88
[K].KEIDDSVLGQTGPYRRPQR.[L]	1xNitro [Y14]	0.0021598	0.000181819	1	1	3	O43615	O43615 [188-206]	Mitochondrial import inner membrane translocase subunit TIM44 OS=Homo sapiens (Human) OX=9606 GN=TIMM44 PE=1 SV=2	2	2260.14	4	565.791	657739	1.16083e+06	1.38385e+06	1.93415e+06	1.90616e+06	2.04044e+06	328325	604285		624674	51874.6		3.016e-05	6.875e-05	3.89
[R].DNYVPEVSALDQEIIEVDPDTKEMLK.[L]	1xOxidation [M24]; 1xNitro [Y3]	5.37647e-06	0.000181819	1	1	16	P08708	P08708 [82-107]	40S ribosomal protein S17 OS=Homo sapiens (Human) OX=9606 GN=RPS17 PE=1 SV=2	1	3051.44	3	1017.82	14970892	2.51234e+06	2193563	2215977	2.31836e+06	3.35604e+06	5.33312e+06	2.58923e+06	7.66102e+06	1.73997e+06	4.10493e+06	4526117	3.016e-05	1.045e-08	4.92
[K].KEMITMLHYDLLHHPYEPSGNK.[K]	2xOxidation [M3; M6]; 2xNitro [Y9; Y16]	0.00474282	0.000181819	1	1	4	Q99459	Q99459 [577-598]	Cell division cycle 5-like protein OS=Homo sapiens (Human) OX=9606 GN=CDC5L PE=1 SV=2	1	2775.25	5	555.856				1.77468e+06	1.53938e+06	2.12162e+06						25348.6	3.016e-05	0.000218	6.19
[R].DMIILPEMVGSMVGVYNGK.[T]	3xOxidation [M2; M8; M12]; 1xNitro [Y16]	0.000250798	0.000181819	1	1	2	P62841	P62841 [82-100]	40S ribosomal protein S15 OS=Homo sapiens (Human) OX=9606 GN=RPS15 PE=1 SV=2	0	2145.99	3	715.999	414222	570385	360490	495045	511830	299165	765037	550815	683453	305574	717608	422098	3.016e-05	2.918e-06	4.41
[R].DLYEDELVPLFEK.[A]	1xNitro [Y3]	0.000156311	0.000181819	1	1	6	O43390	O43390 [175-187]	Heterogeneous nuclear ribonucleoprotein R OS=Homo sapiens (Human) OX=9606 GN=HNRNPR PE=1 SV=1	0	1654.78	2	827.896			150575	144846	103677	174938	1.03453e+06	2.26003e+06	7.19625e+06	1.24085e+06	5.76419e+06	1.97749e+06	3.016e-05	1.468e-06	3.39
[R].KESYSVYVYK.[V]	1xNitro [Y9]	0.00806479	0.000181819	1	9	6	Q5QNW6	Q5QNW6 [35-44]	Histone H2B type 2-F OS=Homo sapiens (Human) OX=9606 GN=H2BC18 PE=1 SV=3	1	1310.63	2	655.817	749253	502068	359965	222917	616536	584180	305416	524976	522895	440977			3.016e-05	0.0004726	2.32
[K].DLYANTVLSGGTTMYPGIADR.[M]	1xOxidation [M14]; 2xNitro [Y3; Y15]	2.23428e-06	0.000181819	2	2	15	P60709; P63261	P60709 [292-312]; P63261 [292-312]	Actin, cytoplasmic 1 OS=Homo sapiens (Human) OX=9606 GN=ACTB PE=1 SV=1 Actin, cytoplasmic 2 OS=Homo sapiens (Human) OX=9606 GN=ACTG1 PE=1 SV=1	0	2321.04	2	1161.02	7.67142e+06	3.58749e+06	4.23651e+06	4.01953e+06	5.45862e+06	5543320	12515698	1.53813e+07	36415712	1.33334e+07	1.85603e+07	8.401e+06	3.016e-05	2.89e-09	4.83
[R].HTGYVIELQHVVK.[G]	1xNitro [Y4]	0.0035153	0.000181819	1	1	1	P47897	P47897 [640-652]	Glutamine--tRNA ligase OS=Homo sapiens (Human) OX=9606 GN=QARS1 PE=1 SV=1	0	1567.82	3	523.279	99396.7		56630.2	78687.4	99368.8					115728	72717.6		3.016e-05	0.0001401	2.64
[K].DELHIVEAEAMNYEGSPIK.[V]	1xOxidation [M11]; 1xNitro [Y13]	9.02405e-06	0.000181819	1	1	26	P06748	P06748 [55-73]	Nucleophosmin OS=Homo sapiens (Human) OX=9606 GN=NPM1 PE=1 SV=2	0	2206	2	1103.5	21187204	2.22047e+06	2.70306e+06	1.25439e+06	1.32306e+06	1543046	1.17722e+06	3.49888e+06	1.67317e+06	2.836e+06	2126836	2.41691e+06	3.016e-05	2.242e-08	4.38
[R].ELAVQIYEEARK.[F]	1xNitro [Y7]	0.00180412	0.000181819	1	2	3	O00571	O00571 [277-288]	ATP-dependent RNA helicase DDX3X OS=Homo sapiens (Human) OX=9606 GN=DDX3X PE=1 SV=3	1	1493.76	3	498.591			95067.7	111900	110276		162425	272315		446953	305539	121789	3.016e-05	5.275e-05	2.97
[R].GVDLDQLLDMSYEQLMQLYSAR.[Q]	2xOxidation [M10; M16]; 2xNitro [Y12; Y19]	0.00902039	0.000181819	1	1	1	P62841	P62841 [19-40]	40S ribosomal protein S15 OS=Homo sapiens (Human) OX=9606 GN=RPS15 PE=1 SV=2	0	2710.2	3	904.069						1.69113e+06		22682078		129852	2081690		3.016e-05	0.0005598	3.69
[K].FNPETDYLTGTDGK.[K]	1xNitro [Y7]	0.00440076	0.000181819	1	1	1	Q99798	Q99798 [507-520]	Aconitate hydratase, mitochondrial OS=Homo sapiens (Human) OX=9606 GN=ACO2 PE=1 SV=2	0	1602.69	2	801.848		164567	137749		138616		327948	281604	296186	252142			3.016e-05	0.0001947	3.75
[R].GFKDQIYDIFQK.[L]	1xNitro [Y7]	0.00364945	0.000181819	1	1	1	P60842	P60842 [191-202]	Eukaryotic initiation factor 4A-I OS=Homo sapiens (Human) OX=9606 GN=EIF4A1 PE=1 SV=1	1	1546.75	3	516.256												611651	3.016e-05	0.0001479	4.24
[K].FLVYVANFDEKDPR.[T]	1xNitro [Y4]	0.00354173	0.000181819	1	1	8	P50395	P50395 [143-156]	Rab GDP dissociation inhibitor beta OS=Homo sapiens (Human) OX=9606 GN=GDI2 PE=1 SV=2	1	1757.85	3	586.622	3.42563e+06	846873	549267				524566	581223	477077	397252	560631	470190	3.016e-05	0.0001408	4.29
[R].GGGGNFGPGPGSNFRGGSDGYGSGR.[G]	1xNitro [Y21]	8.37157e-06	0.000181819	1	1	13	P22626	P22626 [214-238]	Heterogeneous nuclear ribonucleoproteins A2/B1 OS=Homo sapiens (Human) OX=9606 GN=HNRNPA2B1 PE=1 SV=2	1	2315.98	3	772.664	1224429	636899	562378	751049	757332	903480	6533591	8838625	10859854	14371122	24831.9		3.016e-05	2.007e-08	4.26
[K].GGGHVAQIYAIR.[Q]	1xNitro [Y9]	0.00737335	0.000181819	1	1	11	P62249	P62249 [74-85]	40S ribosomal protein S16 OS=Homo sapiens (Human) OX=9606 GN=RPS16 PE=1 SV=2	0	1286.66	3	429.558	1.98162e+06	1.16119e+06	1.40279e+06	1.53554e+06	1.9909e+06	2.11518e+06	1.73137e+06	2.70026e+06	2.46914e+06	1.86134e+06	154297		3.016e-05	0.0004163	2.93
[R].GGPPFAFVEFEDPRDAEDAVYGR.[D]	1xNitro [Y21]	0.000164742	0.000181819	1	1	4	Q07955	Q07955 [52-74]	Serine/arginine-rich splicing factor 1 OS=Homo sapiens (Human) OX=9606 GN=SRSF1 PE=1 SV=2	1	2586.15	3	862.722	120557						480131	240862	2.25623e+06	131771	684521	1.05906e+06	3.016e-05	1.585e-06	4.91
[K].GHLDAELDAYMAQTDPETND.[-]	1xOxidation [M11]; 1xNitro [Y10]	0.00040239	0.000181819	1	1	9	Q9Y3Y2	Q9Y3Y2 [229-248]	Chromatin target of PRMT1 protein OS=Homo sapiens (Human) OX=9606 GN=CHTOP PE=1 SV=2	0	2266.9	2	1133.96	2.24304e+06	1.8107e+06	803375	989621	728005	462530	1075834	1.07914e+06	320914	752391	907732	592765	3.016e-05	5.839e-06	4.97
[R].FLRENPYYDSR.[V]	2xNitro [Y7; Y8]	0.00343719	0.000181819	1	1	5	Q00610	Q00610 [893-903]	Clathrin heavy chain 1 OS=Homo sapiens (Human) OX=9606 GN=CLTC PE=1 SV=5	1	1549.67	3	517.227	254020		177012	281257	533803	975586	679064	490638	649922	416026			3.016e-05	0.000136	3.7
[R].GHLSRPEAQSLSPYTTSANR.[A]	1xNitro [Y14]	2.18786e-05	0.000181819	1	1	11	O94776	O94776 [424-443]	Metastasis-associated protein MTA2 OS=Homo sapiens (Human) OX=9606 GN=MTA2 PE=1 SV=1	0	2217.06	4	555.021	697612	623786	643976	774314	840414	730052	251667	318026	332886	590766			3.016e-05	8.203e-08	5.72
[K].FQDGDLTLYQSNTILR.[H]	1xNitro [Y9]	1.09685e-05	0.000181819	1	1	14	P09211	P09211 [56-71]	Glutathione S-transferase P OS=Homo sapiens (Human) OX=9606 GN=GSTP1 PE=1 SV=2	0	1928.93	2	964.971	2.74392e+06	971839	1.03068e+06	1.27983e+06	1.3717e+06	2.3014e+06	2.31696e+06	3.42567e+06	3020622	3091202	3.00761e+06	3.44536e+06	3.016e-05	2.976e-08	5.3
[K].GHRIEEVPELPLVVEDKVEGYK.[K]	1xNitro [Y21]	3.22249e-07	0.000181819	1	1	12	P36578	P36578 [141-162]	60S ribosomal protein L4 OS=Homo sapiens (Human) OX=9606 GN=RPL4 PE=1 SV=5	2	2580.33	4	645.838	2.66927e+06	1.13999e+06	764715	946633	2018953	1.2228e+06	820872	1.08758e+06	856928	1.61278e+06	1.07163e+06	295383	3.016e-05	1.699e-10	7.02
[K].FLDGIYVSEK.[G]	1xNitro [Y6]	0.00776918	0.000181819	1	1	8	P32969	P32969 [175-184]	60S ribosomal protein L9 OS=Homo sapiens (Human) OX=9606 GN=RPL9P8 PE=1 SV=1	0	1215.59	2	608.298	2.19814e+06	431098	563828	973904	822342	1.00947e+06	1.16806e+06	1.86189e+06	6.23161e+06	1.63504e+06			3.016e-05	0.0004478	2.96
[K].GHYTEGAELVDSVLDVVR.[K]	1xNitro [Y3]	9.65466e-06	0.000181819	2	5	21	P07437; P68371	P07437 [104-121]; P68371 [104-121]	Tubulin beta chain OS=Homo sapiens (Human) OX=9606 GN=TUBB PE=1 SV=2 Tubulin beta-4B chain OS=Homo sapiens (Human) OX=9606 GN=TUBB4B PE=1 SV=1	0	2003.97	3	668.66	819134	215673	610734	595912	684107	1.23379e+06	1.44196e+06	1.2994e+06	9.7604e+06	3.33853e+06	2899853	2.25273e+06	3.016e-05	2.474e-08	4.84
[K].GHYTEGAELVDSVLDVVRK.[E]	1xNitro [Y3]	8.98294e-09	0.000181819	2	5	18	P07437; P68371	P07437 [104-122]; P68371 [104-122]	Tubulin beta chain OS=Homo sapiens (Human) OX=9606 GN=TUBB PE=1 SV=2 Tubulin beta-4B chain OS=Homo sapiens (Human) OX=9606 GN=TUBB4B PE=1 SV=1	1	2132.06	3	711.359	36803208	2.35615e+06	7087067	3.92229e+06	6523687	6.33383e+06	20018030	11226540	1.55879e+07	9.49403e+06	17575106	2.89842e+06	3.016e-05	9.021e-13	7
[K].FIAYQFTDTPLQIK.[S]	1xNitro [Y4]	0.000198741	0.000181819	1	1	2	O00267	O00267 [200-213]	Transcription elongation factor SPT5 OS=Homo sapiens (Human) OX=9606 GN=SUPT5H PE=1 SV=1	0	1729.88	2	865.445						142646	436376	266393	807112	231837	358916	430018	3.016e-05	2.067e-06	3.56
[K].GLAESLQPDYSER.[L]	1xNitro [Y10]	0.00443383	0.000181819	1	1	3	P31785	P31785 [316-328]	Cytokine receptor common subunit gamma OS=Homo sapiens (Human) OX=9606 GN=IL2RG PE=1 SV=1	0	1509.68	2	755.343				718337	750592	710113	178404	81993.1					3.016e-05	0.0001961	4.03
[K].GLAPDLPEDLYHLIK.[K]	1xNitro [Y11]	5.38461e-05	0.000181819	1	1	3	P62277	P62277 [79-93]	40S ribosomal protein S13 OS=Homo sapiens (Human) OX=9606 GN=RPS13 PE=1 SV=2	0	1738.9	3	580.306	1260400		70127.5		456485	217659	174191	148517	502744	66318.1	509610	224423	3.016e-05	3.064e-07	3.42
[R].GLDIPEVDLVIQSSPPKDVESYIHR.[S]	1xNitro [Y22]	3.15075e-07	0.000181819	1	1	7	Q9NR30	Q9NR30 [500-524]	Nucleolar RNA helicase 2 OS=Homo sapiens (Human) OX=9606 GN=DDX21 PE=1 SV=5	1	2851.45	4	713.617	530683	625453	702015	680206	681206	1.20229e+06	190844	115947	1.30809e+06	819858	999110	665463	3.016e-05	1.645e-10	7.29
[R].FKGQILMPNIGYGSNKK.[T]	1xOxidation [M7]; 1xNitro [Y12]	0.000384674	0.000181819	1	1	6	P62910	P62910 [49-65]	60S ribosomal protein L32 OS=Homo sapiens (Human) OX=9606 GN=RPL32 PE=1 SV=2	2	1956	4	489.756	1.00291e+06	586935	376572	591831	700293	348324		138500		489842	8738.32		3.016e-05	5.456e-06	3.99
[R].GLDPVEILQEREYR.[L]	1xNitro [Y13]	0.000219107	0.000181819	1	1	2	P51532	P51532 [360-373]	Transcription activator BRG1 OS=Homo sapiens (Human) OX=9606 GN=SMARCA4 PE=1 SV=2	1	1761.88	3	587.964										321280			3.016e-05	2.392e-06	3.76
[K].FLMYGSKPQIAEIIR.[S]	1xOxidation [M3]; 1xNitro [Y4]	0.000304833	0.000181819	1	1	1	Q15397	Q15397 [222-236]	Pumilio homolog 3 OS=Homo sapiens (Human) OX=9606 GN=PUM3 PE=1 SV=3	0	1826.95	3	609.653	388451	216463	227144	264013	266849	327957	189986	243291	248912	187417	145785	46934.1	3.016e-05	3.891e-06	3.46
[R].GFGFVTYATVEEVDAAMNARPHK.[V]	1xOxidation [M17]; 1xNitro [Y7]	1.45663e-06	0.000181819	1	2	15	P09651	P09651 [56-78]	Heterogeneous nuclear ribonucleoprotein A1 OS=Homo sapiens (Human) OX=9606 GN=HNRNPA1 PE=1 SV=5	0	2571.19	4	643.555	887351	481529	430508	534561	719543	798522	1549400	2.12202e+06	2.61388e+06	2.44912e+06	2.37201e+06	1.83597e+06	3.016e-05	1.55e-09	7.5
[K].FQIGDYLDIAITPPNRAPPPSGR.[M]	1xNitro [Y6]	0.000411551	0.000181819	1	1	8	O00422	O00422 [127-149]	Histone deacetylase complex subunit SAP18 OS=Homo sapiens (Human) OX=9606 GN=SAP18 PE=1 SV=1	1	2540.29	3	847.436	2394815	256860	331241	375511	306784	562130	944726	425351	1.66569e+06	969139	848520	919693	3.016e-05	6.047e-06	4.61
[R].GFGDGYNGYGGGPGGGNFGGSPGYGGGR.[G]	3xNitro [Y6; Y9; Y24]	0.000417775	0.000181819	1	1	5	P22626	P22626 [239-266]	Heterogeneous nuclear ribonucleoproteins A2/B1 OS=Homo sapiens (Human) OX=9606 GN=HNRNPA2B1 PE=1 SV=2	0	2629.99	3	877.337							405389	413182	455183	379899	727747	544695	3.016e-05	6.188e-06	5.67
[K].FYPEDVSEELIQDITQR.[L]	1xNitro [Y2]	0.00343719	0.000181819	1	1	5	P26038	P26038 [84-100]	Moesin OS=Homo sapiens (Human) OX=9606 GN=MSN PE=1 SV=3	0	2126.99	3	709.667			147151	140878	317006	311591	171290	279475	2.09813e+06	68307.3	858992	505207	3.016e-05	0.0001358	4.84
[K].GALPLDTVTFYK.[V]	1xNitro [Y11]	0.0096469	0.000181819	1	1	3	P30040	P30040 [37-48]	Endoplasmic reticulum resident protein 29 OS=Homo sapiens (Human) OX=9606 GN=ERP29 PE=1 SV=4	0	1369.7	2	685.354	527650	196522	221911	206531	222677	193592	607895	500693	675340	1.16304e+06	119129	203469	3.016e-05	0.0006137	2.65
[K].FYNELTEILVR.[F]	1xNitro [Y2]	0.000695885	0.000181819	1	1	2	Q8WUM4	Q8WUM4 [676-686]	Programmed cell death 6-interacting protein OS=Homo sapiens (Human) OX=9606 GN=PDCD6IP PE=1 SV=1	0	1441.73	2	721.371	180995	48428.3		70528.2	64729.2		415817	150014	646855	234712	286677	134877	3.016e-05	1.309e-05	2.64
[K].FYGDEEKDKGLQTSQDAR.[F]	1xNitro [Y2]	0.0072099	0.000181819	1	1	3	P27797	P27797 [56-73]	Calreticulin OS=Homo sapiens (Human) OX=9606 GN=CALR PE=1 SV=1	2	2131.95	4	533.744	142688	178728		123706	179848	136979	113762	105426	8123.76		6279.36		3.016e-05	0.0004023	1.96
[K].FYEEVHDLERK.[Y]	1xNitro [Y2]	0.00179064	0.000181819	2	2	5	P55209; Q99733	P55209 [95-105]; Q99733 [84-94]	Nucleosome assembly protein 1-like 1 OS=Homo sapiens (Human) OX=9606 GN=NAP1L1 PE=1 SV=1 Nucleosome assembly protein 1-like 4 OS=Homo sapiens (Human) OX=9606 GN=NAP1L4 PE=1 SV=1	1	1509.7	3	503.905	320664	185116	138508	114914	294345	164979	75484	138493	128068				3.016e-05	5.216e-05	2.29
[R].FYALSASFEPFSNK.[G]	1xNitro [Y2]	0.000437014	0.000181819	1	1	6	P27797	P27797 [74-87]	Calreticulin OS=Homo sapiens (Human) OX=9606 GN=CALR PE=1 SV=1	0	1652.76	2	826.884	865484	353640	385522	430286	417248	427487	564845	570972	547170	453809	738318	402262	3.016e-05	6.599e-06	3.23
[K].FWEVISDEHGIDPTGTYHGDSDLQLER.[I]	1xNitro [Y17]	0.00120332	0.000181819	1	2	1	P68371	P68371 [20-46]	Tubulin beta-4B chain OS=Homo sapiens (Human) OX=9606 GN=TUBB4B PE=1 SV=1	0	3161.41	4	791.11	545565		114302				302099	420649	284154		310152	97634	3.016e-05	2.921e-05	4.77
[K].GCSFLPDPYQK.[Q]	1xCarbamidomethyl [C2]; 1xNitro [Y9]	0.00639722	0.000181819	1	1	10	P07602	P07602 [439-449]	Prosaposin OS=Homo sapiens (Human) OX=9606 GN=PSAP PE=1 SV=2	0	1356.59	2	678.798	1421535	894865	680851	815179	1.05818e+06	1.04449e+06	833586	959689	864181	1276056		82833.5	3.016e-05	0.0003378	3.01
[K].FWEVISDEHGIDPTGTYHGDSDLQLDR.[I]	1xNitro [Y17]	6.76424e-08	0.000181819	1	1	12	P07437	P07437 [20-46]	Tubulin beta chain OS=Homo sapiens (Human) OX=9606 GN=TUBB PE=1 SV=2	0	3147.39	4	787.605		396756	546466	645738	743642	778958	404335	1.52392e+06	969122	524127	1.68913e+06	1598888	3.016e-05	1.738e-11	8.65
[R].FTYRSDSFENPVLQQHFR.[N]	1xNitro [Y3]	0.00238087	0.000181819	1	1	2	P12956	P12956 [471-488]	X-ray repair cross-complementing protein 6 OS=Homo sapiens (Human) OX=9606 GN=XRCC6 PE=1 SV=2	1	2316.08	4	579.775	1.61276e+06	309419	447622	350550	419029	979243	992213	560968	469934	1.38183e+06	1.07481e+06	401432	3.016e-05	7.942e-05	5.01
[K].GDATVSYEDPPTAK.[A]	1xNitro [Y7]	0.000535161	0.000181819	1	1	4	Q01844	Q01844 [411-424]	RNA-binding protein EWS OS=Homo sapiens (Human) OX=9606 GN=EWSR1 PE=1 SV=1	0	1495.65	2	748.331							877915	1.22681e+06	1.41318e+06	1.25612e+06			3.016e-05	8.849e-06	3.38
[R].FSGWYDADLSPAGHEEAK.[R]	1xNitro [Y5]	0.00354173	0.000181819	1	1	1	P18669	P18669 [22-39]	Phosphoglycerate mutase 1 OS=Homo sapiens (Human) OX=9606 GN=PGAM1 PE=1 SV=2	0	2024.86	3	675.626							479147	732121	1.10241e+06		575381	336680	3.016e-05	0.0001412	3.38
[K].FRSHEGETAYIR.[V]	1xNitro [Y10]	0.0035153	0.000181819	1	1	11	Q07955	Q07955 [180-191]	Serine/arginine-rich splicing factor 1 OS=Homo sapiens (Human) OX=9606 GN=SRSF1 PE=1 SV=2	1	1510.7	3	504.24	259782	51436.9	82831.6	121761	152189	199105	626878	567872	718332	401829			3.016e-05	0.0001395	2.58
[K].GEHSIVYLKPSYAFGSVGK.[E]	2xNitro [Y7; Y12]	0.000111511	0.000181819	1	1	2	Q02790	Q02790 [214-232]	Peptidyl-prolyl cis-trans isomerase FKBP4 OS=Homo sapiens (Human) OX=9606 GN=FKBP4 PE=1 SV=3	0	2129.03	4	533.013					960906								3.016e-05	8.948e-07	5.53
[R].FQSSAVMALQEASEAYLVGLFEDTNLCAIHAK.[R]	1xCarbamidomethyl [C27]; 1xOxidation [M7]; 1xNitro [Y16]	4.98773e-06	0.000181819	1	1	1	Q71DI3	Q71DI3 [85-116]	Histone H3.2 OS=Homo sapiens (Human) OX=9606 GN=H3C15 PE=1 SV=3	0	3574.68	3	1192.23							5.57562e+06						3.016e-05	9.452e-09	7.96
[K].GETYTCVVGHEALPHMVTER.[T]	1xCarbamidomethyl [C6]; 1xOxidation [M16]; 1xNitro [Y4]	6.20989e-05	0.000181819	1	1	5	Q1RMK2	Q1RMK2 [552-571]	TREMBL:Q1RMK2 IGHM protein	0	2347.04	4	587.517							397221	280786	331533	488930	93080.2		3.016e-05	3.776e-07	4.17
[K].GFAFVQYVNER.[N]	1xNitro [Y7]	0.0109505	0.000181819	1	1	6	P07910	P07910 [51-61]	Heterogeneous nuclear ribonucleoproteins C1/C2 OS=Homo sapiens (Human) OX=9606 GN=HNRNPC PE=1 SV=4	0	1374.64	2	687.826	4.0473e+06		1.07651e+06				4.25217e+06	5.15952e+06	3930989	2.67913e+06	1.54239e+06	1.38761e+06	3.016e-05	0.0007419	3.5
[R].FQSSAVMALQEACEAYLVGLFEDTNLCAIHAK.[R]	2xCarbamidomethyl [C13; C27]; 1xOxidation [M7]; 1xNitro [Y16]	1.11344e-05	0.000181819	1	1	4	P68431	P68431 [85-116]	Histone H3.1 OS=Homo sapiens (Human) OX=9606 GN=H3C4 PE=1 SV=2	0	3647.68	4	912.677					453308	944231	7.07515e+06	7556742		196135	2.70764e+06	1.22377e+06	3.016e-05	3.04e-08	6.75
[R].FQSDSSSYPTVDSNSLLGQSR.[L]	1xNitro [Y8]	0.000946517	0.000181819	1	1	2	Q9UQ35	Q9UQ35 [1138-1158]	Serine/arginine repetitive matrix protein 2 OS=Homo sapiens (Human) OX=9606 GN=SRRM2 PE=1 SV=2	0	2320.03	3	774.017	541741	364802	391178	329070	305568	118286		295651		219067	192856	106584	3.016e-05	2.048e-05	4.65
[R].GFAFVYFENVDDAKEAKER.[A]	1xNitro [Y6]	8.69169e-06	0.000181819	1	1	1	P62995	P62995 [160-178]	Transformer-2 protein homolog beta OS=Homo sapiens (Human) OX=9606 GN=TRA2B PE=1 SV=1	2	2280.06	4	570.769	144739						99558.7	125345	51686.8			333189	3.016e-05	2.127e-08	5.41
[R].GFCFITYTDEEPVKK.[L]	1xCarbamidomethyl [C3]; 1xNitro [Y7]	0.00188713	0.000181819	1	1	5	O14979	O14979 [275-289]	Heterogeneous nuclear ribonucleoprotein D-like OS=Homo sapiens (Human) OX=9606 GN=HNRNPDL PE=1 SV=3	1	1878.86	3	626.957		166556					621273	1.00439e+06	688343	778314	662464	196383	3.016e-05	5.613e-05	3.26
[R].FKGQILMPNIGYGSNK.[K]	1xOxidation [M7]; 1xNitro [Y12]	0.00150696	0.000181819	1	1	11	P62910	P62910 [49-64]	60S ribosomal protein L32 OS=Homo sapiens (Human) OX=9606 GN=RPL32 PE=1 SV=2	1	1827.91	3	609.974	3.12526e+06	1.91953e+06	2.22153e+06	1.21003e+06	2.69352e+06	1.62556e+06	999355	966750	1.00301e+06	1.81663e+06	59908.8		3.016e-05	4.041e-05	3.79
[R].ELGSSVALYSR.[K]	1xNitro [Y9]	0.00620872	0.000181819	1	1	8	Q12931	Q12931 [358-368]	Heat shock protein 75 kDa, mitochondrial OS=Homo sapiens (Human) OX=9606 GN=TRAP1 PE=1 SV=3	0	1226.6	2	613.804	153021	342401	152264	12126242	11071093	1.47608e+07		198405	149671	209670	113141		3.016e-05	0.0003209	3.15
[K].GLHVVEVTYDDVPIPNSPFK.[V]	1xNitro [Y9]	0.00800479	0.000181819	1	1	2	O75369	O75369 [1300-1319]	Filamin-B OS=Homo sapiens (Human) OX=9606 GN=FLNB PE=1 SV=2	0	2271.13	3	757.716				465179	483721	579364	173431	87469.2	68354.3		200886		3.016e-05	0.0004664	4.48
[K].FGYVDFESAEDLEK.[A]	1xNitro [Y3]	3.08998e-05	0.000181819	1	1	15	P19338	P19338 [349-362]	Nucleolin OS=Homo sapiens (Human) OX=9606 GN=NCL PE=1 SV=3	0	1693.72	2	847.366	1.698e+06	1.0027e+06	1.03096e+06	698043	993484	1.23766e+06	1.94917e+06	2.16126e+06	1412564	551369	1.49986e+06		3.016e-05	1.355e-07	3.76
[R].GPIQSSGPTIQDYLNRPRPTWEEVKEQLEK.[K]	1xNitro [Y13]	0.000523249	0.000181819	1	1	9	Q5BKY9	Q5BKY9 [21-50]	Protein FAM133B OS=Homo sapiens (Human) OX=9606 GN=FAM133B PE=1 SV=1	1	3540.77	5	708.958	3427939	442056	1.03621e+06	1.29407e+06	1.39769e+06	1817478	907624	2.57444e+06	506411	2.04147e+06	1.7644e+06	442989	3.016e-05	8.612e-06	5.34
[K].GQILMPNIGYGSNK.[K]	1xOxidation [M5]; 1xNitro [Y10]	0.000581207	0.000181819	1	1	24	P62910	P62910 [51-64]	60S ribosomal protein L32 OS=Homo sapiens (Human) OX=9606 GN=RPL32 PE=1 SV=2	0	1552.74	2	776.875	18114594	8.53741e+06	5.74136e+06	8.60802e+06	8.83495e+06	8.07331e+06	6.11243e+06	5834696	5817265	7.74431e+06			3.016e-05	9.99e-06	3.17
[R].ESYVETELIFALAK.[T]	1xNitro [Y3]	0.00102794	0.000181819	1	1	1	Q00610	Q00610 [1166-1179]	Clathrin heavy chain 1 OS=Homo sapiens (Human) OX=9606 GN=CLTC PE=1 SV=5	0	1657.83	2	829.421			151020		235789	198456	289697	186778		177996	340881	339014	3.016e-05	2.311e-05	2.87
[K].GQILMPNIGYGSNKK.[T]	1xOxidation [M5]; 1xNitro [Y10]	1.21837e-05	0.000181819	1	1	17	P62910	P62910 [51-65]	60S ribosomal protein L32 OS=Homo sapiens (Human) OX=9606 GN=RPL32 PE=1 SV=2	1	1680.84	3	560.951	4.23639e+06	3.06441e+06	2.31861e+06	3.05802e+06	3.40685e+06	3.44832e+06	1.91676e+06	1.93506e+06	2.1852e+06	2.93024e+06			3.016e-05	3.469e-08	5.49
[K].ERPPPVPNPDYEPIRK.[G]	1xNitro [Y11]	0.00788611	0.000181819	1	1	5	P07766	P07766 [178-193]	T-cell surface glycoprotein CD3 epsilon chain OS=Homo sapiens (Human) OX=9606 GN=CD3E PE=1 SV=2	1	1948.99	4	488.003	237774	180485	163494	340278	348042	226263	135104	180114	143708	155908			3.016e-05	0.0004588	4.08
[K].EQLDNQLDAYMSK.[T]	1xOxidation [M11]; 1xNitro [Y10]	0.000376111	0.000181819	1	1	10	Q9Y3Y2	Q9Y3Y2 [214-226]	Chromatin target of PRMT1 protein OS=Homo sapiens (Human) OX=9606 GN=CHTOP PE=1 SV=2	0	1615.69	2	808.349	5023240	3.37848e+06	2.62759e+06	2737111	2558250	2.54039e+06	2.37408e+06	2.03417e+06	1.83382e+06	2238283			3.016e-05	5.305e-06	3.53
[R].EPQVYVLAPPQEELSK.[S]	1xNitro [Y5]	9.22954e-06	0.000181819	2	2	9	ENSEMBL:ENSBTAP00000024462; ENSEMBL:ENSBTAP00000024466	ENSEMBL:ENSBTAP00000024462 [315-330]; ENSEMBL:ENSBTAP00000024466 [227-242]	47 kDa protein 44 kDa protein	0	1871.94	2	936.474		483794	629246	761065	500358	347944	911858	1.32133e+06	1102844	745146			3.016e-05	2.323e-08	3.74
[R].ELSQGLLPLPQPYQAQGVLASQALSQGSEPSSENANDTIILR.[N]	1xNitro [Y13]	0.000138624	0.000181819	1	1	2	P98175	P98175 [264-305]	RNA-binding protein 10 OS=Homo sapiens (Human) OX=9606 GN=RBM10 PE=1 SV=3	0	4465.25	4	1117.07											544930		3.016e-05	1.232e-06	7.89
[R].ELRFEIGEGENLDLPYGLER.[A]	1xNitro [Y16]	0.00052719	0.000181819	1	1	7	Q02790	Q02790 [187-206]	Peptidyl-prolyl cis-trans isomerase FKBP4 OS=Homo sapiens (Human) OX=9606 GN=FKBP4 PE=1 SV=3	1	2394.16	3	798.726	632504	99067.7	160787	957772	1.02485e+06	2.78634e+06					241050	599109	3.016e-05	8.691e-06	6.08
[K].GPAVGIDLGTTYSCVGVFQHGK.[V]	1xCarbamidomethyl [C14]; 1xNitro [Y12]	0.00025459	0.000181819	1	1	4	P11142	P11142 [4-25]	Heat shock cognate 71 kDa protein OS=Homo sapiens (Human) OX=9606 GN=HSPA8 PE=1 SV=1	0	2308.1	3	770.038	2934206	400828	199758	149648	451350	330427					316617	207682	3.016e-05	3e-06	5.55
[R].GQPIYIQFSNHK.[E]	1xNitro [Y5]	0.00256619	0.000181819	1	1	10	P26599	P26599 [123-134]	Polypyrimidine tract-binding protein 1 OS=Homo sapiens (Human) OX=9606 GN=PTBP1 PE=1 SV=1	0	1476.72	3	492.912	1407845	1.13299e+06	963015	520036	674330	895200	728905	598738	669506	876786			3.016e-05	8.802e-05	2.87
[K].GSSAVGLTAYVMKDPETR.[Q]	1xOxidation [M12]; 1xNitro [Y10]	0.000268322	0.000181819	1	1	5	P33991	P33991 [537-554]	DNA replication licensing factor MCM4 OS=Homo sapiens (Human) OX=9606 GN=MCM4 PE=1 SV=5	1	1942.92	3	648.31	362396	328505	189026	168165	235616	316609		298362	455934	508544	135809		3.016e-05	3.233e-06	4.94
[R].GSYGDLGGPIITTQVTIPK.[D]	1xNitro [Y3]	5.16271e-08	0.000181819	1	1	12	P61978	P61978 [378-396]	Heterogeneous nuclear ribonucleoprotein K OS=Homo sapiens (Human) OX=9606 GN=HNRNPK PE=1 SV=1	0	1962.02	2	981.513	1.47578e+06	1.25047e+06	1242481	454914	430889	904809	4228000	4864316	5993828	13994356	7.42323e+06	2.54908e+06	3.016e-05	1.164e-11	5.4
[K].GSYSCEVTHEGSTVTK.[T]	1xCarbamidomethyl [C5]; 1xNitro [Y3]	1.70788e-05	0.000181819	1	1	10	Q1RMN8	Q1RMN8 [211-226]	TREMBL:Q1RMN8 Similar to Immunoglobulin lambda-like polypeptide 1	0	1786.75	3	596.256	270809	290353	191007	333838	335805	320466	174265	201070	263738	198699	2830.9		3.016e-05	5.708e-08	4.8
[R].ELISNSSDALDKIRYESLTDPSK.[L]	1xNitro [Y15]	2.13915e-05	0.000181819	1	1	9	P07900	P07900 [47-69]	Heat shock protein HSP 90-alpha OS=Homo sapiens (Human) OX=9606 GN=HSP90AA1 PE=1 SV=5	2	2626.28	4	657.328	5.17249e+06	3391383	2.67045e+06	2.08385e+06	2.30195e+06	1.74124e+06	2.00033e+06	2.14966e+06	1.89919e+06	2813539	2436945	375711	3.016e-05	7.919e-08	7.13
[K].GSYVSIHSSGFR.[D]	1xNitro [Y3]	0.01024	0.000181819	2	2	7	O00148; Q13838	O00148 [36-47]; Q13838 [37-48]	ATP-dependent RNA helicase DDX39A OS=Homo sapiens (Human) OX=9606 GN=DDX39A PE=1 SV=2 Spliceosome RNA helicase DDX39B OS=Homo sapiens (Human) OX=9606 GN=DDX39B PE=1 SV=1	0	1341.62	3	447.878	273712	145025	171143	166758	150478	225684	265652	305880	277418				3.016e-05	0.000671	2.06
[K].GTAYTFFTPGNLK.[Q]	1xNitro [Y4]	0.00179064	0.000181819	1	1	10	Q92841	Q92841 [516-528]	Probable ATP-dependent RNA helicase DDX17 OS=Homo sapiens (Human) OX=9606 GN=DDX17 PE=1 SV=2	0	1461.7	2	731.355		399357	492699	2347244	2.41817e+06	3022140	3.86114e+06	5778079	3679895	2.80634e+06	904153	262753	3.016e-05	5.219e-05	3.26
[R].ELISNASDALDKIRYESLTDPSK.[L]	1xNitro [Y15]	8.37157e-06	0.000181819	1	1	13	P08238	P08238 [42-64]	Heat shock protein HSP 90-beta OS=Homo sapiens (Human) OX=9606 GN=HSP90AB1 PE=1 SV=4	2	2610.29	4	653.328	5.67676e+06	4.63601e+06	2551229	3.36366e+06	6.61867e+06	18887844	5.43454e+06	4.16588e+06	4959270	8.24003e+06	1.52811e+07	1.50184e+06	3.016e-05	2.014e-08	6.23
[K].GTYLATFHQR.[G]	1xNitro [Y3]	0.00694548	0.000181819	1	1	7	P55884	P55884 [346-355]	Eukaryotic translation initiation factor 3 subunit B OS=Homo sapiens (Human) OX=9606 GN=EIF3B PE=1 SV=3	0	1238.59	3	413.535	95819.7		101225	94527.9	104774	101390	125788	119298	136651	132475			3.016e-05	0.0003789	2.77
[R].ELKEQYSDAPEEIRDAR.[H]	1xNitro [Y6]	0.00184516	0.000181819	1	1	7	Q8NEJ9	Q8NEJ9 [208-224]	Neuroguidin OS=Homo sapiens (Human) OX=9606 GN=NGDN PE=1 SV=1	2	2093.97	4	524.249	153041	161559	77320.2	138892	168618	179014	93192.2	106605	103426	135888	22498.7	7044.5	3.016e-05	5.415e-05	2.55
[R].GQPIYIQFSNHKELK.[T]	1xNitro [Y5]	0.004114	0.000181819	1	1	3	P26599	P26599 [123-137]	Polypyrimidine tract-binding protein 1 OS=Homo sapiens (Human) OX=9606 GN=PTBP1 PE=1 SV=1	1	1846.94	4	462.492	273427	231907	200504	174452	136463	166307	72216.2	83484.4	146486	238456	5833.78		3.016e-05	0.0001758	3.16
[K].GPAREPQVYVLAPPQEELSK.[S]	1xNitro [Y9]	4.69707e-06	0.000181819	2	2	13	ENSEMBL:ENSBTAP00000024462; ENSEMBL:ENSBTAP00000024466	ENSEMBL:ENSBTAP00000024462 [311-330]; ENSEMBL:ENSBTAP00000024466 [223-242]	47 kDa protein 44 kDa protein	1	2253.15	3	751.723	2.04199e+06	2.24975e+06	2.07482e+06	1.87136e+06	1.43359e+06	785872	698950	638983	506479	2.01139e+06	1.48969e+06		3.016e-05	8.58e-09	6.07
[R].FALPSPQHILGLPVGQHIYLSAR.[I]	1xNitro [Y19]	3.06222e-06	0.000181819	1	1	3	P00387	P00387 [62-84]	NADH-cytochrome b5 reductase 3 OS=Homo sapiens (Human) OX=9606 GN=CYB5R3 PE=1 SV=3	0	2559.38	4	640.601	102516		122269	171263		463474	153939	308366	319224	361287	673064	1.32369e+06	3.016e-05	4.629e-09	7.14
[K].GNVQVVIPFLTESYSSSQDPPEK.[S]	1xNitro [Y14]	5.89207e-05	0.000181819	1	1	1	P22314	P22314 [605-627]	Ubiquitin-like modifier-activating enzyme 1 OS=Homo sapiens (Human) OX=9606 GN=UBA1 PE=1 SV=3	0	2566.23	3	856.082	192593				72793.1	118529	90437.1	103872			484897	241487	3.016e-05	3.484e-07	5.4
[K].FGVVTEVVMIYDAEKQRPR.[G]	1xOxidation [M9]; 1xNitro [Y11]	2.23768e-05	0.000181819	1	1	4	Q96EP5	Q96EP5 [136-154]	DAZ-associated protein 1 OS=Homo sapiens (Human) OX=9606 GN=DAZAP1 PE=1 SV=1	1	2298.15	4	575.294			42768.1				582989	1.23114e+06	768869	388352	2.48716e+06	3.52946e+06	3.016e-05	8.434e-08	5.76
[R].GLPYKATENDIYNFFSPLNPVR.[V]	2xNitro [Y4; Y12]	0.000904856	0.000181819	1	1	3	P52597	P52597 [295-316]	Heterogeneous nuclear ribonucleoprotein F OS=Homo sapiens (Human) OX=9606 GN=HNRNPF PE=1 SV=3	1	2645.26	3	882.425							775349			313041	553872	1482646	3.016e-05	1.915e-05	5.76
[R].GLPYRATENDIYNFFSPLNPMR.[V]	1xOxidation [M21]; 2xNitro [Y4; Y12]	0.000161074	0.000181819	1	1	1	P55795	P55795 [295-316]	Heterogeneous nuclear ribonucleoprotein H2 OS=Homo sapiens (Human) OX=9606 GN=HNRNPH2 PE=1 SV=1	1	2721.24	3	907.751									604573	138574	596950	988324	3.016e-05	1.529e-06	5.82
[R].GLPYRATENDIYNFFSPLNPVR.[V]	2xNitro [Y4; Y12]	2.51936e-06	0.000181819	1	1	10	P31943	P31943 [295-316]	Heterogeneous nuclear ribonucleoprotein H OS=Homo sapiens (Human) OX=9606 GN=HNRNPH1 PE=1 SV=4	1	2673.27	3	891.762					222475	478682	975458	990802	1.3527e+06	707408	4281058	6.07456e+06	3.016e-05	3.449e-09	6.89
[K].FGVVTEVVMIYDAEK.[Q]	1xOxidation [M9]; 1xNitro [Y11]	0.000132521	0.000181819	1	1	25	Q96EP5	Q96EP5 [136-150]	DAZ-associated protein 1 OS=Homo sapiens (Human) OX=9606 GN=DAZAP1 PE=1 SV=1	0	1760.84	2	880.925			81159.8				6055383	6.16084e+06	3.73323e+06	5.5335e+06	6410062	2.3696e+06	3.016e-05	1.142e-06	4.47
[K].FGGPRDQGSRHDSEQDNSDNNTIFVQGLGENVTIESVADYFK.[Q]	1xNitro [Y40]	1.57254e-05	0.000181819	1	1	5	P35637	P35637 [265-306]	RNA-binding protein FUS OS=Homo sapiens (Human) OX=9606 GN=FUS PE=1 SV=1	2	4688.12	5	938.426					66731.2		158188	224808	613444	191202	466735	3.95073e+06	3.016e-05	5.074e-08	8.74
[R].GISEETTTGVHNLYK.[M]	1xNitro [Y14]	4.36405e-05	0.000181819	1	1	9	P23526	P23526 [152-166]	Adenosylhomocysteinase OS=Homo sapiens (Human) OX=9606 GN=AHCY PE=1 SV=4	0	1693.8	3	565.273	438619	311204	413033	1.34927e+06	1.82707e+06	2.6448e+06	569008	623931	764995	915017	66021.1		3.016e-05	2.252e-07	5.19
[K].GLSQSALPYRR.[S]	1xNitro [Y9]	0.00231054	0.000181819	1	1	6	P62277	P62277 [10-20]	40S ribosomal protein S13 OS=Homo sapiens (Human) OX=9606 GN=RPS13 PE=1 SV=2	1	1292.67	3	431.562	632835	414500	490760	811945	956075	1.21694e+06	523084	638855	779065	767097			3.016e-05	7.584e-05	2.33
[K].FGEVISYQQLAALAGNPK.[A]	1xNitro [Y7]	0.00266418	0.000181819	1	1	1	P16455	P16455 [108-125]	Methylated-DNA--protein-cysteine methyltransferase OS=Homo sapiens (Human) OX=9606 GN=MGMT PE=1 SV=1	0	1950.99	2	976.001	594474	158465			203031	85275.4			365261	167849	124369	284603	3.016e-05	9.369e-05	2.78
[R].FGDRFPAMSDAYDR.[T]	1xOxidation [M8]; 1xNitro [Y12]	0.000722486	0.000181819	1	1	1	P00491	P00491 [155-168]	Purine nucleoside phosphorylase OS=Homo sapiens (Human) OX=9606 GN=PNP PE=1 SV=2	1	1708.7	3	570.239													3.016e-05	1.376e-05	3.13
[R].FFDEESYSLLRK.[A]	1xNitro [Y7]	0.000203266	0.000181819	1	1	5	P51571	P51571 [106-117]	Translocon-associated protein subunit delta OS=Homo sapiens (Human) OX=9606 GN=SSR4 PE=1 SV=1	1	1578.74	3	526.921	741537	214161	300503	263883	194485	394231	457293	568295	435432	354848	291709	193324	3.016e-05	2.151e-06	3.58
[R].GITINAAHVEYSTAAR.[H]	1xNitro [Y11]	0.00293679	0.000181819	1	1	2	P49411	P49411 [105-120]	Elongation factor Tu, mitochondrial OS=Homo sapiens (Human) OX=9606 GN=TUFM PE=1 SV=2	0	1718.85	3	573.621	243337										99580.6	84036.9	3.016e-05	0.0001073	3.26
[R].FEIGEGENLDLPYGLER.[A]	1xNitro [Y13]	8.43464e-06	0.000181819	1	1	6	Q02790	Q02790 [190-206]	Peptidyl-prolyl cis-trans isomerase FKBP4 OS=Homo sapiens (Human) OX=9606 GN=FKBP4 PE=1 SV=3	0	1995.93	2	998.469	1.34605e+06	162948	229429	1.56346e+06	2.13062e+06	2541889	312996	181063	370551	118951	234815	528655	3.016e-05	2.04e-08	5.04
[R].FEDPRDAEDAIYGR.[N]	1xNitro [Y12]	0.00142989	0.000181819	1	1	6	Q13242	Q13242 [59-72]	Serine/arginine-rich splicing factor 9 OS=Homo sapiens (Human) OX=9606 GN=SRSF9 PE=1 SV=1	1	1698.74	3	566.916							1.57654e+06	1937091	1.89803e+06	2.31401e+06	1.49257e+06	436718	3.016e-05	3.754e-05	4.42
[K].FDYYMPAIAGCR.[E]	1xCarbamidomethyl [C11]; 1xOxidation [M5]; 2xNitro [Y3; Y4]	0.00104348	0.000181819	1	1	3	P00813	P00813 [65-76]	Adenosine deaminase OS=Homo sapiens (Human) OX=9606 GN=ADA PE=1 SV=3	0	1569.61	2	785.309	310821	535575	896075	208659	170518	250922	317500	339584	314819	241036	186863		3.016e-05	2.36e-05	3.28
[K].GLVYETSVLDPDEGIR.[F]	1xNitro [Y4]	0.00034892	0.000181819	1	1	1	O75390	O75390 [77-92]	Citrate synthase, mitochondrial OS=Homo sapiens (Human) OX=9606 GN=CS PE=1 SV=2	0	1807.87	2	904.439						113423	228030		147907	109938	296693	192761	3.016e-05	4.762e-06	3.61
[R].GIYAYGFEKPSAIQQR.[A]	2xNitro [Y3; Y5]	5.50723e-05	0.000181819	3	3	8	P60842; P38919; Q14240	P60842 [46-61]; P38919 [52-67]; Q14240 [47-62]	Eukaryotic initiation factor 4A-I OS=Homo sapiens (Human) OX=9606 GN=EIF4A1 PE=1 SV=1 Eukaryotic initiation factor 4A-III OS=Homo sapiens (Human) OX=9606 GN=EIF4A3 PE=1 SV=4 Eukaryotic initiation factor 4A-II OS=Homo sapiens (Human) OX=9606 GN=EIF4A2 PE=1 SV=2	0	1917.91	3	639.974						1.16973e+06	1.48373e+06	1.18618e+06	1.26034e+06	1.41687e+06	954930	326728	3.016e-05	3.186e-07	4.13
[K].FDRGYISPYFINTSK.[G]	2xNitro [Y5; Y9]	0.00436794	0.000181819	1	1	1	P10809	P10809 [219-233]	60 kDa heat shock protein, mitochondrial OS=Homo sapiens (Human) OX=9606 GN=HSPD1 PE=1 SV=2	1	1897.87	3	633.295										601960	2.49549e+06	630990	3.016e-05	0.0001926	4.63
[R].GMGGHGYGGAGDASSGFHGGHFVHMR.[G]	1xOxidation [M2]; 1xNitro [Y7]	4.84022e-06	0.000181819	1	1	4	P31942	P31942 [175-200]	Heterogeneous nuclear ribonucleoprotein H3 OS=Homo sapiens (Human) OX=9606 GN=HNRNPH3 PE=1 SV=2	0	2604.06	5	521.619	10776.6				18929.8		116742	192477	315942	595164			3.016e-05	8.998e-09	4.65
[R].FDGALNVDLTEFQTNLVPYPR.[I]	1xNitro [Y19]	1.78383e-06	0.000181819	2	7	14	Q71U36; P68363	Q71U36 [244-264]; P68363 [244-264]	Tubulin alpha-1A chain OS=Homo sapiens (Human) OX=9606 GN=TUBA1A PE=1 SV=1 Tubulin alpha-1B chain OS=Homo sapiens (Human) OX=9606 GN=TUBA1B PE=1 SV=1	0	2454.19	2	1227.6		104532	2.16096e+06	1.39925e+06	1.3312e+06	4.35299e+06	2.82105e+06	7421162	20494396	5.21868e+06	1.6431e+07	1.57836e+07	3.016e-05	2.094e-09	6.19
[K].GNFTLPEVAECFDEITYVELQKEEAQK.[L]	1xCarbamidomethyl [C11]; 1xNitro [Y17]	0.000744498	0.000181819	1	1	2	Q00839	Q00839 [638-664]	Heterogeneous nuclear ribonucleoprotein U OS=Homo sapiens (Human) OX=9606 GN=HNRNPU PE=1 SV=6	1	3232.5	3	1078.17							222069	776509	531978	414980	660520	150806	3.016e-05	1.435e-05	3.33
[RK].GILLYGPPGTGK.[T]	1xNitro [Y5]	0.00616247	0.000181819	1	2	8	P55072	P55072 [240-251]	Transitional endoplasmic reticulum ATPase OS=Homo sapiens (Human) OX=9606 GN=VCP PE=1 SV=4	0	1217.65	2	609.33	357268	437529	364536	400788	317927	882328	916164	96462.6	752717	841896		67863.2	3.016e-05	0.0003198	3.21
[R].KTVTAMDVVYALKR.[Q]	1xOxidation [M6]; 1xNitro [Y10]	6.84631e-05	0.000181819	1	1	3	P62805	P62805 [80-93]	Histone H4 OS=Homo sapiens (Human) OX=9606 GN=H4C2 PE=1 SV=2	2	1655.88	3	552.631	654949	864800	214731	461314	169291	433943	54141			264389	20532.5		3.016e-05	4.369e-07	4.86
[R].GAAVDEYFRQPVVDTFDIR.[I]	1xNitro [Y7]	0.00179064	0.000181819	1	1	4	Q86X55	Q86X55 [328-346]	Histone-arginine methyltransferase CARM1 OS=Homo sapiens (Human) OX=9606 GN=CARM1 PE=1 SV=3	1	2243.07	3	748.363	771673	384397	294664				351162	403886	526739		693036	865285	3.016e-05	5.225e-05	4.8
[K].KYAPTEAQLNAVDALIDSMSLAK.[K]	1xOxidation [M19]; 1xNitro [Y2]	3.44244e-08	0.000181819	1	1	5	P13010	P13010 [443-465]	X-ray repair cross-complementing protein 5 OS=Homo sapiens (Human) OX=9606 GN=XRCC5 PE=1 SV=3	1	2510.24	3	837.42	521000	168258	272761	311212	320174	456407	365926	726896	472580		666940	592449	3.016e-05	6.465e-12	7.77
[K].IFVGGIKEDTEEHHLRDYFEQYGK.[I]	2xNitro [Y18; Y22]	2.46701e-05	0.000181819	1	3	4	P09651	P09651 [107-130]	Heterogeneous nuclear ribonucleoprotein A1 OS=Homo sapiens (Human) OX=9606 GN=HNRNPA1 PE=1 SV=5	2	3000.38	5	600.88		63186.7		94974.9	282291	295540	1.30736e+06	389488	703110	387235	989766	5.54126e+06	3.016e-05	9.826e-08	6.34
[K].IFVGGIKEDTEEYNLRDYFEK.[Y]	1xNitro [Y13]	0.00103568	0.000181819	1	1	2	P51991	P51991 [128-148]	Heterogeneous nuclear ribonucleoprotein A3 OS=Homo sapiens (Human) OX=9606 GN=HNRNPA3 PE=1 SV=2	2	2610.24	4	653.314				74634.2			115097	561044	78561.6	394419	535126		3.016e-05	2.345e-05	5.96
[K].IFVGGIKEDTEEYNLRDYFEK.[Y]	2xNitro [Y13; Y18]	2.3372e-06	0.000181819	1	1	6	P51991	P51991 [128-148]	Heterogeneous nuclear ribonucleoprotein A3 OS=Homo sapiens (Human) OX=9606 GN=HNRNPA3 PE=1 SV=2	2	2655.22	4	664.561	350834						824452	2.58947e+06	1.27151e+06	1.42565e+06	3.45352e+06	2138659	3.016e-05	3.111e-09	6.76
[K].IFVGGIPHNCGETELREYFK.[K]	1xCarbamidomethyl [C10]; 1xNitro [Y18]	2.41209e-05	0.000181819	1	1	4	Q96EP5	Q96EP5 [115-134]	DAZ-associated protein 1 OS=Homo sapiens (Human) OX=9606 GN=DAZAP1 PE=1 SV=1	1	2411.14	4	603.541							561606	631268	454119	616055	591556	1.01811e+06	3.016e-05	9.416e-08	5.75
[R].IFYPEIEEVQALDDTERGSGGFGSTGKN.[-]	1xNitro [Y3]	6.91827e-08	0.000181819	1	1	5	P33316	P33316 [225-252]	Deoxyuridine 5'-triphosphate nucleotidohydrolase, mitochondrial OS=Homo sapiens (Human) OX=9606 GN=DUT PE=1 SV=4	2	3061.4	3	1021.14	926338					294485	458118	906771	812477	2197281	1.22494e+06	1.36823e+06	3.016e-05	1.793e-11	7.8
[K].ALMTVGKEPFPTIYVDSQKENER.[W]	1xOxidation [M3]; 1xNitro [Y14]	0.000367738	0.000181819	1	1	2	O43776	O43776 [32-54]	Asparagine--tRNA ligase, cytoplasmic OS=Homo sapiens (Human) OX=9606 GN=NARS1 PE=1 SV=1	2	2713.31	4	679.084		325434	271440	296105	182506	207566	219449	121655	145579	444759	95234.1		3.016e-05	5.125e-06	5.66
[R].ALIVVPYAEGVIPDEAK.[A]	1xNitro [Y7]	0.00010985	0.000181819	1	1	6	Q05519	Q05519 [104-120]	Serine/arginine-rich splicing factor 11 OS=Homo sapiens (Human) OX=9606 GN=SRSF11 PE=1 SV=1	0	1828.97	2	914.988	939873	369631	297033	302780	305210	545686	849049	427787	1.37756e+06	305995	474140	820556	3.016e-05	8.695e-07	3.01
[K].LGAGYPMGPFELLDYVGLDTTK.[F]	1xOxidation [M7]; 2xNitro [Y5; Y15]	0.00868997	0.000181819	1	1	2	Q16836	Q16836 [250-271]	Hydroxyacyl-coenzyme A dehydrogenase, mitochondrial OS=Homo sapiens (Human) OX=9606 GN=HADH PE=1 SV=3	0	2463.14	2	1232.07													3.016e-05	0.0005279	2.84
[K].AIIKPQYVDQIPK.[A]	1xNitro [Y7]	0.00091167	0.000181819	1	1	4	P61221	P61221 [166-178]	ATP-binding cassette sub-family E member 1 OS=Homo sapiens (Human) OX=9606 GN=ABCE1 PE=1 SV=1	0	1557.86	3	519.959	354420				321652	428759	1062303	718985	879904	1057675			3.016e-05	1.931e-05	2.55
[R].ALLELQLEPEELYQTFQR.[I]	1xNitro [Y13]	0.00208033	0.000181819	1	1	2	P13639	P13639 [163-180]	Elongation factor 2 OS=Homo sapiens (Human) OX=9606 GN=EEF2 PE=1 SV=4	0	2265.14	3	755.717				113420	122382	528912		278501	117654	410088	2050378	2.3527e+06	3.016e-05	6.465e-05	5.38
[K].ALIAAQYSGAQVR.[V]	1xNitro [Y7]	0.000617163	0.000181819	1	1	11	P26641	P26641 [18-30]	Elongation factor 1-gamma OS=Homo sapiens (Human) OX=9606 GN=EEF1G PE=1 SV=3	0	1392.72	2	696.866		1.07595e+06	945562	626542	713882	1.03014e+06	1.62499e+06	1.10101e+06	1.17445e+06	1.33389e+06	241159	61703.8	3.016e-05	1.097e-05	3.84
[K].ALETHTYFER.[H]	1xNitro [Y7]	0.00204937	0.000181819	1	1	3	Q1RMK2	Q1RMK2 [411-420]	TREMBL:Q1RMK2 IGHM protein	0	1311.6	3	437.87							2.34281e+06	3.01951e+06	3013478	3289413			3.016e-05	6.35e-05	2.92
[K].ALELDSNLYR.[I]	1xNitro [Y9]	0.00481435	0.000181819	1	1	10	P35579	P35579 [746-755]	Myosin-9 OS=Homo sapiens (Human) OX=9606 GN=MYH9 PE=1 SV=4	0	1238.6	2	619.804	1.17426e+06	1.0789e+06	973649	796481	731821	911047	778612	879688	683721	670773	57354.3		3.016e-05	0.0002215	3.1
[R].ALEHFTDLYDIK.[R]	1xNitro [Y9]	0.00144065	0.000181819	1	1	3	Q00610	Q00610 [626-637]	Clathrin heavy chain 1 OS=Homo sapiens (Human) OX=9606 GN=CLTC PE=1 SV=5	0	1509.72	2	755.366			474952	330131	1.05936e+06	666686	1.20378e+06	1.26863e+06	835864	779283	1.32479e+06	342042	3.016e-05	3.786e-05	3.97
[K].LGDVYVNDAFGTAHR.[A]	1xNitro [Y5]	1.33117e-06	0.000181819	1	2	7	P00558	P00558 [157-171]	Phosphoglycerate kinase 1 OS=Homo sapiens (Human) OX=9606 GN=PGK1 PE=1 SV=3	0	1679.78	3	560.597	5.0601e+06	1.65738e+06	1.23426e+06	4222485	3.41681e+06	2.93005e+06	3.20413e+06	3.8956e+06	3.76875e+06	5.51644e+06	951473	263226	3.016e-05	1.362e-09	4.75
[K].LGEIVTTIPTIGFNVETVEYK.[N]	1xNitro [Y20]	0.000408475	0.000181819	2	4	1	P61204; P84085	P61204 [39-59]; P84085 [39-59]	ADP-ribosylation factor 3 OS=Homo sapiens (Human) OX=9606 GN=ARF3 PE=1 SV=2 ADP-ribosylation factor 5 OS=Homo sapiens (Human) OX=9606 GN=ARF5 PE=1 SV=2	0	2368.23	3	790.08						117056		214993			508110	195459	3.016e-05	5.961e-06	3.77
[K].ALDLDSSCKEAADGYQR.[C]	1xCarbamidomethyl [C8]; 1xNitro [Y15]	5.38461e-05	0.000181819	1	1	3	P31948	P31948 [454-470]	Stress-induced-phosphoprotein 1 OS=Homo sapiens (Human) OX=9606 GN=STIP1 PE=1 SV=1	1	1943.84	3	648.618				95927.8	89274.9	102241	182665	147310	236457	225057			3.016e-05	3.053e-07	4.13
[R].AIAELGIYPAVDPLDSTSR.[I]	1xNitro [Y8]	1.20022e-05	0.000181819	1	1	12	P06576	P06576 [388-406]	ATP synthase subunit beta, mitochondrial OS=Homo sapiens (Human) OX=9606 GN=ATP5F1B PE=1 SV=3	0	2033.02	2	1017.01	1.17353e+06	458160	425823	415508	855009	724997	988395	714146	1.88994e+06	483958	1.02983e+06	1.43886e+06	3.016e-05	3.414e-08	4.33
[K].ALAAGGYDVEKNNSR.[I]	1xNitro [Y7]	5.54033e-06	0.000181819	1	1	11	P16401	P16401 [68-82]	Histone H1.5 OS=Homo sapiens (Human) OX=9606 GN=H1-5 PE=1 SV=3	1	1609.76	3	537.257	1.27459e+06	1.08349e+06	1.16408e+06	1.53034e+06	1.63122e+06	1.66847e+06	824578	1.35392e+06	1.29694e+06	1.17607e+06	54234.9	2103.35	3.016e-05	1.1e-08	4.76
[K].IFVGGIKEDTEEHHLRDYFEQYGK.[I]	1xNitro [Y22]	0.000589995	0.000181819	1	3	1	P09651	P09651 [107-130]	Heterogeneous nuclear ribonucleoprotein A1 OS=Homo sapiens (Human) OX=9606 GN=HNRNPA1 PE=1 SV=5	2	2955.39	5	591.885									128758			976038	3.016e-05	1.02e-05	6.28
[K].LFVGGIKEDTEEHHLRDYFEEYGK.[I]	2xNitro [Y18; Y22]	2.10728e-05	0.000181819	1	1	6	P22626	P22626 [114-137]	Heterogeneous nuclear ribonucleoproteins A2/B1 OS=Homo sapiens (Human) OX=9606 GN=HNRNPA2B1 PE=1 SV=2	2	3001.36	5	601.078							591962	2.91837e+06	1.56192e+06	831143	2.56058e+06	7.10683e+06	3.016e-05	7.766e-08	7.29
[K].LFVGGIKEDTEEHHLRDYFEEYGK.[I]	1xNitro [Y22]	5.37647e-06	0.000181819	1	1	8	P22626	P22626 [114-137]	Heterogeneous nuclear ribonucleoproteins A2/B1 OS=Homo sapiens (Human) OX=9606 GN=HNRNPA2B1 PE=1 SV=2	2	2956.37	5	592.08					451800	700489	3.14453e+06	2.51502e+06	2.51285e+06	1.93751e+06	4.69776e+06	18237691	3.016e-05	1.048e-08	7.07
[R].IFTSIGEDYDERVLPSITTEILK.[S]	1xNitro [Y9]	0.000690683	0.000181819	1	1	1	P35232	P35232 [106-128]	Prohibitin OS=Homo sapiens (Human) OX=9606 GN=PHB PE=1 SV=1	1	2684.37	3	895.462					213198		282464	351565	301418	311158	497156	386636	3.016e-05	1.287e-05	3.68
[R].IDTRNELESYAYSLK.[N]	2xNitro [Y10; Y12]	0.000124798	0.000181819	1	1	2	P11021	P11021 [559-573]	Endoplasmic reticulum chaperone BiP OS=Homo sapiens (Human) OX=9606 GN=HSPA5 PE=1 SV=2	1	1891.87	3	631.293	1.85611e+06	170115	325521	226747	236028	332285	238971	384338	248330	260224	680432	291201	3.016e-05	1.053e-06	5.06
[K].LDYGQHVVAGTPGR.[V]	1xNitro [Y3]	0.00236309	0.000181819	1	1	9	P38919	P38919 [153-166]	Eukaryotic initiation factor 4A-III OS=Homo sapiens (Human) OX=9606 GN=EIF4A3 PE=1 SV=4	0	1514.73	3	505.583	277452	295028	319583	478783	380446	569013	548291	665390	619288	655528			3.016e-05	7.822e-05	3.76
[K].ANFWYQPSFHGVDLSALR.[G]	1xNitro [Y5]	0.000137588	0.000181819	1	1	2	Q86X55	Q86X55 [310-327]	Histone-arginine methyltransferase CARM1 OS=Homo sapiens (Human) OX=9606 GN=CARM1 PE=1 SV=3	0	2153.02	3	718.345	460799		369907				239319	190665		125558	969953	1.10206e+06	3.016e-05	1.218e-06	5.91
[R].IEESIDRVYSLDDIRR.[Y]	1xNitro [Y9]	0.00245334	0.000181819	1	1	2	Q14566	Q14566 [559-574]	DNA replication licensing factor MCM6 OS=Homo sapiens (Human) OX=9606 GN=MCM6 PE=1 SV=1	2	2024	4	506.757		219419			381857	338368				1.09324e+06	555057	575901	3.016e-05	8.263e-05	3.29
[K].ALYETELADARR.[A]	1xNitro [Y3]	0.000155142	0.000181819	1	1	9	P20700	P20700 [80-91]	Lamin-B1 OS=Homo sapiens (Human) OX=9606 GN=LMNB1 PE=1 SV=2	1	1452.71	3	484.907	1.54475e+06	654417	882377	1.11446e+06	1.38732e+06	1.85116e+06	1.60771e+06	1.63891e+06	1.71995e+06	1.48703e+06	14558.9	2834.6	3.016e-05	1.45e-06	3.86
[K].ALYETELADAR.[R]	1xNitro [Y3]	0.00229329	0.000181819	1	1	1	P20700	P20700 [80-90]	Lamin-B1 OS=Homo sapiens (Human) OX=9606 GN=LMNB1 PE=1 SV=2	0	1296.61	2	648.807													3.016e-05	7.483e-05	3.31
[K].ALYESELADARR.[V]	1xNitro [Y3]	0.0100134	0.000181819	1	1	4	Q03252	Q03252 [94-105]	Lamin-B2 OS=Homo sapiens (Human) OX=9606 GN=LMNB2 PE=1 SV=4	1	1438.69	3	480.235	225142	108025	121403	189280	193792	248804	196665	279509	262721	288032	4469.77	3111.78	3.016e-05	0.0006488	1.79
[K].IELLGSYDPQK.[Q]	1xNitro [Y7]	0.00742864	0.000181819	1	1	9	P24666	P24666 [114-124]	Low molecular weight phosphotyrosine protein phosphatase OS=Homo sapiens (Human) OX=9606 GN=ACP1 PE=1 SV=3	0	1307.65	2	654.328	4644875	2.72181e+06	2.6701e+06	440271	308059	352686	928262	948277	923114	1.04234e+06	211078	131387	3.016e-05	0.0004181	3.06
[K].IEVPLYSLLEQTHLK.[V]	1xNitro [Y6]	0.000551467	0.000181819	1	1	4	Q92598	Q92598 [317-331]	Heat shock protein 105 kDa OS=Homo sapiens (Human) OX=9606 GN=HSPH1 PE=1 SV=1	0	1827.99	3	610	360893	101442	182397	249704	327107	562747	223534		721346	122477	455522	172021	3.016e-05	9.223e-06	3.7
[K].ALAAGGYDVEK.[N]	1xNitro [Y7]	0.00423908	0.000181819	1	1	16	P16401	P16401 [68-78]	Histone H1.5 OS=Homo sapiens (Human) OX=9606 GN=H1-5 PE=1 SV=3	0	1138.54	2	569.772	4.07675e+06	3.37764e+06	4363751	5137250	5.4701e+06	7425488	5.89451e+06	5.96457e+06	5.48409e+06	3.82042e+06	374130		3.016e-05	0.0001837	3.05
[K].LFADAVQELLPQYKER.[E]	1xNitro [Y13]	9.58247e-06	0.000181819	1	1	2	P33993	P33993 [76-91]	DNA replication licensing factor MCM7 OS=Homo sapiens (Human) OX=9606 GN=MCM7 PE=1 SV=4	1	1965.01	3	655.674	609877	217535	305906	245730	335443	438393	426111	364330	831509	637756	1.1272e+06	448476	3.016e-05	2.444e-08	4.31
[K].ALVTGYFMQVAHLER.[T]	1xOxidation [M8]; 1xNitro [Y6]	0.000119303	0.000181819	1	1	3	O43143	O43143 [692-706]	Pre-mRNA-splicing factor ATP-dependent RNA helicase DHX15 OS=Homo sapiens (Human) OX=9606 GN=DHX15 PE=1 SV=2	0	1795.88	3	599.299	1.53335e+06			517853			444370	970563	372788			831808	3.016e-05	9.815e-07	4.25
[K].LFIGGLSFETTEESLRNYYEQWGK.[L]	1xNitro [Y]	3.9882e-05	0.000181819	1	1	12	P22626	P22626 [23-46]	Heterogeneous nuclear ribonucleoproteins A2/B1 OS=Homo sapiens (Human) OX=9606 GN=HNRNPA2B1 PE=1 SV=2	1	2912.37	3	971.463							524652	1.07631e+06	7516688	146974	4.17673e+06	736761	3.016e-05	1.986e-07	5.35
[K].ALTSVVNYREPK.[S]	1xNitro [Y8]	0.000755754	0.000181819	1	1	1	Q13617	Q13617 [371-382]	Cullin-2 OS=Homo sapiens (Human) OX=9606 GN=CUL2 PE=1 SV=2	1	1421.74	3	474.584				83283.1			202301	255732	225170	263389			3.016e-05	1.477e-05	3.26
[K].KVFVGGLSPDTSEEQIKEYFGAFGEIENIELPMDTK.[T]	1xOxidation [M33]; 1xNitro [Y19]	7.20472e-06	0.000181819	1	1	3	O14979	O14979 [234-269]	Heterogeneous nuclear ribonucleoprotein D-like OS=Homo sapiens (Human) OX=9606 GN=HNRNPDL PE=1 SV=3	2	4078.95	4	1020.49								1.18579e+06	1.30652e+06		1.91708e+06	630662	3.016e-05	1.615e-08	6.85
[K].ALRTDYNASVSVPDSSGPER.[I]	1xNitro [Y6]	5.98118e-05	0.000181819	1	1	19	P61978	P61978 [67-86]	Heterogeneous nuclear ribonucleoprotein K OS=Homo sapiens (Human) OX=9606 GN=HNRNPK PE=1 SV=1	1	2166.01	3	722.674	723678	1.12149e+06	550056	981662	1.14964e+06	627581	2.75807e+06	4.52147e+06	3.76901e+06	8.41229e+06	4.18387e+06	6.89934e+06	3.016e-05	3.59e-07	5.06
[K].LFNLSKEDDVRQYVVR.[K]	1xNitro [Y13]	0.000140721	0.000181819	1	1	4	P62753	P62753 [144-159]	40S ribosomal protein S6 OS=Homo sapiens (Human) OX=9606 GN=RPS6 PE=1 SV=1	2	2026.04	4	507.264			537389	836975	113962	225032		330681	437743	758707	928995	598824	3.016e-05	1.258e-06	3.68
[R].AIRDYQGPLKEHEVTIFVR.[R]	1xNitro [Y5]	0.00138763	0.000181819	1	1	2	P53396	P53396 [360-378]	ATP-citrate synthase OS=Homo sapiens (Human) OX=9606 GN=ACLY PE=1 SV=3	2	2316.21	5	464.048											308506	188755	3.016e-05	3.599e-05	3.11
[K].IFPMGDRLYIGLAGLATDVQTVAQR.[L]	1xOxidation [M4]; 1xNitro [Y9]	1.03293e-05	0.000181819	1	1	1	P49720	P49720 [42-66]	Proteasome subunit beta type-3 OS=Homo sapiens (Human) OX=9606 GN=PSMB3 PE=1 SV=2	1	2766.42	3	922.813	380802		90200.9		98918.5	99045.8		160859	110922	107285	53914.4	730341	3.016e-05	2.737e-08	7.61
[K].IFRDGEEAGAYDGPR.[T]	1xNitro [Y11]	0.00227616	0.000181819	1	1	6	P30101	P30101 [105-119]	Protein disulfide-isomerase A3 OS=Homo sapiens (Human) OX=9606 GN=PDIA3 PE=1 SV=4	1	1697.75	3	566.588	408531	127797	102982	161246	176040	276374	182942	275940	241890	218620			3.016e-05	7.379e-05	3.87
[R].IFDSEEILAGYK.[R]	1xNitro [Y11]	0.00067531	0.000181819	1	1	6	O43776	O43776 [479-490]	Asparagine--tRNA ligase, cytoplasmic OS=Homo sapiens (Human) OX=9606 GN=NARS1 PE=1 SV=1	0	1429.68	2	715.346	677670	317344		308821	384306	420673	828283	1.54972e+06	904521	3074434	1.42901e+06	678780	3.016e-05	1.247e-05	3.42
[K].IGGDAGTSLNSNDYGYGGQKRPLEDGDQPDAKK.[V]	2xNitro [Y14; Y16]	4.46343e-05	0.000181819	1	1	2	Q96AE4	Q96AE4 [45-77]	Far upstream element-binding protein 1 OS=Homo sapiens (Human) OX=9606 GN=FUBP1 PE=1 SV=3	2	3513.57	5	703.521		501316	467475					100144	93293.2	150440	68831.3	146680	3.016e-05	2.33e-07	6.89
[K].LGGSLADSYLDEGFLLDKK.[I]	1xNitro [Y9]	0.00013153	0.000181819	1	1	1	P78371	P78371 [205-223]	T-complex protein 1 subunit beta OS=Homo sapiens (Human) OX=9606 GN=CCT2 PE=1 SV=4	1	2086.03	3	696.017									463490	227829	756908	465542	3.016e-05	1.136e-06	4.97
[R].LGHGYHTLEDQALYNR.[L]	2xNitro [Y5; Y14]	0.000111511	0.000181819	1	1	7	P00813	P00813 [236-251]	Adenosine deaminase OS=Homo sapiens (Human) OX=9606 GN=ADA PE=1 SV=3	0	1976.88	4	494.977		206195	377231	294584	331679	597664	587753	520518	619992	643713	265317	19347.7	3.016e-05	8.926e-07	4.48
[K].ACQSIYPLHDVFVR.[K]	1xCarbamidomethyl [C2]; 1xNitro [Y6]	9.38322e-05	0.000181819	1	1	9	P61247	P61247 [200-213]	40S ribosomal protein S3a OS=Homo sapiens (Human) OX=9606 GN=RPS3A PE=1 SV=2	0	1749.84	3	583.951	1337170	560220	616639	743322	1.13726e+06	690830	657005	738693	523661	627422	405989	262060	3.016e-05	6.899e-07	4.54
[R].LLALNSLYSPK.[I]	1xNitro [Y8]	0.00181769	0.000181819	1	1	4	P78527	P78527 [2539-2549]	DNA-dependent protein kinase catalytic subunit OS=Homo sapiens (Human) OX=9606 GN=PRKDC PE=1 SV=3	0	1263.69	2	632.352	2.91993e+06	144716	287531	258555	259096	270720	451706	400231	354423	516615	220683		3.016e-05	5.325e-05	3.35
[K].LLDAVDTYIPVPAR.[D]	1xNitro [Y8]	0.00045714	0.000181819	1	1	2	P49411	P49411 [239-252]	Elongation factor Tu, mitochondrial OS=Homo sapiens (Human) OX=9606 GN=TUFM PE=1 SV=2	0	1587.84	2	794.424	669287		134141	84021.7	128929	182685	659832	330237	617779	172123	292754	278615	3.016e-05	7.01e-06	3.68
[R].AAYFGIYDTAK.[G]	2xNitro [Y3; Y7]	0.00430303	0.000181819	1	1	4	P05141	P05141 [189-199]	ADP/ATP translocase 2 OS=Homo sapiens (Human) OX=9606 GN=SLC25A5 PE=1 SV=7	0	1309.57	2	655.288		178678	389908	323421	403034	529118	414942	330175	305759	180060	452816	97363.9	3.016e-05	0.0001883	2.65
[R].AAVPSGASTGIYEALELRDNDKTR.[Y]	1xNitro [Y12]	3.84131e-05	0.000181819	1	1	10	P06733	P06733 [33-56]	Alpha-enolase OS=Homo sapiens (Human) OX=9606 GN=ENO1 PE=1 SV=2	2	2579.27	4	645.573	3.47226e+06	2.09924e+06	1382352	1.53605e+06	1.53711e+06	1.64053e+06	2.2196e+06	654001	656496	2051472	997193	509887	3.016e-05	1.865e-07	6.55
[R].AAVPSGASTGIYEALELRDNDK.[T]	1xNitro [Y12]	3.7501e-06	0.000181819	1	1	2	P06733	P06733 [33-54]	Alpha-enolase OS=Homo sapiens (Human) OX=9606 GN=ENO1 PE=1 SV=2	1	2322.12	3	774.712	620475	424610	167300	221618	248342	401184	354633	338881	394867	231863	197637		3.016e-05	6.183e-09	5.64
[K].LLDEDEIRGYK.[L]	1xNitro [Y10]	0.000270343	0.000181819	1	1	2	O43719	O43719 [200-210]	HIV Tat-specific factor 1 OS=Homo sapiens (Human) OX=9606 GN=HTATSF1 PE=1 SV=1	1	1395.68	3	465.896	381102	500350		279746	445844	488010	719898		937537	771144	23054.9	11584.9	3.016e-05	3.269e-06	3.79
[R].AAVPSGASTGIYEALELR.[D]	1xNitro [Y12]	3.16034e-05	0.000181819	2	3	11	P09104; P06733	P09104 [33-50]; P06733 [33-50]	Gamma-enolase OS=Homo sapiens (Human) OX=9606 GN=ENO2 PE=1 SV=3 Alpha-enolase OS=Homo sapiens (Human) OX=9606 GN=ENO1 PE=1 SV=2	0	1849.93	3	617.314	2.42391e+06	1.21537e+06	1.37287e+06	1.13943e+06	1.6297e+06	2.28094e+06	1.4178e+06	2148286	1.58345e+06	3.85309e+06	1.43691e+06	1.1406e+06	3.016e-05	1.401e-07	5.27
[R].LIEDNEYTAREGAK.[F]	1xNitro [Y7]	0.00875508	0.000181819	1	1	4	P06239	P06239 [388-401]	Tyrosine-protein kinase Lck OS=Homo sapiens (Human) OX=9606 GN=LCK PE=1 SV=6	1	1653.77	3	551.928	36266.3	36852	63910.4	40381.4	49885.7	38767	66226.5	80499.1	75776.4	66744.8	9042.56		3.016e-05	0.0005349	2.38
[K].ACQSIYPLHDVFVRK.[V]	1xCarbamidomethyl [C2]; 1xNitro [Y6]	0.00584816	0.000181819	1	1	5	P61247	P61247 [200-214]	40S ribosomal protein S3a OS=Homo sapiens (Human) OX=9606 GN=RPS3A PE=1 SV=2	1	1877.93	3	626.649		648483	801902	1206161	1.70298e+06	2.27034e+06	534236	456213	351642	974596	244919	35803.5	3.016e-05	0.0002953	2.52
[R].LLEMNLMHAPQVADAILGNQMFTHYDR.[A]	3xOxidation [M4; M7; M21]; 1xNitro [Y25]	4.25395e-07	0.000181819	1	1	9	Q00610	Q00610 [584-610]	Clathrin heavy chain 1 OS=Homo sapiens (Human) OX=9606 GN=CLTC PE=1 SV=5	0	3221.48	4	806.127	2.06386e+06	233290	361919	684288	1.06144e+06	1.03278e+06	1.52715e+06	1.80461e+06	1.1702e+06	2.06406e+06	1.12165e+06	688571	3.016e-05	2.564e-10	7.64
[K].LLEQYKEESK.[K]	1xNitro [Y5]	0.0024718	0.000181819	1	1	9	Q00839	Q00839 [665-674]	Heterogeneous nuclear ribonucleoprotein U OS=Homo sapiens (Human) OX=9606 GN=HNRNPU PE=1 SV=6	1	1311.64	3	437.885	209023		215694	401110	299273	346486	582229	774426	990798	960346			3.016e-05	8.359e-05	2.66
[R].AAQAPSSFQLLYDLKLPVEDKIR.[I]	1xNitro [Y12]	3.77835e-06	0.000181819	1	1	1	P11586	P11586 [805-827]	C-1-tetrahydrofolate synthase, cytoplasmic OS=Homo sapiens (Human) OX=9606 GN=MTHFD1 PE=1 SV=3	2	2647.41	4	662.607				161733	188602	342074			192116	445797	623945		3.016e-05	6.281e-09	6.9
[R].ILGLLDAYLK.[T]	1xNitro [Y8]	0.00542666	0.000181819	1	1	1	P26641	P26641 [138-147]	Elongation factor 1-gamma OS=Homo sapiens (Human) OX=9606 GN=EEF1G PE=1 SV=3	0	1163.67	2	582.337			76180.6								229756	673345	3.016e-05	0.0002652	2.76
[R].LLGQRPGPYDRPIGGR.[G]	1xNitro [Y9]	0.00715623	0.000181819	1	1	3	P31942	P31942 [106-121]	Heterogeneous nuclear ribonucleoprotein H3 OS=Homo sapiens (Human) OX=9606 GN=HNRNPH3 PE=1 SV=2	0	1796.95	4	449.993	232497						423198	887407	662474	803264			3.016e-05	0.0003971	3.8
[R].LLHDQVGVIQFGPYK.[Q]	1xNitro [Y14]	0.00157632	0.000181819	1	1	1	P53621	P53621 [942-956]	Coatomer subunit alpha OS=Homo sapiens (Human) OX=9606 GN=COPA PE=1 SV=2	0	1758.92	3	586.977	145339				297366			107052	223840	105073	202718		3.016e-05	4.318e-05	2.95
[R].AALLYASSHSTLSSR.[F]	1xNitro [Y5]	0.000626495	0.000181819	1	1	1	Q9BRR8	Q9BRR8 [554-568]	G patch domain-containing protein 1 OS=Homo sapiens (Human) OX=9606 GN=GPATCH1 PE=1 SV=1	0	1608.8	3	536.938		349174	397270	561519					344791		66228.1		3.016e-05	1.112e-05	2.79
[K].AALLNQHYQVNFK.[G]	1xNitro [Y8]	0.000433747	0.000181819	1	1	2	P07814	P07814 [217-229]	Bifunctional glutamate/proline--tRNA ligase OS=Homo sapiens (Human) OX=9606 GN=EPRS1 PE=1 SV=5	0	1590.8	3	530.94											582685	298729	3.016e-05	6.543e-06	3.06
[K].AAGLATMISTMRPDIDNMDEYVR.[N]	3xOxidation [M7; M11; M18]; 1xNitro [Y21]	0.00341154	0.000181819	1	1	1	O75533	O75533 [603-625]	Splicing factor 3B subunit 1 OS=Homo sapiens (Human) OX=9606 GN=SF3B1 PE=1 SV=3	0	2663.17	3	888.398	789829	734126		2.31357e+06	3.96442e+06		5.35534e+06	3.14263e+06			334316		3.016e-05	0.0001336	3.44
[R].AAFGISDSYVDGSSFDPQRR.[A]	1xNitro [Y9]	8.07539e-05	0.000181819	1	1	11	Q9UQ35	Q9UQ35 [137-156]	Serine/arginine repetitive matrix protein 2 OS=Homo sapiens (Human) OX=9606 GN=SRRM2 PE=1 SV=2	1	2220	3	740.669	5.88088e+06	2.13528e+06	2105256	2.48236e+06	1.7504e+06	2.73056e+06	1.61318e+06	1.93814e+06	1.47749e+06	1975580	1.89242e+06	3266079	3.016e-05	5.574e-07	4.13
[R].ILENEKDLEEAEEYKEAR.[L]	1xNitro [Y14]	0.000284924	0.000181819	1	1	1	O75347	O75347 [81-98]	Tubulin-specific chaperone A OS=Homo sapiens (Human) OX=9606 GN=TBCA PE=1 SV=3	2	2253.05	4	564.018													3.016e-05	3.535e-06	5.59
[R].IDTRNELESYAYSLK.[N]	1xNitro [Y12]	0.000307129	0.000181819	1	1	5	P11021	P11021 [559-573]	Endoplasmic reticulum chaperone BiP OS=Homo sapiens (Human) OX=9606 GN=HSPA5 PE=1 SV=2	1	1846.88	3	616.298		545733	387625	390445	459504	571711	418412	413593	245878	502820	782096	192451	3.016e-05	3.947e-06	5.39
[K].ADIFMFDEPSSYLDVK.[Q]	1xOxidation [M5]; 1xNitro [Y12]	0.000220758	0.000181819	1	1	1	P61221	P61221 [235-250]	ATP-binding cassette sub-family E member 1 OS=Homo sapiens (Human) OX=9606 GN=ABCE1 PE=1 SV=1	0	1937.85	2	969.427							159810	167408	655270	109917	258474		3.016e-05	2.421e-06	3.36
[R].IHQIEYAMEAVK.[Q]	1xOxidation [M8]; 1xNitro [Y6]	0.00338608	0.000181819	1	1	7	P25786	P25786 [19-30]	Proteasome subunit alpha type-1 OS=Homo sapiens (Human) OX=9606 GN=PSMA1 PE=1 SV=1	0	1492.71	3	498.242	315998	179084		228690	259568	244688	299724	302351	274982	431762	3827.56		3.016e-05	0.0001318	3.02
[K].ALAAAGYDVEKNNSR.[I]	1xNitro [Y7]	1.93735e-06	0.000181819	3	5	32	P16402; P10412; P16403	P16402 [66-80]; P10412 [65-79]; P16403 [65-79]	Histone H1.3 OS=Homo sapiens (Human) OX=9606 GN=H1-3 PE=1 SV=2 Histone H1.4 OS=Homo sapiens (Human) OX=9606 GN=H1-4 PE=1 SV=2 Histone H1.2 OS=Homo sapiens (Human) OX=9606 GN=H1-2 PE=1 SV=2	1	1623.77	3	541.929	1.06562e+07	8.47792e+06	9.93585e+06	1.27654e+07	1.12827e+07	1.17066e+07	8.00649e+06	9.98239e+06	9.21702e+06	8.87702e+06	700786	23929.5	3.016e-05	2.353e-09	4.48
[K].ALAAAGYDVEK.[N]	1xNitro [Y7]	0.00314167	0.000181819	3	5	26	P16402; P10412; P16403	P16402 [66-76]; P10412 [65-75]; P16403 [65-75]	Histone H1.3 OS=Homo sapiens (Human) OX=9606 GN=H1-3 PE=1 SV=2 Histone H1.4 OS=Homo sapiens (Human) OX=9606 GN=H1-4 PE=1 SV=2 Histone H1.2 OS=Homo sapiens (Human) OX=9606 GN=H1-2 PE=1 SV=2	0	1152.55	2	576.78	16199545	16710449	15698218	20477678	24845278	31189260	24563592	26505536	22764276	17007340	4.99598e+06	94124.2	3.016e-05	0.0001184	3.25
[R].AHQVVEDGYEFFAK.[R]	1xNitro [Y9]	0.000946517	0.000181819	3	3	2	P62136; P36873; P62140	P62136 [247-260]; P36873 [247-260]; P62140 [246-259]	Serine/threonine-protein phosphatase PP1-alpha catalytic subunit OS=Homo sapiens (Human) OX=9606 GN=PPP1CA PE=1 SV=1 Serine/threonine-protein phosphatase PP1-gamma catalytic subunit OS=Homo sapiens (Human) OX=9606 GN=PPP1CC PE=1 SV=1 Serine/threonine-protein phosphatase PP1-beta catalytic subunit OS=Homo sapiens (Human) OX=9606 GN=PPP1CB PE=1 SV=3	0	1684.76	3	562.258							490644	743734	622374	826485	654144	372749	3.016e-05	2.04e-05	4.47
[K].LGLDFPNLPYLIDGAHK.[I]	1xNitro [Y10]	1.8971e-05	0.000181819	1	3	5	Q03013	Q03013 [53-69]	Glutathione S-transferase Mu 4 OS=Homo sapiens (Human) OX=9606 GN=GSTM4 PE=1 SV=3	0	1927.99	3	643.335	345930		46991.4	758740	1.70709e+06	1.93526e+06	55632.8	107279	61852	66720.7	303574	166718	3.016e-05	6.655e-08	4.48
[R].AHMGMFTELAILYSK.[F]	2xOxidation [M3; M5]; 1xNitro [Y13]	0.000346311	0.000181819	1	2	8	Q00610	Q00610 [1312-1326]	Clathrin heavy chain 1 OS=Homo sapiens (Human) OX=9606 GN=CLTC PE=1 SV=5	0	1788.83	3	596.948		94298.3	121439	658178	556617	984540	1.48605e+06	984088	391789	723284	1.37982e+06	1.1821e+06	3.016e-05	4.679e-06	4.85
[R].AHLVAVFNEYQR.[M]	1xNitro [Y10]	0.00620872	0.000181819	1	1	8	P50995	P50995 [389-400]	Annexin A11 OS=Homo sapiens (Human) OX=9606 GN=ANXA11 PE=1 SV=1	0	1491.73	3	497.916		125950	155146	127368	110121	112275	2304945	2953709	4.21048e+06	3116381	2.08098e+06	1.48833e+06	3.016e-05	0.0003217	3.73
[R].IGLFYMDNDLITR.[N]	1xOxidation [M6]; 1xNitro [Y5]	0.000295818	0.000181819	1	1	3	Q15008	Q15008 [147-159]	26S proteasome non-ATPase regulatory subunit 6 OS=Homo sapiens (Human) OX=9606 GN=PSMD6 PE=1 SV=1	0	1631.77	2	816.39	2.14354e+06	1.3121e+06	1.77407e+06	190157	296090	193074	562231	528891	797540	855744	576148	331057	3.016e-05	3.73e-06	3.35
[R].LGPSDYFGEIALLMNRPR.[A]	1xOxidation [M14]; 1xNitro [Y6]	0.00107526	0.000181819	1	1	4	P10644	P10644 [318-335]	cAMP-dependent protein kinase type I-alpha regulatory subunit OS=Homo sapiens (Human) OX=9606 GN=PRKAR1A PE=1 SV=1	0	2110.04	3	704.018	635333	52058.7	111626	114993	269862	252387	540306	220295	1.46616e+06	205120	678525	1.44356e+06	3.016e-05	2.463e-05	3.8
[K].AHDGGIYAISWSPDSTHLLSASGDK.[T]	1xNitro [Y7]	0.000284924	0.000181819	1	1	1	O75083	O75083 [232-256]	WD repeat-containing protein 1 OS=Homo sapiens (Human) OX=9606 GN=WDR1 PE=1 SV=4	0	2630.21	3	877.41	313251	373029	266187	303438	396981	542665	204050	495504	258511	308593		929930	3.016e-05	3.524e-06	4.12
[R].ADLTEYLSTHYKAPR.[M]	2xNitro [Y6; Y11]	0.000411551	0.000181819	1	1	1	P31930	P31930 [214-228]	Cytochrome b-c1 complex subunit 1, mitochondrial OS=Homo sapiens (Human) OX=9606 GN=UQCRC1 PE=1 SV=3	1	1854.86	4	464.47				138612	246206	155207	101946	241887	183489	224893	434961	320096	3.016e-05	6.017e-06	4.31
[K].AGVENGKPTHFTVYTK.[G]	1xNitro [Y14]	0.000655343	0.000181819	1	1	2	O75369	O75369 [858-873]	Filamin-B OS=Homo sapiens (Human) OX=9606 GN=FLNB PE=1 SV=2	0	1793.88	4	449.226				297567	574324	729074							3.016e-05	1.198e-05	2.87
[K].LGRYNEEERAQQEAEAAQR.[L]	1xNitro [Y4]	0.000519338	0.000181819	1	1	5	Q99426	Q99426 [130-148]	Tubulin-folding cofactor B OS=Homo sapiens (Human) OX=9606 GN=TBCB PE=1 SV=2	2	2293.06	4	574.019			125494			61017.2	183073	271130	448911	590184			3.016e-05	8.447e-06	4.79
[R].AGFIQDTSLILYEEVKPNLTER.[I]	1xNitro [Y12]	0.00800479	0.000181819	1	1	1	Q93009	Q93009 [724-745]	Ubiquitin carboxyl-terminal hydrolase 7 OS=Homo sapiens (Human) OX=9606 GN=USP7 PE=1 SV=2	0	2581.31	3	861.111	560068							128961	648638		260331	198179	3.016e-05	0.0004679	4.09
[K].AGAGSATLSMAYAGAR.[F]	1xOxidation [M10]; 1xNitro [Y12]	0.000212628	0.000181819	1	1	3	P40926	P40926 [242-257]	Malate dehydrogenase, mitochondrial OS=Homo sapiens (Human) OX=9606 GN=MDH2 PE=1 SV=3	0	1515.69	2	758.348	432633	305966	402603	372034	263460	421480	404864	299234	362780	240421	30366.2		3.016e-05	2.291e-06	3.71
[R].AGAASLDVIQEVEYVKEEAK.[M]	1xNitro [Y14]	8.77036e-05	0.000181819	1	1	1	Q9UJV9	Q9UJV9 [401-420]	Probable ATP-dependent RNA helicase DDX41 OS=Homo sapiens (Human) OX=9606 GN=DDX41 PE=1 SV=2	1	2194.09	3	732.035	4.08252e+06	239656	387828	357141	418168	368478	222044	440298	116208	235703	463486	122119	3.016e-05	6.236e-07	6.49
[R].IHFPLATYAPVISAEK.[A]	1xNitro [Y8]	3.38118e-05	0.000181819	2	6	21	Q71U36; P68363	Q71U36 [265-280]; P68363 [265-280]	Tubulin alpha-1A chain OS=Homo sapiens (Human) OX=9606 GN=TUBA1A PE=1 SV=1 Tubulin alpha-1B chain OS=Homo sapiens (Human) OX=9606 GN=TUBA1B PE=1 SV=1	0	1801.95	3	601.321	2.041e+07	4.61308e+06	4.18925e+06	5.11044e+06	5.43318e+06	5.65963e+06	1.10211e+07	2.02394e+07	1.28342e+07	7.10842e+06	9.44348e+06	7.30673e+06	3.016e-05	1.556e-07	6.02
[K].AEYEGDGIPTVFVAVAGR.[S]	1xNitro [Y3]	2.04185e-06	0.000181819	1	1	1	P22234	P22234 [314-331]	Multifunctional protein ADE2 OS=Homo sapiens (Human) OX=9606 GN=PAICS PE=1 SV=3	0	1895.91	2	948.463								683256		989852	1.26432e+06	329383	3.016e-05	2.551e-09	4.68
[R].AEPYCSVLPGFTFIQHLPLSER.[I]	1xCarbamidomethyl [C5]; 1xNitro [Y4]	0.000109028	0.000181819	1	1	1	Q9BUJ2	Q9BUJ2 [387-408]	Heterogeneous nuclear ribonucleoprotein U-like protein 1 OS=Homo sapiens (Human) OX=9606 GN=HNRNPUL1 PE=1 SV=2	0	2606.27	3	869.429							134585	230141	144949		241354	533861	3.016e-05	8.648e-07	4.9
[K].AELLDNEKPAAVVAPITTGYTVK.[I]	1xNitro [Y20]	1.52604e-05	0.000181819	1	1	4	Q9HB71	Q9HB71 [52-74]	Calcyclin-binding protein OS=Homo sapiens (Human) OX=9606 GN=CACYBP PE=1 SV=2	0	2445.29	3	815.766	867326	295381	347183	515982	595818	739418	360619	573207	434089	543476	413597	146910	3.016e-05	4.849e-08	5.75
[K].ADRDESSPYAAMLAAQDVAQR.[C]	1xOxidation [M12]; 1xNitro [Y9]	1.11344e-05	0.000181819	1	1	5	P62263	P62263 [64-84]	40S ribosomal protein S14 OS=Homo sapiens (Human) OX=9606 GN=RPS14 PE=1 SV=3	1	2326.04	3	776.017		856450	879873	1.31085e+06	1.30474e+06	1.29657e+06	1.05684e+06	949123	1.00348e+06	1221385	139700		3.016e-05	3.062e-08	6.75
[K].IGQPTVSYFLK.[A]	1xNitro [Y8]	0.00526667	0.000181819	1	1	11	Q9Y3B7	Q9Y3B7 [82-92]	39S ribosomal protein L11, mitochondrial OS=Homo sapiens (Human) OX=9606 GN=MRPL11 PE=1 SV=1	0	1297.68	2	649.343	3118238	1.18087e+06	1.30266e+06	1.03947e+06	1.46512e+06	1.35217e+06	1.36779e+06	1.64761e+06	2.06191e+06	1.35586e+06	741745	251835	3.016e-05	0.0002526	3.03
[K].IDSYQEPFTHSAPESIPDTFEDAVNILKPSTIIGVAGAGR.[L]	1xNitro [Y4]	0.00309494	0.000181819	1	1	1	P23368	P23368 [358-397]	NAD-dependent malic enzyme, mitochondrial OS=Homo sapiens (Human) OX=9606 GN=ME2 PE=1 SV=1	0	4288.1	4	1072.78					112740			1.22001e+06	187720		525668	151271	3.016e-05	0.0001162	5.77
[K].LFIGGLSFETTEESLRNYYEQWGK.[L]	2xNitro [Y18; Y19]	0.00097535	0.000181819	1	1	3	P22626	P22626 [23-46]	Heterogeneous nuclear ribonucleoproteins A2/B1 OS=Homo sapiens (Human) OX=9606 GN=HNRNPA2B1 PE=1 SV=2	1	2957.36	3	986.458							770972	1.48687e+06	670701	248257	775102	239547	3.016e-05	2.126e-05	4.28
[R].APLPDLYPFGTMR.[G]	1xOxidation [M12]; 1xNitro [Y7]	0.00433536	0.000181819	1	1	6	Q92841	Q92841 [69-81]	Probable ATP-dependent RNA helicase DDX17 OS=Homo sapiens (Human) OX=9606 GN=DDX17 PE=1 SV=2	0	1538.73	2	769.87	271897	181025	265761	1.6236e+06	2167023	2.42321e+06	1.98377e+06	3.05661e+06	2463226	11834065	1.21143e+06	531991	3.016e-05	0.0001913	2.67
[R].AVVVNAAQLASYSQSK.[Q]	1xNitro [Y12]	0.000727928	0.000181819	1	1	1	Q02978	Q02978 [191-206]	Mitochondrial 2-oxoglutarate/malate carrier protein OS=Homo sapiens (Human) OX=9606 GN=SLC25A11 PE=1 SV=3	0	1680.86	2	840.931		697335	430097				1.99585e+06	998235	1.19541e+06	1.61958e+06	1.62857e+06	1.21542e+06	3.016e-05	1.392e-05	3.01
[K].LANQAADYFGDAFK.[Q]	1xNitro [Y8]	2.10728e-05	0.000181819	1	1	1	Q8WUM4	Q8WUM4 [216-229]	Programmed cell death 6-interacting protein OS=Homo sapiens (Human) OX=9606 GN=PDCD6IP PE=1 SV=1	0	1575.71	2	788.357							161114			253792	638018	89109.8	3.016e-05	7.767e-08	4.33
[R].LAPDYDALDVANK.[I]	1xNitro [Y5]	0.00173773	0.000181819	1	1	10	P62750	P62750 [140-152]	60S ribosomal protein L23a OS=Homo sapiens (Human) OX=9606 GN=RPL23A PE=1 SV=1	0	1449.69	2	725.346	11023712	6444556	5.2351e+06	7.1304e+06	5.96218e+06	5221583	5.40419e+06	7040941	6024731	6.98578e+06	255681		3.016e-05	4.991e-05	3.23
[R].LAPDYDALDVANKIGII.[-]	1xNitro [Y5]	0.00191565	0.000181819	1	1	1	P62750	P62750 [140-156]	60S ribosomal protein L23a OS=Homo sapiens (Human) OX=9606 GN=RPL23A PE=1 SV=1	1	1845.96	2	923.484												642592	3.016e-05	5.768e-05	3.87
[K].LAPITYPQGLALAK.[E]	1xNitro [Y6]	0.000237963	0.000181819	1	1	10	P15153	P15153 [134-147]	Ras-related C3 botulinum toxin substrate 2 OS=Homo sapiens (Human) OX=9606 GN=RAC2 PE=1 SV=1	0	1500.84	2	750.924	4.47647e+06	447106	443832	566166	684064	1.06219e+06	464860	1.12662e+06	902277	1.35724e+06	347357		3.016e-05	2.718e-06	3.16
[K].LDRLAYIAHPK.[L]	1xNitro [Y6]	0.00146242	0.000181819	1	1	10	P47914	P47914 [93-103]	60S ribosomal protein L29 OS=Homo sapiens (Human) OX=9606 GN=RPL29 PE=1 SV=2	1	1341.73	3	447.914	4.10794e+06	1.59877e+06	1923273	2.33678e+06	3.11841e+06	2.99247e+06	821716	1.29793e+06	1.68452e+06	2.08767e+06			3.016e-05	3.874e-05	3.25
[K].AVTELNEPLSNEDRNLLSVAYK.[N]	1xNitro [Y21]	6.11737e-05	0.000181819	1	1	3	Q04917	Q04917 [29-50]	14-3-3 protein eta OS=Homo sapiens (Human) OX=9606 GN=YWHAH PE=1 SV=4	1	2520.26	3	840.758	394697	218039	587499				258810	675988	216952	356999	694858	203253	3.016e-05	3.688e-07	5.31
[R].IAQSDYIPTQQDVLR.[T]	1xNitro [Y6]	0.000555621	0.000181819	1	1	1	P04899	P04899 [163-177]	Guanine nucleotide-binding protein G(i) subunit alpha-2 OS=Homo sapiens (Human) OX=9606 GN=GNAI2 PE=1 SV=3	0	1791.89	2	896.448	551583	224362	300359		214119	265310	295633	463614		263676			3.016e-05	9.344e-06	2.79
[K].AYAALAALEK.[L]	1xNitro [Y2]	0.00172475	0.000181819	1	1	10	Q12906	Q12906 [578-587]	Interleukin enhancer-binding factor 3 OS=Homo sapiens (Human) OX=9606 GN=ILF3 PE=1 SV=3	0	1065.56	2	533.282	1758407	1.31686e+06	963186	918298	910210	1.41133e+06	3.69208e+06	4.38284e+06	4.2597e+06	6.96069e+06			3.016e-05	4.917e-05	2.6
[R].LASALAPSIYEHEDIKK.[G]	1xNitro [Y10]	0.000123865	0.000181819	1	1	6	P33991	P33991 [462-478]	DNA replication licensing factor MCM4 OS=Homo sapiens (Human) OX=9606 GN=MCM4 PE=1 SV=5	1	1929.99	4	483.254	533319	279030	255336	431216	356300	439962	271694	292537	438425	579516	23833	8195.69	3.016e-05	1.042e-06	3.89
[R].AVSDASAGDYGSAIETLVTAISLIK.[Q]	1xNitro [Y10]	0.00012764	0.000181819	1	1	1	Q16630	Q16630 [432-456]	Cleavage and polyadenylation specificity factor subunit 6 OS=Homo sapiens (Human) OX=9606 GN=CPSF6 PE=1 SV=2	0	2497.27	2	1249.14					431029		1.59457e+06						3.016e-05	1.087e-06	4.07
[R].LASTLVHLGEYQAAVDGAR.[K]	1xNitro [Y11]	1.06917e-07	0.000181819	1	1	20	Q00610	Q00610 [1227-1245]	Clathrin heavy chain 1 OS=Homo sapiens (Human) OX=9606 GN=CLTC PE=1 SV=5	0	2016.01	3	672.677	1.34337e+06	1.14223e+06	1.00533e+06	4.09909e+06	3.20824e+06	4858856	3.1406e+06	3.60846e+06	3337744	7811944	4110479	4006115	3.016e-05	3.391e-11	6.85
[K].LATQLTGPVMPVRNVYK.[K]	1xOxidation [M10]; 1xNitro [Y16]	0.000478192	0.000181819	1	1	5	P26373	P26373 [146-162]	60S ribosomal protein L13 OS=Homo sapiens (Human) OX=9606 GN=RPL13 PE=1 SV=4	1	1948.03	3	650.015	2.42589e+06								1355966	3.53237e+06	220059		3.016e-05	7.486e-06	5.06
[R].AVFVDLEPTVIDEVRTGTYR.[Q]	1xNitro [Y19]	2.82385e-05	0.000181819	2	3	8	Q71U36; P68363	Q71U36 [65-84]; P68363 [65-84]	Tubulin alpha-1A chain OS=Homo sapiens (Human) OX=9606 GN=TUBA1A PE=1 SV=1 Tubulin alpha-1B chain OS=Homo sapiens (Human) OX=9606 GN=TUBA1B PE=1 SV=1	1	2325.17	3	775.729	1057078		370009	406232	525238	660750	692636	1.04816e+06	889140	1.45855e+06	2.04824e+06	8570850	3.016e-05	1.187e-07	4.3
[R].LAYINPDLALEEK.[N]	1xNitro [Y3]	0.000182993	0.000181819	1	1	9	P31948	P31948 [352-364]	Stress-induced-phosphoprotein 1 OS=Homo sapiens (Human) OX=9606 GN=STIP1 PE=1 SV=1	0	1533.78	2	767.393	1.92605e+07	95081168	114353669	123833704	123083840	152547504	4211439	6292984	3.38331e+06	101048778	4.19961e+07	2.40434e+06	3.016e-05	1.832e-06	3.87
[K].LAYVAAGDLAPINAFIGGLAAQEVMK.[A]	1xOxidation [M25]; 1xNitro [Y3]	6.84631e-05	0.000181819	1	1	3	P22314	P22314 [386-411]	Ubiquitin-like modifier-activating enzyme 1 OS=Homo sapiens (Human) OX=9606 GN=UBA1 PE=1 SV=3	0	2664.37	3	888.795			135559		78723.5	250754	992682	1.30029e+06	1.19715e+06	519492	752688	517180	3.016e-05	4.374e-07	4.26
[K].ATPLSSTVTLSMSADVPLVVEYK.[I]	1xOxidation [M12]; 1xNitro [Y22]	0.00168638	0.000181819	1	1	3	P12004	P12004 [218-240]	Proliferating cell nuclear antigen OS=Homo sapiens (Human) OX=9606 GN=PCNA PE=1 SV=1	0	2469.24	3	823.751	1.1292e+06	740018	553905	91529	119292	141126	126684	124093	137172		389281	134924	3.016e-05	4.752e-05	4.29
[K].LCDSYEIRPGK.[H]	1xCarbamidomethyl [C2]; 1xNitro [Y5]	0.000585584	0.000181819	1	1	8	O43390	O43390 [225-235]	Heterogeneous nuclear ribonucleoprotein R OS=Homo sapiens (Human) OX=9606 GN=HNRNPR PE=1 SV=1	0	1382.64	3	461.551							1.10997e+06	1.26727e+06	1.31154e+06	943061	8365.76	10663	3.016e-05	1.011e-05	3.22
[K].AVSSAIAQLLGEVAQGNENYAGIAAR.[D]	1xNitro [Y20]	0.000711726	0.000181819	1	1	1	Q9Y490	Q9Y490 [1097-1122]	Talin-1 OS=Homo sapiens (Human) OX=9606 GN=TLN1 PE=1 SV=3	0	2618.32	3	873.443									278910		496481	286666	3.016e-05	1.343e-05	5.16
[K].LALDMEISAYRK.[L]	1xOxidation [M5]; 1xNitro [Y10]	0.00694548	0.000181819	1	1	2	P20700	P20700 [368-379]	Lamin-B1 OS=Homo sapiens (Human) OX=9606 GN=LMNB1 PE=1 SV=2	1	1470.73	3	490.914											952685	323404	3.016e-05	0.0003806	2.93
[R].AYEAAASALQIATHTAFVAK.[A]	1xNitro [Y2]	6.35129e-05	0.000181819	1	1	1	P42166	P42166 [572-591]	Lamina-associated polypeptide 2, isoform alpha OS=Homo sapiens (Human) OX=9606 GN=TMPO PE=1 SV=2	0	2079.05	3	693.688	1.34973e+06	306896	215948							90426.4	75661.2		3.016e-05	3.925e-07	3.56
[K].IAGYVTHLMK.[R]	1xOxidation [M9]; 1xNitro [Y4]	0.000670262	0.000181819	1	1	10	P08708	P08708 [50-59]	40S ribosomal protein S17 OS=Homo sapiens (Human) OX=9606 GN=RPS17 PE=1 SV=2	0	1193.6	3	398.538	2.42094e+06	1.46787e+06	1.62801e+06	2.51773e+06	2.32301e+06	3.10551e+06	1.1962e+06	2.01997e+06	2213294	2.05698e+06	7339.15		3.016e-05	1.229e-05	2.29
[K].KYDAFLASESLIK.[Q]	1xNitro [Y2]	1.81081e-06	0.000181819	1	1	14	P62906	P62906 [106-118]	60S ribosomal protein L10a OS=Homo sapiens (Human) OX=9606 GN=RPL10A PE=1 SV=2	1	1529.78	2	765.396	5.62261e+06	4037432	2892646	1.64921e+06	1.64028e+06	2985831	2.68866e+06	3044397	2.33612e+06	1.69171e+06	925913	858463	3.016e-05	2.127e-09	6
[K].KYEDICPSTHNMDVPNIK.[R]	1xCarbamidomethyl [C6]; 1xOxidation [M12]; 1xNitro [Y2]	6.35129e-05	0.000181819	1	3	10	Q6IS14	Q6IS14 [68-85]	Eukaryotic translation initiation factor 5A-1-like OS=Homo sapiens (Human) OX=9606 GN=EIF5AL1 PE=2 SV=2	1	2221.99	4	556.252	1.08274e+06	1.09876e+06	1.10636e+06	371450	404238	514904	151622	173643	192628	287968			3.016e-05	3.928e-07	4.16
[K].DDPSKPVHLTAFLGYK.[A]	1xNitro [Y15]	2.78178e-05	0.000181819	1	1	12	P39023	P39023 [35-50]	60S ribosomal protein L3 OS=Homo sapiens (Human) OX=9606 GN=RPL3 PE=1 SV=2	0	1832.92	3	611.644	3.69492e+06	2079391	1851009	2.40674e+06	2.50256e+06	1.73287e+06	1.89111e+06	2.03203e+06	1.86933e+06	4.05724e+06	1.98936e+06	145537	3.016e-05	1.167e-07	6.05
[K].KYEQGFITDPVVLSPK.[D]	1xNitro [Y2]	0.000289233	0.000181819	1	1	2	P12268	P12268 [109-124]	Inosine-5'-monophosphate dehydrogenase 2 OS=Homo sapiens (Human) OX=9606 GN=IMPDH2 PE=1 SV=2	1	1865.96	3	622.659	824802	585144	321258	143136	213972	130416	218850	279708	209404	203858	130100		3.016e-05	3.611e-06	4.56
[K].DDEENYLDLFSHK.[N]	1xNitro [Y6]	0.000359552	0.000181819	1	1	5	Q07666	Q07666 [140-152]	KH domain-containing, RNA-binding, signal transduction-associated protein 1 OS=Homo sapiens (Human) OX=9606 GN=KHDRBS1 PE=1 SV=1	0	1669.7	3	557.238				109210	81128.3	72550.3	512308	665953	478353	475954	1.64434e+06	487473	3.016e-05	4.972e-06	3.52
[R].DAVTYTEHAK.[R]	1xNitro [Y5]	0.0106289	0.000181819	1	1	41	P62805	P62805 [69-78]	Histone H4 OS=Homo sapiens (Human) OX=9606 GN=H4C2 PE=1 SV=2	0	1179.53	3	393.847	2.46925e+06	2.7147e+06	3.62483e+06	3.33768e+06	4.39348e+06	5.67808e+06	4.19511e+06	4.43539e+06	4.31433e+06	4.29867e+06	215060	3114.73	3.016e-05	0.0007105	2.19
[K].KYKPLDLRPK.[K]	1xNitro [Y2]	0.0020648	0.000181819	1	1	24	P42766	P42766 [77-86]	60S ribosomal protein L35 OS=Homo sapiens (Human) OX=9606 GN=RPL35 PE=1 SV=2	1	1302.75	3	434.922	5.60582e+06	2.20198e+06	1.79218e+06	3.27095e+06	6.33847e+06	8.8497e+06	1.47159e+06	1616297	2.20112e+06	2.96114e+06			3.016e-05	6.381e-05	2.76
[R].DAQELYAAGENRLGTDESK.[F]	1xNitro [Y6]	9.74202e-05	0.000181819	1	1	3	P50995	P50995 [360-378]	Annexin A11 OS=Homo sapiens (Human) OX=9606 GN=ANXA11 PE=1 SV=1	1	2111.95	3	704.653							1.28144e+06	976865	952607	1.2225e+06			3.016e-05	7.341e-07	5.86
[K].DANLYISGLPR.[T]	1xNitro [Y5]	0.00589207	0.000181819	1	1	5	Q15717	Q15717 [105-115]	ELAV-like protein 1 OS=Homo sapiens (Human) OX=9606 GN=ELAVL1 PE=1 SV=2	0	1263.63	2	632.32	534327	396945		328988	447496	526308	1.30302e+06	1.26275e+06	977624	795320	184697	129816	3.016e-05	0.0002977	3.31
[R].DAGYGGISLAVEGPSK.[V]	1xNitro [Y4]	5.22537e-05	0.000181819	1	1	5	O75369	O75369 [2029-2044]	Filamin-B OS=Homo sapiens (Human) OX=9606 GN=FLNB PE=1 SV=2	0	1565.74	2	783.376		227319	282148	1267171	1.32398e+06	1.01903e+06	398848	829214	384301	341184	335976	169919	3.016e-05	2.921e-07	4.52
[R].LAALPNVYEVISK.[S]	1xNitro [Y8]	0.000539192	0.000181819	1	1	3	P33992	P33992 [325-337]	DNA replication licensing factor MCM5 OS=Homo sapiens (Human) OX=9606 GN=MCM5 PE=1 SV=5	0	1461.79	2	731.401	949386							85487		117851	152407	164804	3.016e-05	8.978e-06	3.21
[K].LAASIAPEIYGHEDVKK.[A]	1xNitro [Y10]	0.000378944	0.000181819	1	1	1	P33993	P33993 [336-352]	DNA replication licensing factor MCM7 OS=Homo sapiens (Human) OX=9606 GN=MCM7 PE=1 SV=4	1	1885.97	4	472.247	318922	251444	251965	267607	340182	552892	308691	344613	336864	320156	52338.3	7784.8	3.016e-05	5.359e-06	3.89
[K].CGYPGHLTFECR.[N]	2xCarbamidomethyl [C1; C11]; 1xNitro [Y3]	0.000130546	0.000181819	1	1	10	Q8N9Q2	Q8N9Q2 [18-29]	Protein SREK1IP1 OS=Homo sapiens (Human) OX=9606 GN=SREK1IP1 PE=1 SV=1	0	1541.63	3	514.547	947465	506703	637408	749222	788154	1.05417e+06	609400	654476	670534	680543	22686.6		3.016e-05	1.128e-06	4.16
[K].CDMEVSCPDGYTCCR.[L]	4xCarbamidomethyl [C1; C7; C13; C14]; 1xOxidation [M3]; 1xNitro [Y11]	0.000295818	0.000181819	1	1	10	P28799	P28799 [284-298]	Progranulin OS=Homo sapiens (Human) OX=9606 GN=GRN PE=1 SV=2	0	1970.64	2	985.826	578237	389811	251780	497693	299026	334625	186969	141105	191642	299701			3.016e-05	3.704e-06	3.42
[K].CCLTYCFNKPEDK.[-]	3xCarbamidomethyl [C1; C2; C6]; 1xNitro [Y5]	3.25665e-05	0.000181819	1	2	10	P62979	P62979 [144-156]	Ubiquitin-40S ribosomal protein S27a OS=Homo sapiens (Human) OX=9606 GN=RPS27A PE=1 SV=2	0	1779.71	3	593.91	1202531	954088	868825	1228586	1.0981e+06	1.2986e+06	1.02294e+06	1.66538e+06	1705663	1.29688e+06	113880		3.016e-05	1.462e-07	4.4
[K].AYYHLLEQVAPK.[G]	2xNitro [Y2; Y3]	0.00589207	0.000181819	1	1	2	P13796	P13796 [298-309]	Plastin-2 OS=Homo sapiens (Human) OX=9606 GN=LCP1 PE=1 SV=6	0	1521.73	3	507.916	1.17001e+06						160222	130243	131504		110317		3.016e-05	0.0002974	3.8
[R].LAELSDYRR.[L]	1xNitro [Y7]	0.00414492	0.000181819	1	1	5	Q96PK6	Q96PK6 [608-616]	RNA-binding protein 14 OS=Homo sapiens (Human) OX=9606 GN=RBM14 PE=1 SV=2	1	1167.58	3	389.863	130437				280830		745088	1.41299e+06	2.0282e+06	1.58057e+06			3.016e-05	0.0001788	2.7
[K].AYLPVNESFGFTADLR.[S]	1xNitro [Y2]	0.000155142	0.000181819	1	1	14	P13639	P13639 [786-801]	Elongation factor 2 OS=Homo sapiens (Human) OX=9606 GN=EEF2 PE=1 SV=4	0	1844.88	2	922.944	1907122	713716	774668	429550	451474	673038	765784	724835	1.56415e+06	496234	851595	1.25798e+06	3.016e-05	1.451e-06	4.46
[K].AYHEQLSVAEITNACFEPANQMVK.[C]	1xCarbamidomethyl [C15]; 1xOxidation [M22]; 1xNitro [Y2]	3.39632e-07	0.000181819	2	5	14	Q71U36; P68363	Q71U36 [281-304]; P68363 [281-304]	Tubulin alpha-1A chain OS=Homo sapiens (Human) OX=9606 GN=TUBA1A PE=1 SV=1 Tubulin alpha-1B chain OS=Homo sapiens (Human) OX=9606 GN=TUBA1B PE=1 SV=1	0	2811.27	3	937.763	1.6403e+06	848665	880618	919354	1.00543e+06	611504	899773	997621	815620	1.41139e+06	1.04955e+06	1.05905e+06	3.016e-05	1.832e-10	6.76
[K].LCYVALDFEQEMATAASSSSLEK.[S]	1xCarbamidomethyl [C2]; 1xOxidation [M12]; 1xNitro [Y3]	0.000300292	0.000181819	3	3	6	P60709; Q6S8J3; P63261	P60709 [216-238]; Q6S8J3 [916-938]; P63261 [216-238]	Actin, cytoplasmic 1 OS=Homo sapiens (Human) OX=9606 GN=ACTB PE=1 SV=1 POTE ankyrin domain family member E OS=Homo sapiens (Human) OX=9606 GN=POTEE PE=2 SV=3 Actin, cytoplasmic 2 OS=Homo sapiens (Human) OX=9606 GN=ACTG1 PE=1 SV=1	0	2611.15	3	871.056	479536	453019	583844	719296	789905	688349	646038	559009	519746	1.24706e+06	1.64652e+06	860204	3.016e-05	3.822e-06	4.39
[R].ATIERDGYAQILR.[D]	1xNitro [Y8]	0.00511137	0.000181819	1	1	1	Q99798	Q99798 [425-437]	Aconitate hydratase, mitochondrial OS=Homo sapiens (Human) OX=9606 GN=ACO2 PE=1 SV=2	1	1550.79	3	517.602	199511		218388	269617	115395	212859	174700	344464	275844				3.016e-05	0.0002426	2.72
[K].LAQQYYLVYQEPIPTAQLVQR.[V]	2xNitro [Y6; Y9]	0.000598916	0.000181819	1	1	2	P25787	P25787 [93-113]	Proteasome subunit alpha type-2 OS=Homo sapiens (Human) OX=9606 GN=PSMA2 PE=1 SV=2	0	2611.32	3	871.111	289835			76274.9	75285.1	212678		92345.4		84582.7	278958	464038	3.016e-05	1.044e-05	4.17
[R].LDGLVETPTGYIESLPR.[V]	1xNitro [Y11]	0.000119303	0.000181819	1	1	10	P55209	P55209 [56-72]	Nucleosome assembly protein 1-like 1 OS=Homo sapiens (Human) OX=9606 GN=NAP1L1 PE=1 SV=1	0	1904.96	2	952.987	1.88996e+06		101039		2.03566e+06	613599	349026	491473	684939	635261	1.31839e+06	1.20001e+06	3.016e-05	9.791e-07	3.69
[R].ASGNYATVISHNPETKK.[T]	1xNitro [Y5]	0.000790552	0.000181819	1	1	6	P62917	P62917 [129-145]	60S ribosomal protein L8 OS=Homo sapiens (Human) OX=9606 GN=RPL8 PE=1 SV=2	1	1861.9	4	466.232	183497	230208	89209.9	267832	308717	311893	94483.7	90101.7	109347	154231			3.016e-05	1.575e-05	3.46
[R].LDLAAYDQEGR.[R]	1xNitro [Y6]	0.00908795	0.000181819	1	1	4	Q8TEM1	Q8TEM1 [787-797]	Nuclear pore membrane glycoprotein 210 OS=Homo sapiens (Human) OX=9606 GN=NUP210 PE=1 SV=3	0	1295.59	2	648.296		260566	279198	364044	560522	315234	619069	531051	516050	377203			3.016e-05	0.0005657	3.33
[K].LDHYAIIKFPLTTESAMK.[K]	1xOxidation [M17]; 1xNitro [Y4]	0.000778778	0.000181819	1	1	12	P62750	P62750 [71-88]	60S ribosomal protein L23a OS=Homo sapiens (Human) OX=9606 GN=RPL23A PE=1 SV=1	1	2139.08	4	535.525	3.21411e+06	2.06929e+06	1663904	2.13693e+06	2706950	3.04774e+06	1.10883e+06	1406680	1.21784e+06	2.4217e+06	1.15684e+06	235630	3.016e-05	1.542e-05	4.84
[R].ATAPVPTVGEGYGYGHESELSQASAAAR.[N]	2xNitro [Y12; Y14]	1.64982e-08	0.000181819	1	1	8	Q9BWF3	Q9BWF3 [314-341]	RNA-binding protein 4 OS=Homo sapiens (Human) OX=9606 GN=RBM4 PE=1 SV=1	0	2866.29	3	956.102	1.58903e+06	440780	751942	182004			1.89841e+06	1.78333e+06	1.6414e+06	2.64899e+06	2.02404e+06	3.4842e+06	3.016e-05	2.182e-12	6.6
[R].LDLAGRDLTDYLMKILTER.[G]	1xOxidation [M13]; 1xNitro [Y11]	0.000112351	0.000181819	4	7	2	P60709; P68133; Q562R1; P63261	P60709 [178-196]; P68133 [180-198]; Q562R1 [179-197]; P63261 [178-196]	Actin, cytoplasmic 1 OS=Homo sapiens (Human) OX=9606 GN=ACTB PE=1 SV=1 Actin, alpha skeletal muscle OS=Homo sapiens (Human) OX=9606 GN=ACTA1 PE=1 SV=1 Beta-actin-like protein 2 OS=Homo sapiens (Human) OX=9606 GN=ACTBL2 PE=1 SV=2 Actin, cytoplasmic 2 OS=Homo sapiens (Human) OX=9606 GN=ACTG1 PE=1 SV=1	2	2297.18	3	766.399												2.36428e+06	3.016e-05	9.004e-07	5.04
[R].ASGNYATVISHNPETK.[K]	1xNitro [Y5]	4.42335e-06	0.000181819	1	1	14	P62917	P62917 [129-144]	60S ribosomal protein L8 OS=Homo sapiens (Human) OX=9606 GN=RPL8 PE=1 SV=2	0	1733.81	3	578.608	4487191	3.18037e+06	3.87432e+06	5387876	5092688	6.0508e+06	3.77222e+06	2873385	3343371	3.37005e+06			3.016e-05	7.927e-09	5.18
[RK].ATENDIYNFFSPLNPVR.[V]	1xNitro [Y7]	5.21747e-06	0.000181819	2	2	16	P31943; P52597	P31943 [300-316]; P52597 [300-316]	Heterogeneous nuclear ribonucleoprotein H OS=Homo sapiens (Human) OX=9606 GN=HNRNPH1 PE=1 SV=4 Heterogeneous nuclear ribonucleoprotein F OS=Homo sapiens (Human) OX=9606 GN=HNRNPF PE=1 SV=3	0	2041.96	2	1021.48		312259	550100	1.05595e+06	1.82714e+06	2.17715e+06	6856621	13638310	11524838	5.16245e+06	1.63083e+07	10135025	3.016e-05	1.009e-08	5.28
[R].ASAGSYISALR.[V]	1xNitro [Y6]	0.00580459	0.000181819	1	1	7	P28062	P28062 [92-102]	Proteasome subunit beta type-8 OS=Homo sapiens (Human) OX=9606 GN=PSMB8 PE=1 SV=3	0	1140.56	2	570.786		1.71092e+06	1.60375e+06	373880	268954	648367	795158	966518	787619	737333			3.016e-05	0.0002912	3.57
[K].IDEPLEGSEDRIITITGTQDQIQNAQYLLQNSVK.[Q]	1xNitro [Y27]	4.01824e-05	0.000181819	1	1	13	P61978	P61978 [423-456]	Heterogeneous nuclear ribonucleoprotein K OS=Homo sapiens (Human) OX=9606 GN=HNRNPK PE=1 SV=1	1	3874.93	4	969.488	2.4893e+06	491463	202310	166258	590551	721664	6.15513e+06	3.44436e+06	4587536	3.08937e+06	9315994		3.016e-05	2.008e-07	8.25
[RK].ATENDIYNFFSPLNPVRVHIEIGPDGR.[V]	1xNitro [Y7]	0.00172475	0.000181819	2	2	1	P31943; P52597	P31943 [300-326]; P52597 [300-326]	Heterogeneous nuclear ribonucleoprotein H OS=Homo sapiens (Human) OX=9606 GN=HNRNPH1 PE=1 SV=4 Heterogeneous nuclear ribonucleoprotein F OS=Homo sapiens (Human) OX=9606 GN=HNRNPF PE=1 SV=3	1	3115.52	4	779.637												855177	3.016e-05	4.907e-05	4.11
[K].LDEIYVAGLVAHSDLDER.[A]	1xNitro [Y5]	1.11175e-06	0.000181819	1	1	2	O60506	O60506 [43-60]	Heterogeneous nuclear ribonucleoprotein Q OS=Homo sapiens (Human) OX=9606 GN=SYNCRIP PE=1 SV=2	0	2059.99	3	687.336			135302		131685		359640	597437	257966	220479	425775	245386	3.016e-05	1.042e-09	5.11
[K].ATFMVGSYGPRPEEYEFLTPVEEAPK.[G]	1xOxidation [M4]; 1xNitro [Y]	9.65466e-06	0.000181819	1	1	12	P52566	P52566 [139-164]	Rho GDP-dissociation inhibitor 2 OS=Homo sapiens (Human) OX=9606 GN=ARHGDIB PE=1 SV=3	0	3005.39	3	1002.47	1.60611e+06		348584	549923	838213	691635	1.16884e+06	1.60548e+06	1.45803e+06	3.35824e+06	1.82779e+06		3.016e-05	2.465e-08	4.55
[R].LDLAGRDLTDYLMK.[I]	1xOxidation [M13]; 1xNitro [Y11]	0.000124798	0.000181819	4	7	46	P60709; P68133; Q562R1; P63261	P60709 [178-191]; P68133 [180-193]; Q562R1 [179-192]; P63261 [178-191]	Actin, cytoplasmic 1 OS=Homo sapiens (Human) OX=9606 GN=ACTB PE=1 SV=1 Actin, alpha skeletal muscle OS=Homo sapiens (Human) OX=9606 GN=ACTA1 PE=1 SV=1 Beta-actin-like protein 2 OS=Homo sapiens (Human) OX=9606 GN=ACTBL2 PE=1 SV=2 Actin, cytoplasmic 2 OS=Homo sapiens (Human) OX=9606 GN=ACTG1 PE=1 SV=1	1	1684.82	2	842.914	4.74479e+07	9.90619e+06	1.49947e+07	1.72011e+07	1.63072e+07	1.59293e+07	2.43179e+07	4.88054e+07	1.25692e+07	4.1035e+07	42446552	2.39542e+07	3.016e-05	1.051e-06	3.95
[R].AQPSVSLGAAYR.[A]	1xNitro [Y11]	0.00737335	0.000181819	1	1	15	Q96PK6	Q96PK6 [239-250]	RNA-binding protein 14 OS=Homo sapiens (Human) OX=9606 GN=RBM14 PE=1 SV=2	0	1264.63	2	632.818		550709	312670	95939.1	287908	479287	5.88114e+06	4.54418e+06	4260972	5474801	1.53379e+06	1.29943e+06	3.016e-05	0.0004156	2.97
[K].LDELYGTWRK.[A]	1xNitro [Y5]	0.00343719	0.000181819	1	1	6	P36578	P36578 [260-269]	60S ribosomal protein L4 OS=Homo sapiens (Human) OX=9606 GN=RPL4 PE=1 SV=5	1	1325.65	3	442.554	882637	372858	583118	533008	614134	595190		477829		449900			3.016e-05	0.000135	2.67
[K].ATFMVGSYGPRPEEYEFLTPVEEAPK.[G]	1xOxidation [M4]; 2xNitro [Y8; Y15]	0.000104228	0.000181819	1	1	7	P52566	P52566 [139-164]	Rho GDP-dissociation inhibitor 2 OS=Homo sapiens (Human) OX=9606 GN=ARHGDIB PE=1 SV=3	0	3050.37	3	1017.46	2.09424e+06	836515	1126910	832789	709305	1257382	1.68551e+06	2.33363e+06	2.12878e+06	2.22232e+06	3.73105e+06	1.09428e+06	3.016e-05	8.052e-07	4.96
[R].YADLLLEK.[E]	1xNitro [Y1]	0.0270598	0.000319468	1	1	2	Q99459	Q99459 [788-795]	Cell division cycle 5-like protein OS=Homo sapiens (Human) OX=9606 GN=CDC5L PE=1 SV=2	0	1009.52	2	505.263				604007	826233	1.33277e+06							0.0001521	0.002837	2.49
[K].VHVIFNYK.[G]	1xNitro [Y7]	0.0218469	0.000319468	1	1	6	P27797	P27797 [144-151]	Calreticulin OS=Homo sapiens (Human) OX=9606 GN=CALR PE=1 SV=1	0	1064.55	2	532.779	433449	148446		144574	250272	284014							0.000134	0.002067	2.67
[R].CRDDSFFGETSHNYHK.[F]	1xCarbamidomethyl [C1]; 1xNitro [Y14]	0.0251373	0.000319468	1	1	2	P43243	P43243 [230-245]	Matrin-3 OS=Homo sapiens (Human) OX=9606 GN=MATR3 PE=1 SV=2	1	2044.82	4	511.961	135801	58245.7	66930.3	101813	119485	138454				106026			0.0001521	0.002536	1.85
[R].FQELLASPAYR.[A]	1xNitro [Y10]	0.0215262	0.000319468	1	1	10	Q9NSI2	Q9NSI2 [197-207]	Protein FAM207A OS=Homo sapiens (Human) OX=9606 GN=FAM207A PE=1 SV=2	0	1339.66	2	670.336	6.38382e+06	1.27556e+06	2.12098e+06	3220691	2.36798e+06	2.48645e+06	1.39389e+06	1.49978e+06	1437127	1.36972e+06			0.000134	0.002023	3.36
[K].SRLGDLYEEEMRELR.[R]	1xOxidation [M11]; 1xNitro [Y7]	0.0272598	0.000319468	1	1	2	P08670	P08670 [144-158]	Vimentin OS=Homo sapiens (Human) OX=9606 GN=VIM PE=1 SV=4	2	1956.91	4	489.982											623492	489351	0.0001521	0.00286	3.15
[K].TVEDLDGLIQQIYRDQDLTQEIAMEHFVKK.[V]	1xOxidation [M24]; 1xNitro [Y13]	0.0162433	0.000319468	1	1	2	Q9ULX6	Q9ULX6 [449-478]	A-kinase anchor protein 8-like OS=Homo sapiens (Human) OX=9606 GN=AKAP8L PE=1 SV=4	2	3636.79	5	728.164	4632.6							170292			438421	439246	5.468e-05	0.001331	7.15
[K].VYRIEGDETSTEAATR.[L]	1xNitro [Y2]	0.0233491	0.000319468	1	1	2	P52434	P52434 [96-111]	DNA-directed RNA polymerases I, II, and III subunit RPABC3 OS=Homo sapiens (Human) OX=9606 GN=POLR2H PE=1 SV=4	1	1842.85	3	614.954							55314.2	107100	62732.6		45105.7		0.0001521	0.002287	2.91
[K].YSFLQFDPAPR.[R]	1xNitro [Y1]	0.0150805	0.000319468	1	2	5	P62714	P62714 [284-294]	Serine/threonine-protein phosphatase 2A catalytic subunit beta isoform OS=Homo sapiens (Human) OX=9606 GN=PPP2CB PE=1 SV=1	0	1385.65	2	693.328	354589	232341	275808	227361	227841	267015	1.30949e+06	1.60225e+06	1.43597e+06	2.26973e+06	881840	140608	5.468e-05	0.001196	2.65
[R].VQVVGTYR.[C]	1xNitro [Y7]	0.0163644	0.000319468	1	1	4	P25205	P25205 [235-242]	DNA replication licensing factor MCM3 OS=Homo sapiens (Human) OX=9606 GN=MCM3 PE=1 SV=3	0	966.5	2	483.754						106204	170443	249100	205617	262315			5.468e-05	0.001339	2.32
[R].SISLYYTGEK.[G]	2xNitro [Y5; Y6]	0.0291261	0.000319468	1	1	3	P19338	P19338 [458-467]	Nucleolin OS=Homo sapiens (Human) OX=9606 GN=NCL PE=1 SV=3	0	1250.55	2	625.78	1.26939e+06	1.52343e+06	1375593	359821	367360	657212	635195	533824	509554	473583	258576	92738.8	0.0001521	0.003158	1.7
[R].FNLTYVSHDGDDK.[K]	1xNitro [Y5]	0.0144228	0.000319468	1	1	3	P26639	P26639 [571-583]	Threonine--tRNA ligase 1, cytoplasmic OS=Homo sapiens (Human) OX=9606 GN=TARS1 PE=1 SV=3	0	1555.67	3	519.228							417056	607216	522572	302770	16628.9		5.468e-05	0.001118	1.91
[K].FMSVQRPGPYDRPGTAR.[R]	1xOxidation [M2]; 1xNitro [Y10]	0.0233491	0.000319468	1	1	6	P52597	P52597 [201-217]	Heterogeneous nuclear ribonucleoprotein F OS=Homo sapiens (Human) OX=9606 GN=HNRNPF PE=1 SV=3	0	1995.95	4	499.742	8737.38				431121	984651	520064	386815	1.23657e+06	1.47191e+06	2576.13		0.0001521	0.002276	2.84
[R].AQPSASLGVGYR.[T]	1xNitro [Y11]	0.0191221	0.000319468	1	1	13	Q96PK6	Q96PK6 [251-262]	RNA-binding protein 14 OS=Homo sapiens (Human) OX=9606 GN=RBM14 PE=1 SV=2	0	1250.61	2	625.81	263348		317861	264186	234429	331336	2.6664e+06	3.02875e+06	3.43025e+06	3.44279e+06	920589	478473	5.468e-05	0.001687	3.04
[K].EAVAMESYAK.[A]	1xOxidation [M5]; 1xNitro [Y8]	0.0149689	0.000319468	1	1	5	P78371	P78371 [432-441]	T-complex protein 1 subunit beta OS=Homo sapiens (Human) OX=9606 GN=CCT2 PE=1 SV=4	0	1159.49	2	580.25	31346.9			73223.5	64304.7	80773.8	48060.1	80079.3	62959.7	64661.7	2618.67		5.468e-05	0.001179	1.85
[R].TLSDYNIQK.[E]	1xNitro [Y5]	0.0180213	0.000319468	1	5	10	P62979	P62979 [55-63]	Ubiquitin-40S ribosomal protein S27a OS=Homo sapiens (Human) OX=9606 GN=RPS27A PE=1 SV=2	0	1126.54	2	563.773	1.31239e+06	797699	604107	819561	707439	765989	676980	540242	677875	725572			5.468e-05	0.001547	1.65
[R].YSGSYNDYLR.[A]	3xNitro [Y1; Y5; Y8]	0.0115368	0.000319468	1	1	3	Q96PK6	Q96PK6 [648-657]	RNA-binding protein 14 OS=Homo sapiens (Human) OX=9606 GN=RBM14 PE=1 SV=2	0	1372.5	2	686.756			97475.5			116006	744206	438488	412345	426822	446879	285142	5.468e-05	0.0008004	3.07
[K].VQVEYKGETK.[TS]	1xNitro [Y5]	0.0201395	0.000319468	2	2	44	P54652; P11142	P54652 [104-113]; P11142 [103-112]	Heat shock-related 70 kDa protein 2 OS=Homo sapiens (Human) OX=9606 GN=HSPA2 PE=1 SV=1 Heat shock cognate 71 kDa protein OS=Homo sapiens (Human) OX=9606 GN=HSPA8 PE=1 SV=1	1	1225.61	3	409.207	791137	1.15853e+06	1.16388e+06	1.58078e+06	1.85501e+06	1.48536e+06	1.28038e+06	1.44368e+06	825657	1.44643e+06	339831	25009.9	0.0001083	0.001829	1.91
[R].VQIYHNPTANSFR.[V]	1xNitro [Y4]	0.0174946	0.000319468	1	1	1	P50552	P50552 [36-48]	Vasodilator-stimulated phosphoprotein OS=Homo sapiens (Human) OX=9606 GN=VASP PE=1 SV=3	0	1591.76	3	531.258		44904.4	50941.9	116463	130979	176861		166508		170815			5.468e-05	0.001483	2.75
[R].AAPFSLEYR.[V]	1xNitro [Y8]	0.0256995	0.000319468	1	1	7	Q15181	Q15181 [10-18]	Inorganic pyrophosphatase OS=Homo sapiens (Human) OX=9606 GN=PPA1 PE=1 SV=2	0	1098.52	2	549.764	1.95539e+06	1.44127e+06	1.2901e+06		1.14864e+06	1.42679e+06	2.6585e+06	3254489	2.70996e+06	2.6401e+06			0.0001521	0.002629	1.42
[R].TNYNDRYDEIR.[R]	2xNitro [Y3; Y7]	0.0223368	0.000319468	1	1	10	P62424	P62424 [224-234]	60S ribosomal protein L7a OS=Homo sapiens (Human) OX=9606 GN=RPL7A PE=1 SV=2	1	1548.63	3	516.882	415193	332599	265415	353012	406346	434008	328484	337312	394228	366666			0.0001521	0.002124	2.49
[R].ALYYLQIHPQELR.[Q]	1xNitro [Y3]	0.022009	0.000319468	1	1	1	Q16531	Q16531 [515-527]	DNA damage-binding protein 1 OS=Homo sapiens (Human) OX=9606 GN=DDB1 PE=1 SV=1	0	1688.88	3	563.63	297547		487975	277567	347068	426747	358851	387943	334341		363486	525220	0.000134	0.002085	3.24
[R].VLSRPNAQELPSMYQR.[L]	1xOxidation [M13]; 1xNitro [Y14]	0.0115368	0.000319468	1	1	2	Q99623	Q99623 [108-123]	Prohibitin-2 OS=Homo sapiens (Human) OX=9606 GN=PHB2 PE=1 SV=2	0	1949.95	3	650.658		1.23382e+06	1.22587e+06	1.40243e+06	1.21071e+06	1.48192e+06	517252	1.07991e+06	837671	764718			5.468e-05	0.0008033	3.4
[R].TRDMGGYSTTTDFIK.[S]	1xOxidation [M4]; 1xNitro [Y7]	0.0280743	0.000319468	1	1	1	O43837	O43837 [360-374]	Isocitrate dehydrogenase [NAD] subunit beta, mitochondrial OS=Homo sapiens (Human) OX=9606 GN=IDH3B PE=1 SV=2	1	1753.77	3	585.259				249131	248436	415279	409950	266266	376736	213849			0.0001521	0.003008	2.57
[K].AAVHTYGIASVPNQPLKK.[Q]	1xNitro [Y6]	0.0280743	0.000319468	1	1	2	Q9UHI6	Q9UHI6 [457-474]	Probable ATP-dependent RNA helicase DDX20 OS=Homo sapiens (Human) OX=9606 GN=DDX20 PE=1 SV=2	1	1939.04	4	485.516				146276	174408	242900		10709.3			3332.34	3546.09	0.0001521	0.003005	4.39
[K].VYACEVTHQGLSSPVTKSFNRGEC.[-]	2xCarbamidomethyl [C4; C24]; 1xNitro [Y2]	0.0291261	0.000319468	1	1	2	P01834	P01834 [84-107]	Immunoglobulin kappa constant OS=Homo sapiens (Human) OX=9606 GN=IGKC PE=1 SV=2	2	2771.25	3	924.431													0.0001521	0.003152	6.06
[K].VQPGDRVNVTGIYR.[A]	1xNitro [Y13]	0.0226693	0.000319468	1	1	4	P33991	P33991 [382-395]	DNA replication licensing factor MCM4 OS=Homo sapiens (Human) OX=9606 GN=MCM4 PE=1 SV=5	1	1618.83	3	540.282			51759.6	312760	442597	683324	619116	575932	673976	591538			0.0001521	0.002183	2.15
[K].VYACEVTHQGLSSPVTK.[S]	1xCarbamidomethyl [C4]; 1xNitro [Y2]	0.0264684	0.000319468	1	1	1	P01834	P01834 [84-100]	Immunoglobulin kappa constant OS=Homo sapiens (Human) OX=9606 GN=IGKC PE=1 SV=2	0	1920.91	3	640.975													0.0001521	0.002747	2.75
[R].YRPGTVALR.[E]	1xNitro [Y1]	0.0156513	0.000319468	4	6	25	P84243; Q5TEC6; P68431; Q71DI3	P84243 [42-50]; Q5TEC6 [42-50]; P68431 [42-50]; Q71DI3 [42-50]	Histone H3.3 OS=Homo sapiens (Human) OX=9606 GN=H3-3A PE=1 SV=2 Histone HIST2H3PS2 OS=Homo sapiens (Human) OX=9606 GN=H3-2 PE=1 SV=1 Histone H3.1 OS=Homo sapiens (Human) OX=9606 GN=H3C4 PE=1 SV=2 Histone H3.2 OS=Homo sapiens (Human) OX=9606 GN=H3C15 PE=1 SV=3	0	1077.58	2	539.293	3.79185e+07	1.51103e+07	1.3843e+07	2.62845e+07	37989688	44928620	1.17497e+07	1.59183e+07	2.04083e+07	3.38319e+07	20793.2		5.468e-05	0.001253	2.5
[K].FYKEMLAVDAPR.[R]	1xOxidation [M5]; 1xNitro [Y2]	0.0249526	0.000319468	1	1	1	P14735	P14735 [939-950]	Insulin-degrading enzyme OS=Homo sapiens (Human) OX=9606 GN=IDE PE=1 SV=4	1	1500.72	3	500.91	122075						132387	140855	204645		26287.4	3678	0.0001521	0.002506	2.24
[R].SIVDYKPNLDLLEQQHQLIQEALIFDNK.[H]	1xNitro [Y5]	0.0215262	0.000319468	1	1	1	O43707	O43707 [696-723]	Alpha-actinin-4 OS=Homo sapiens (Human) OX=9606 GN=ACTN4 PE=1 SV=2	0	3369.73	4	843.189											431223	200235	0.000134	0.002021	3.64
[R].CYQSEFGRDLEKDIR.[S]	1xCarbamidomethyl [C1]; 1xNitro [Y2]	0.015193	0.000319468	1	1	2	P20073	P20073 [298-312]	Annexin A7 OS=Homo sapiens (Human) OX=9606 GN=ANXA7 PE=1 SV=3	2	1960.88	4	490.976							242631	186318	250297	472644	141841		5.468e-05	0.001201	2.67
[K].SQVVAGTNYFIK.[V]	1xNitro [Y9]	0.0184266	0.000319468	1	1	4	P04080	P04080 [45-56]	Cystatin-B OS=Homo sapiens (Human) OX=9606 GN=CSTB PE=1 SV=2	0	1371.69	2	686.349		1.33595e+06	129271			140804	498860	332850	402189	1.10447e+06	523479	257441	5.468e-05	0.001609	2.71
[R].YYPTEDVPRK.[L]	2xNitro [Y1; Y2]	0.0121542	0.000319468	1	1	10	Q02878	Q02878 [115-124]	60S ribosomal protein L6 OS=Homo sapiens (Human) OX=9606 GN=RPL6 PE=1 SV=3	1	1357.6	3	453.206	174747	188945	223841	182653	200246	217718	288862	135378	181535	153463			5.468e-05	0.0008625	1.22
[R].YSVDIPLDK.[T]	1xNitro [Y1]	0.0304392	0.000319468	1	1	5	P61353	P61353 [85-93]	60S ribosomal protein L27 OS=Homo sapiens (Human) OX=9606 GN=RPL27 PE=1 SV=2	0	1094.54	2	547.772	6.0435e+06	3969536	4201231	4.07349e+06	4467654	5969239	4.54641e+06	3947364	4.04434e+06	3.3126e+06			0.0001521	0.003392	2.84
[K].VTEGSFVYK.[G]	1xNitro [Y8]	0.0205917	0.000319468	1	1	11	P50395	P50395 [104-112]	Rab GDP dissociation inhibitor beta OS=Homo sapiens (Human) OX=9606 GN=GDI2 PE=1 SV=2	0	1074.51	2	537.759	1.30591e+06	948596	1.15778e+06	284407	376965	595805	645714	610565	725271	568249	13361.7		0.0001083	0.001897	1.97
[K].YDGIILPGK.[-]	1xNitro [Y1]	0.0144228	0.000319468	1	1	9	P62913	P62913 [170-178]	60S ribosomal protein L11 OS=Homo sapiens (Human) OX=9606 GN=RPL11 PE=1 SV=2	0	1020.54	2	510.772	2619878	806462	597774	802974	597204	867515	987548	912007	1.26065e+06	1.39931e+06			5.468e-05	0.001112	2.63
[R].YQILPLHSQIPREEQRK.[V]	1xNitro [Y1]	0.0155354	0.000319468	1	1	5	Q08211	Q08211 [681-697]	ATP-dependent RNA helicase A OS=Homo sapiens (Human) OX=9606 GN=DHX9 PE=1 SV=4	2	2180.16	4	545.795	639011	76732.4	60477.6	62466.9	97354.8	78743.9	213299	307674	466056	1.15094e+06	106620		5.468e-05	0.001252	3.21
[R].DYYINIRK.[A]	2xNitro [Y2; Y3]	0.0306636	0.000319468	1	1	2	O43143	O43143 [684-691]	Pre-mRNA-splicing factor ATP-dependent RNA helicase DHX15 OS=Homo sapiens (Human) OX=9606 GN=DHX15 PE=1 SV=2	1	1174.55	3	392.187	154366	160644	203303	161748	211880	297511	223273	297724	265304	225508			0.0001521	0.003413	2.08
[K].ELMTHHVHTYGLIMGGSNR.[S]	2xOxidation [M3; M14]; 1xNitro [Y10]	0.0272598	0.000319468	1	1	8	Q9NVP1	Q9NVP1 [273-291]	ATP-dependent RNA helicase DDX18 OS=Homo sapiens (Human) OX=9606 GN=DDX18 PE=1 SV=2	0	2230.01	4	558.259	232128	51055.2	77399.9	120161	154238	187859		63453.9	157646	144192	30756.5		0.0001521	0.002862	2.27
[K].VANVELYYR.[A]	2xNitro [Y7; Y8]	0.0172369	0.000319468	1	1	9	Q00610	Q00610 [1398-1406]	Clathrin heavy chain 1 OS=Homo sapiens (Human) OX=9606 GN=CLTC PE=1 SV=5	0	1216.56	2	608.783	552638		339360	669027	473051	959131	976949	1.2201e+06	781095	887137	835090	970475	5.468e-05	0.001452	3.2
[K].YGEPGEVFINK.[G]	1xNitro [Y1]	0.0156513	0.000319468	1	1	1	P23246	P23246 [320-330]	Splicing factor, proline- and glutamine-rich OS=Homo sapiens (Human) OX=9606 GN=SFPQ PE=1 SV=2	0	1297.61	2	649.307								1.6744e+06	2.2175e+06				5.468e-05	0.001253	1.81
[R].YHTSQSGDEMTSLSEYVSR.[M]	1xOxidation [M10]; 1xNitro [Y1]	0.0184266	0.000319468	1	1	1	P08238	P08238 [457-475]	Heat shock protein HSP 90-beta OS=Homo sapiens (Human) OX=9606 GN=HSP90AB1 PE=1 SV=4	0	2237.93	3	746.644	388171			261818		146757					34137.5		5.468e-05	0.001611	1.11
[K].YGFNEGHSFR.[R]	1xNitro [Y1]	0.0128044	0.000319468	1	1	2	Q9P015	Q9P015 [81-90]	39S ribosomal protein L15, mitochondrial OS=Homo sapiens (Human) OX=9606 GN=MRPL15 PE=1 SV=1	0	1258.52	3	420.179			74938	102540	98877.2	121237	60827.1	62016.2	81347.2	103392			5.468e-05	0.0009372	1.61
[K].ESYSIYVYK.[V]	2xNitro [Y6; Y]	0.0308897	0.000319468	1	7	14	Q16778	Q16778 [36-44]	Histone H2B type 2-E OS=Homo sapiens (Human) OX=9606 GN=H2BC21 PE=1 SV=3	0	1241.53	2	621.269	2.62401e+06	1.90109e+06	1.59235e+06	1.62235e+06	1.9542e+06	1.97529e+06	2.18281e+06	2.72385e+06	2.54594e+06	1.36926e+06	2.06379e+06	411109	0.0001521	0.003453	2.29
[R].FDVSGYPTIK.[I]	1xNitro [Y6]	0.0166091	0.000319468	1	1	6	P13667	P13667 [132-141]; [247-256]	Protein disulfide-isomerase A4 OS=Homo sapiens (Human) OX=9606 GN=PDIA4 PE=1 SV=2	0	1171.56	2	586.285							560483	630862	784296				5.468e-05	0.001372	2.75
[K].VDCTQHYELCSGNQVR.[G]	2xCarbamidomethyl [C3; C10]; 1xNitro [Y7]	0.0192643	0.000319468	1	1	4	Q8NBS9	Q8NBS9 [245-260]	Thioredoxin domain-containing protein 5 OS=Homo sapiens (Human) OX=9606 GN=TXNDC5 PE=1 SV=2	0	2010.84	3	670.951					152165	205033	157680	238279	176186	228313	50366.9		5.468e-05	0.001714	2.06
[R].DVPANVLLTNPQLYK.[S]	1xNitro [Y14]	0.0225024	0.000319468	1	1	1	O60312	O60312 [1144-1158]	Probable phospholipid-transporting ATPase VA OS=Homo sapiens (Human) OX=9606 GN=ATP10A PE=2 SV=2	0	1729.91	2	865.459	479598	323074	345611				510875	580047	402308	376838	357910	1109639	0.0001521	0.002158	2.4
[K].AVDPTSGQLYGLAR.[E]	1xNitro [Y10]	0.01171	0.000319468	1	1	4	Q8TEM1	Q8TEM1 [1259-1272]	Nuclear pore membrane glycoprotein 210 OS=Homo sapiens (Human) OX=9606 GN=NUP210 PE=1 SV=3	0	1492.74	2	746.873	1105707	316689	372291	378481	330035	258457	577793	555581	571602	470095			5.468e-05	0.0008211	2.48
[K].YGQISEVVVVK.[D]	1xNitro [Y1]	0.0282816	0.000319468	1	1	2	Q14011	Q14011 [29-39]	Cold-inducible RNA-binding protein OS=Homo sapiens (Human) OX=9606 GN=CIRBP PE=1 SV=1	0	1265.67	2	633.341	911348									521368	323293	156773	0.0001521	0.003031	2.24
[R].FANYIDKVR.[F]	1xNitro [Y4]	0.0130935	0.000319468	1	1	5	P08670	P08670 [114-122]	Vimentin OS=Homo sapiens (Human) OX=9606 GN=VIM PE=1 SV=4	1	1170.59	3	390.868	190172	182782		264649	282751	359051	204076	300666	284390	412867			5.468e-05	0.0009626	2.59
[R].VAYMNPIAMAR.[WS]	1xOxidation [M4]; 1xNitro [Y3]	0.0141046	0.000319468	1	2	1	Q5BKY9	Q5BKY9 [8-18]	Protein FAM133B OS=Homo sapiens (Human) OX=9606 GN=FAM133B PE=1 SV=1	0	1297.6	2	649.305	1.82918e+06	106041		461512		596354							5.468e-05	0.001079	2.15
[R].TGDTGMLPANYVEAI.[-]	1xOxidation [M6]; 1xNitro [Y11]	0.0146388	0.000319468	1	1	5	Q14847	Q14847 [247-261]	LIM and SH3 domain protein 1 OS=Homo sapiens (Human) OX=9606 GN=LASP1 PE=1 SV=2	0	1612.72	2	806.861	253298	157059	149644	129410	179305	158259	835284	1.11717e+06	1.04661e+06	837528	916729	857663	5.468e-05	0.00114	3.58
[R].EYTINIHK.[R]	1xNitro [Y2]	0.0182905	0.000319468	1	1	11	P62899	P62899 [24-31]	60S ribosomal protein L31 OS=Homo sapiens (Human) OX=9606 GN=RPL31 PE=1 SV=1	0	1062.52	2	531.764	895776	365440	471011	628789	658577	913763	700732	328424	378568	536861	3464.12		5.468e-05	0.001582	2.12
[R].EYTAAVEAK.[Q]	1xNitro [Y2]	0.0172369	0.000319468	1	1	7	Q99623	Q99623 [192-200]	Prohibitin-2 OS=Homo sapiens (Human) OX=9606 GN=PHB2 PE=1 SV=2	0	1026.47	2	513.741	139537		17146.7	61018.9	65377.5	60602.7	344857	360546	297673	23929.2	18438.3	3551.79	5.468e-05	0.001448	2.23
[R].VAHEDPMYDIIR.[D]	1xOxidation [M7]; 1xNitro [Y8]	0.0280743	0.000319468	1	1	2	Q8TA86	Q8TA86 [135-146]	Retinitis pigmentosa 9 protein OS=Homo sapiens (Human) OX=9606 GN=RP9 PE=1 SV=2	0	1519.68	3	507.233	225721	124333	174279	186808	214723	320879	175925	149468	184101	77708.1			0.0001521	0.003	2.39
[K].AEELHYPLGER.[R]	1xNitro [Y6]	0.0185637	0.000319468	1	1	1	Q14257	Q14257 [25-35]	Reticulocalbin-2 OS=Homo sapiens (Human) OX=9606 GN=RCN2 PE=1 SV=1	0	1358.63	3	453.549	68814.5						129486	209814	291817	349761			5.468e-05	0.00162	2.26
[K].AHGGYSVFAGVGER.[T]	1xNitro [Y5]	0.0144228	0.000319468	1	1	7	P06576	P06576 [226-239]	ATP synthase subunit beta, mitochondrial OS=Homo sapiens (Human) OX=9606 GN=ATP5F1B PE=1 SV=3	0	1451.67	3	484.56		109283	84721.1	432115	172787	153530	137307	86792.5	233512	127173	201745	728470	5.468e-05	0.001121	2.31
[R].SVTGGMCSVYLK.[D]	1xCarbamidomethyl [C7]; 1xOxidation [M6]; 1xNitro [Y10]	0.0302164	0.000319468	1	1	1	O00267	O00267 [1006-1017]	Transcription elongation factor SPT5 OS=Homo sapiens (Human) OX=9606 GN=SUPT5H PE=1 SV=1	0	1362.6	2	681.804							120167	81442.1	85176.8	72970.8			0.0001521	0.00333	1.69
[K].STLINSLFLTDLYSPEYPGPSHR.[I]	2xNitro [Y13; Y17]	0.0160039	0.000319468	1	1	2	Q16181	Q16181 [64-86]	Septin-7 OS=Homo sapiens (Human) OX=9606 GN=SEPTIN7 PE=1 SV=2	0	2697.28	3	899.764			94925.7		150024				429460	107683	305906		5.468e-05	0.001304	2.94
[R].STLNEIYFGK.[T]	1xNitro [Y7]	0.0212102	0.000319468	1	1	2	P47756	P47756 [226-235]	F-actin-capping protein subunit beta OS=Homo sapiens (Human) OX=9606 GN=CAPZB PE=1 SV=4	0	1216.58	2	608.796	826473	519751	454716	273741	332358	371510	534013	1.08997e+06	525366	694136	169968	84631.7	0.000134	0.001973	2.02
[R].VFQVEYAMK.[A]	1xOxidation [M8]; 1xNitro [Y6]	0.0266641	0.000319468	1	1	4	P25788	P25788 [21-29]	Proteasome subunit alpha type-3 OS=Homo sapiens (Human) OX=9606 GN=PSMA3 PE=1 SV=2	0	1175.54	2	588.274	211791	244732	152367	295548	381980	270031	554550	528806	466828	471624	65616.3		0.0001521	0.002769	2.44
[R].EYLSEEVQAVHK.[N]	1xNitro [Y2]	0.0194075	0.000319468	1	1	1	Q53GS9	Q53GS9 [482-493]	U4/U6.U5 tri-snRNP-associated protein 2 OS=Homo sapiens (Human) OX=9606 GN=USP39 PE=1 SV=2	0	1476.7	3	492.904				221859	243327	357058							5.468e-05	0.001729	2.15
[R].FIDPLAKEEENVGIDITEPLYMQR.[L]	1xOxidation [M22]; 1xNitro [Y21]	0.0155354	0.000319468	1	1	3	P33991	P33991 [173-196]	DNA replication licensing factor MCM4 OS=Homo sapiens (Human) OX=9606 GN=MCM4 PE=1 SV=5	1	2881.39	3	961.139	1.77153e+06	504856					1.93682e+06	641557	650203	1.36283e+06	1.08105e+06	1.87909e+06	5.468e-05	0.001247	5.45
[K].VVSQYSSLLSPMSVNAVMK.[V]	2xOxidation [M12; M18]; 1xNitro [Y5]	0.0137934	0.000319468	1	1	1	P50991	P50991 [175-193]	T-complex protein 1 subunit delta OS=Homo sapiens (Human) OX=9606 GN=CCT4 PE=1 SV=4	0	2117.03	3	706.347	553632	278896	221550	206141	209114				774983	195165	259323	53947.4	5.468e-05	0.001042	2.36
[K].AFSGYLGTDQSK.[W]	1xNitro [Y5]	0.0313466	0.000319468	1	1	1	P10768	P10768 [187-198]	S-formylglutathione hydrolase OS=Homo sapiens (Human) OX=9606 GN=ESD PE=1 SV=2	0	1318.59	2	659.799								347816		164441			0.0001521	0.003545	2.09
[R].VSGVDGYETEGIR.[G]	1xNitro [Y7]	0.0178882	0.000319468	1	1	3	Q14566	Q14566 [270-282]	DNA replication licensing factor MCM6 OS=Homo sapiens (Human) OX=9606 GN=MCM6 PE=1 SV=1	0	1426.64	2	713.829	1.17451e+06	10801584	1.33348e+07	234805	439633	175215	1.01313e+07	8.21917e+06	8.14768e+06	838964	222708	1.29187e+06	5.468e-05	0.001537	2.14
[K].EAIEGTYIDK.[K]	1xNitro [Y7]	0.0278685	0.000319468	1	1	1	P62280	P62280 [49-58]	40S ribosomal protein S11 OS=Homo sapiens (Human) OX=9606 GN=RPS11 PE=1 SV=3	0	1183.55	2	592.278	118509		197895	122472	66071	182518	237869	188855	188335	138138			0.0001521	0.002955	1.83
[K].FLAAGTHLGGTNLDFQMEQYIYK.[R]	1xOxidation [M17]; 1xNitro [Y22]	0.0157679	0.000319468	1	1	1	P08865	P08865 [18-40]	40S ribosomal protein SA OS=Homo sapiens (Human) OX=9606 GN=RPSA PE=1 SV=4	0	2678.26	3	893.427		232922	391522				166665				433529		5.468e-05	0.001276	4.59
[R].ASYVAPLTAQPATYR.[A]	2xNitro [Y3; Y14]	0.014748	0.000319468	1	1	6	Q96PK6	Q96PK6 [224-238]	RNA-binding protein 14 OS=Homo sapiens (Human) OX=9606 GN=RBM14 PE=1 SV=2	0	1698.81	2	849.909						1.74953e+06	1.1334e+06	1.27902e+06	1.09319e+06	1541706	653308	567202	5.468e-05	0.001148	3.11
[R].ATAGAYIASQTVKK.[V]	1xNitro [Y6]	0.0129964	0.000319468	1	1	5	P28074	P28074 [79-92]	Proteasome subunit beta type-5 OS=Homo sapiens (Human) OX=9606 GN=PSMB5 PE=1 SV=3	1	1453.76	3	485.259	29402.5	34353.6	44454.2		53904.5	80884.9		52219.2	59962.6	58283	2811.16		5.468e-05	0.0009555	2.23
[R].YLTVAAVFR.[G]	1xNitro [Y1]	0.0228374	0.000319468	2	3	23	P07437; P68371	P07437 [310-318]; P68371 [310-318]	Tubulin beta chain OS=Homo sapiens (Human) OX=9606 GN=TUBB PE=1 SV=2 Tubulin beta-4B chain OS=Homo sapiens (Human) OX=9606 GN=TUBB4B PE=1 SV=1	0	1084.58	2	542.793	27172826	6.41222e+06	5.41554e+06	4427317	8731164	7706484	18336855	1.48957e+07	2.20269e+07	8.40505e+06	30423319	1.78076e+07	0.0001521	0.002202	2.33
[K].VFGAPNVVEDEIDQYLSK.[Q]	1xNitro [Y15]	0.0140001	0.000319468	1	1	1	Q8TAT6	Q8TAT6 [99-116]	Nuclear protein localization protein 4 homolog OS=Homo sapiens (Human) OX=9606 GN=NPLOC4 PE=1 SV=3	0	2067.99	2	1034.5									388473		146868	154751	5.468e-05	0.00107	2.6
[K].SVNELIYK.[R]	1xNitro [Y7]	0.0247692	0.000319468	1	1	10	P18124	P18124 [149-156]	60S ribosomal protein L7 OS=Homo sapiens (Human) OX=9606 GN=RPL7 PE=1 SV=1	0	1010.52	2	505.761	2.61796e+06	1437365	1.78988e+06	2.23499e+06	1.81695e+06	2.81681e+06	1.38542e+06	1.55584e+06	1.67666e+06	1.40754e+06		5528.01	0.0001521	0.002497	2.11
[K].AGYTDKVVIGMDVAASEFFR.[S]	1xOxidation [M11]; 1xNitro [Y3]	0.0289127	0.000319468	1	1	1	P06733	P06733 [234-253]	Alpha-enolase OS=Homo sapiens (Human) OX=9606 GN=ENO1 PE=1 SV=2	1	2237.05	3	746.357													0.0001521	0.003132	4.53
[K].VETFSGVYK.[K]	1xNitro [Y8]	0.0171095	0.000319468	1	1	6	P62081	P62081 [170-178]	40S ribosomal protein S7 OS=Homo sapiens (Human) OX=9606 GN=RPS7 PE=1 SV=1	0	1074.51	2	537.759	485862					1.4892e+06	414463	459430	509565	966928			5.468e-05	0.001437	2.46
[R].ATENDIYNFFSPLNPMR.[V]	1xOxidation [M16]; 1xNitro [Y7]	0.019991	0.000319468	1	1	2	P55795	P55795 [300-316]	Heterogeneous nuclear ribonucleoprotein H2 OS=Homo sapiens (Human) OX=9606 GN=HNRNPH2 PE=1 SV=1	0	2089.93	2	1045.47		68993.5			118198		244110	476412	453639	346670	948012	987958	0.0001083	0.001801	3.17
[R].ILIQERYEK.[F]	1xNitro [Y7]	0.0230067	0.000319468	1	1	9	Q15459	Q15459 [308-316]	Splicing factor 3A subunit 1 OS=Homo sapiens (Human) OX=9606 GN=SF3A1 PE=1 SV=1	1	1236.66	3	412.891	424269	448852	465636	653643	629678	759128	516516	564680	648732	813733	20145.8		0.0001521	0.00223	1.45
[K].AACLPLPGYR.[V]	1xCarbamidomethyl [C3]; 1xNitro [Y9]	0.0168575	0.000319468	1	1	8	P13796	P13796 [40-49]	Plastin-2 OS=Homo sapiens (Human) OX=9606 GN=LCP1 PE=1 SV=6	0	1162.57	2	581.788	1466827	1.4958e+06	1.58425e+06	703893	1.13216e+06	1093987	1.04652e+06	1.12309e+06	1.30691e+06	1127440			5.468e-05	0.0014	2.34
[K].NYGFVHIEDK.[T]	1xNitro [Y2]	0.0240489	0.000319468	1	2	7	Q9BWF3	Q9BWF3 [36-45]	RNA-binding protein 4 OS=Homo sapiens (Human) OX=9606 GN=RBM4 PE=1 SV=1	0	1266.57	3	422.863	476517	540039	569936	295924	433206	594651	1.30076e+06	1.49193e+06	1.92362e+06	1.232e+06	24577		0.0001521	0.002373	2.39
[SK].RFDVSGYPTLK.[I]	1xNitro [Y7]	0.0128044	0.000319468	1	1	2	P13667	P13667 [131-141]; [246-256]	Protein disulfide-isomerase A4 OS=Homo sapiens (Human) OX=9606 GN=PDIA4 PE=1 SV=2	1	1327.66	2	664.336	1.58341e+06	551057	279896				646828		1.42279e+06	4.08526e+06			5.468e-05	0.0009401	3.1
[R].RFELYFQGPSSNKPR.[V]	1xNitro [Y5]	0.0180213	0.000319468	1	1	2	P33993	P33993 [133-147]	DNA replication licensing factor MCM7 OS=Homo sapiens (Human) OX=9606 GN=MCM7 PE=1 SV=4	1	1870.92	3	624.312			103613	179491	247727	189401	181853	199268	262922	228617	97966.8		5.468e-05	0.001547	2.16
[R].LNQLKPGLQYK.[L]	1xNitro [Y10]	0.0171095	0.000319468	1	1	2	Q12906	Q12906 [409-419]	Interleukin enhancer-binding factor 3 OS=Homo sapiens (Human) OX=9606 GN=ILF3 PE=1 SV=3	0	1346.74	3	449.585							106004	116564	124544	171831			5.468e-05	0.001439	1.72
[R].GLYCYELDEK.[A]	1xCarbamidomethyl [C4]; 1xNitro [Y3]	0.0297756	0.000319468	1	1	10	Q3ZBS7	Q3ZBS7 [173-182]	TREMBL:Q3ZBS7 Vitronectin	0	1334.56	2	667.782	1.76608e+06	1.35286e+06	1.19029e+06	1.18754e+06	1.33529e+06	1.3551e+06	1.04147e+06	1.5897e+06	1.39791e+06	1411122	82132.5	86027.3	0.0001521	0.003275	2.73
[K].RGVDYNAEIPFEK.[K]	1xNitro [Y5]	0.0127095	0.000319468	1	1	4	Q99459	Q99459 [206-218]	Cell division cycle 5-like protein OS=Homo sapiens (Human) OX=9606 GN=CDC5L PE=1 SV=2	1	1582.75	3	528.255				2747194	2.52709e+06	3.11161e+06							5.468e-05	0.0009248	4.41
[K].RLAPEYEAAATR.[L]	1xNitro [Y6]	0.0141046	0.000319468	1	1	2	P30101	P30101 [62-73]	Protein disulfide-isomerase A3 OS=Homo sapiens (Human) OX=9606 GN=PDIA3 PE=1 SV=4	1	1392.69	3	464.899	163395	315304	641036	1.49844e+06	495283	1.55017e+06	677670	575758	725196	500829	2562.65		5.468e-05	0.001085	3.34
[K].LALASLGYEK.[S]	1xNitro [Y8]	0.0251373	0.000319468	1	1	3	Q8WUM4	Q8WUM4 [111-120]	Programmed cell death 6-interacting protein OS=Homo sapiens (Human) OX=9606 GN=PDCD6IP PE=1 SV=1	0	1109.58	2	555.294		106763	95348.6				560852	474140	339982	661007			0.0001521	0.002535	2.2
[K].LSQNNFALGYK.[A]	1xNitro [Y10]	0.0149689	0.000319468	1	1	2	Q9Y277	Q9Y277 [164-174]	Voltage-dependent anion-selective channel protein 3 OS=Homo sapiens (Human) OX=9606 GN=VDAC3 PE=1 SV=1	0	1299.63	2	650.319													5.468e-05	0.001176	3.15
[K].RLIYAASSLQSGVPSR.[F]	1xNitro [Y4]	0.0308897	0.000319468	1	1	2	P01599	P01599 [68-83]	Immunoglobulin kappa variable 1-17 OS=Homo sapiens (Human) OX=9606 GN=IGKV1-17 PE=1 SV=2	1	1749.92	3	583.98	1.03849e+06		807277					596675					0.0001521	0.003446	3.77
[K].LREYEAALNSK.[D]	1xNitro [Y4]	0.0142099	0.000319468	1	1	10	P20700	P20700 [135-145]	Lamin-B1 OS=Homo sapiens (Human) OX=9606 GN=LMNB1 PE=1 SV=2	1	1338.66	3	446.893	461831	218115	281712	393018	514823	583098	429406	595617	612792	550017			5.468e-05	0.001097	2.9
[R].IAIYELLFK.[E]	1xNitro [Y4]	0.0204399	0.000319468	1	1	2	P46783	P46783 [9-17]	40S ribosomal protein S10 OS=Homo sapiens (Human) OX=9606 GN=RPS10 PE=1 SV=1	0	1154.65	2	577.826	4.08205e+06	1128517	3.31542e+06	1139308	1531424	1.45768e+06	2.05676e+06	2.79088e+06	2.24361e+06	1.89255e+06	2.77439e+06	3.59164e+06	0.0001083	0.001859	2.48
[R].GLSSLLYGSIPK.[A]	1xNitro [Y7]	0.0226693	0.000319468	1	1	1	P53007	P53007 [86-97]	Tricarboxylate transport protein, mitochondrial OS=Homo sapiens (Human) OX=9606 GN=SLC25A1 PE=1 SV=2	0	1279.69	2	640.348	206926	131669	126081	162751	174596	250655	235094	332088	233744		495538	228230	0.0001521	0.002183	2.75
[K].IYVISLAEPR.[L]	1xNitro [Y2]	0.0287008	0.000319468	1	1	1	P14868	P14868 [142-151]	Aspartate--tRNA ligase, cytoplasmic OS=Homo sapiens (Human) OX=9606 GN=DARS1 PE=1 SV=2	0	1205.65	2	603.33	1.02982e+06		285294	233772	320536	275838	416822	255485	202552	169526	561534		0.0001521	0.003083	3.07
[K].RISGLIYEETR.[G]	1xNitro [Y7]	0.0124288	0.000319468	1	1	18	P62805	P62805 [46-56]	Histone H4 OS=Homo sapiens (Human) OX=9606 GN=H4C2 PE=1 SV=2	1	1381.71	2	691.357	46400215	1.05809e+07	1.18287e+07	19530481	2.42838e+07	2.86253e+07	16961104	1.86376e+07	2.05525e+07	3.61777e+07	3.87706e+06	49443.7	5.468e-05	0.0008922	4.09
[K].QGTFHSQQALEYGTK.[L]	1xNitro [Y12]	0.0124288	0.000319468	1	1	3	P53597	P53597 [67-81]	Succinate--CoA ligase [ADP/GDP-forming] subunit alpha, mitochondrial OS=Homo sapiens (Human) OX=9606 GN=SUCLG1 PE=1 SV=4	0	1739.8	3	580.605	61033.4		56017.7		97845.3						31279.6		5.468e-05	0.0008942	3.1
[R].LGDLYEEEMRELR.[R]	1xOxidation [M9]; 1xNitro [Y5]	0.0176248	0.000319468	1	1	3	P08670	P08670 [146-158]	Vimentin OS=Homo sapiens (Human) OX=9606 GN=VIM PE=1 SV=4	1	1713.77	3	571.93		124841	223339	208618	274408	222824	244988	544617	482638	638864	84794.9	19276.3	5.468e-05	0.001508	2.37
[K].SLIYAASSLQSGVPSR.[F]	1xNitro [Y4]	0.0278685	0.000319468	1	1	1	P01601	P01601 [68-83]	Immunoglobulin kappa variable 1D-16 OS=Homo sapiens (Human) OX=9606 GN=IGKV1D-16 PE=3 SV=2	0	1680.86	2	840.931													0.0001521	0.00295	2.04
[K].LYLADPMKAR.[V]	1xOxidation [M7]; 1xNitro [Y2]	0.0144228	0.000319468	1	1	2	P49458	P49458 [17-26]	Signal recognition particle 9 kDa protein OS=Homo sapiens (Human) OX=9606 GN=SRP9 PE=1 SV=2	1	1238.62	3	413.545	233967	154048	145857										5.468e-05	0.00111	1.86
[K].LKDYAFVHFEDR.[G]	1xNitro [Y4]	0.0297756	0.000319468	1	1	2	O43390	O43390 [373-384]	Heterogeneous nuclear ribonucleoprotein R OS=Homo sapiens (Human) OX=9606 GN=HNRNPR PE=1 SV=1	1	1584.74	4	396.942											403673	426324	0.0001521	0.003268	2.66
[K].MLLYTEVTR.[Y]	1xOxidation [M1]; 1xNitro [Y4]	0.0168575	0.000319468	2	2	5	P31150; P50395	P31150 [90-98]; P50395 [90-98]	Rab GDP dissociation inhibitor alpha OS=Homo sapiens (Human) OX=9606 GN=GDI1 PE=1 SV=2 Rab GDP dissociation inhibitor beta OS=Homo sapiens (Human) OX=9606 GN=GDI2 PE=1 SV=2	0	1186.58	2	593.792		1.88111e+06	1.87496e+06	692581		1.1648e+06	1336225	1.54434e+06	2.20297e+06	1314149			5.468e-05	0.001409	2.14
[K].LREFEEGLVSQYK.[F]	1xNitro [Y12]	0.0163644	0.000319468	1	1	1	Q8WTT2	Q8WTT2 [294-306]	Nucleolar complex protein 3 homolog OS=Homo sapiens (Human) OX=9606 GN=NOC3L PE=1 SV=1	1	1642.81	3	548.274	989930												5.468e-05	0.001338	3.61
[K].KFYEAFSK.[N]	1xNitro [Y3]	0.0153063	0.000319468	1	1	1	P08238	P08238 [428-435]	Heat shock protein HSP 90-beta OS=Homo sapiens (Human) OX=9606 GN=HSP90AB1 PE=1 SV=4	1	1064.5	2	532.756	87794						63692.1	74419.7	102516	117349			5.468e-05	0.001215	2.11
[K].IGDTSVSYKYTSR.[Y]	2xNitro [Y8; Y10]	0.0295575	0.000319468	1	1	1	P20700	P20700 [475-487]	Lamin-B1 OS=Homo sapiens (Human) OX=9606 GN=LMNB1 PE=1 SV=2	1	1566.7	3	522.906												72956.7	0.0001521	0.003233	2.47
[K].LHISPSNMTNQNTNEYLEK.[I]	1xOxidation [M8]; 1xNitro [Y16]	0.0223368	0.000319468	1	1	1	Q13547	Q13547 [343-361]	Histone deacetylase 1 OS=Homo sapiens (Human) OX=9606 GN=HDAC1 PE=1 SV=1	0	2294.04	3	765.351	387501												0.0001521	0.002124	2.24
[R].QYKIPDWFLNR.[Q]	1xNitro [Y2]	0.0230067	0.000319468	1	1	14	P62269	P62269 [76-86]	40S ribosomal protein S18 OS=Homo sapiens (Human) OX=9606 GN=RPS18 PE=1 SV=3	1	1524.76	3	508.925	24599752	1.61914e+06	3.69719e+06	3.68993e+06	5.44841e+06	7.56213e+06	2.79541e+06	3844953	4.1036e+06	5.95056e+06	7.60072e+06	1.00718e+07	0.0001521	0.002232	3.55
[K].KYNILGTNAIMDK.[M]	1xOxidation [M11]; 1xNitro [Y2]	0.0166091	0.000319468	1	1	1	Q9BUJ2	Q9BUJ2 [449-461]	Heterogeneous nuclear ribonucleoprotein U-like protein 1 OS=Homo sapiens (Human) OX=9606 GN=HNRNPUL1 PE=1 SV=2	1	1541.76	3	514.593							192445	336769	342380	367215	24310.2		5.468e-05	0.00138	3.1
[K].RAAAEVNQDYGLDPK.[I]	1xNitro [Y10]	0.0138964	0.000319468	1	1	4	P07954	P07954 [101-115]	Fumarate hydratase, mitochondrial OS=Homo sapiens (Human) OX=9606 GN=FH PE=1 SV=3	1	1691.8	3	564.605	564435	462326	454870	89118.9	109081	111966	210123	208251	251676	201392	19710	2574.64	5.468e-05	0.001059	2.83
[R].GYAFITFCGK.[E]	1xCarbamidomethyl [C8]; 1xNitro [Y2]	0.021686	0.000319468	1	1	3	O43390	O43390 [207-216]	Heterogeneous nuclear ribonucleoprotein R OS=Homo sapiens (Human) OX=9606 GN=HNRNPR PE=1 SV=1	0	1208.54	2	604.774	234806						1.11004e+06	903265	757114	359971			0.000134	0.002051	2
[K].GYAYVEFENPDEAEK.[A]	2xNitro [Y2; Y4]	0.0196971	0.000319468	1	1	1	Q15287	Q15287 [204-218]	RNA-binding protein with serine-rich domain 1 OS=Homo sapiens (Human) OX=9606 GN=RNPS1 PE=1 SV=1	0	1850.74	2	925.871													0.0001083	0.001767	2.95
[K].RAAEIYGVTHTR.[G]	1xNitro [Y6]	0.024227	0.000319468	1	1	3	Q9HCS7	Q9HCS7 [638-649]	Pre-mRNA-splicing factor SYF1 OS=Homo sapiens (Human) OX=9606 GN=XAB2 PE=1 SV=2	1	1418.71	3	473.576		5039.93	4858.57	25748	35082	56724.1	9259.84	9505.57		20621.1			0.0001521	0.002392	2.41
[R].LNMHNLVEPVNKDLEFQLHEPFLLYR.[N]	1xOxidation [M3]; 1xNitro [Y25]	0.0112818	0.000319468	1	1	1	Q9NPI6	Q9NPI6 [73-98]	mRNA-decapping enzyme 1A OS=Homo sapiens (Human) OX=9606 GN=DCP1A PE=1 SV=3	1	3269.64	5	654.734				138134	309656	383478							5.468e-05	0.0007758	5.02
[R].KTVTAMDVVYALK.[R]	1xOxidation [M6]; 1xNitro [Y10]	0.0171095	0.000319468	1	1	8	P62805	P62805 [80-92]	Histone H4 OS=Homo sapiens (Human) OX=9606 GN=H4C2 PE=1 SV=2	1	1499.78	3	500.597		1.12838e+06	737583	613284	513699	709673	369327	337361	614755	457779			5.468e-05	0.001432	2.01
[R].IHLRDYVIEDDVNMAIR.[V]	1xOxidation [M14]; 1xNitro [Y6]	0.0144228	0.000319468	1	1	1	P49736	P49736 [780-796]	DNA replication licensing factor MCM2 OS=Homo sapiens (Human) OX=9606 GN=MCM2 PE=1 SV=4	1	2133.04	4	534.015								96302.5	90440.8	158597	280629	85134.9	5.468e-05	0.001115	3.93
[R].GYPTLLLFR.[G]	1xNitro [Y2]	0.0278685	0.000319468	1	1	5	Q8NBS9	Q8NBS9 [395-403]	Thioredoxin domain-containing protein 5 OS=Homo sapiens (Human) OX=9606 GN=TXNDC5 PE=1 SV=2	0	1124.61	2	562.808	501747	226010	398656	326250	275409	564611	261063	450992	326756	396765	960795	1.34821e+06	0.0001521	0.002961	2.34
[K].KGTVYLTPYR.[V]	2xNitro [Y5; Y9]	0.021686	0.000319468	1	1	9	Q969T9	Q969T9 [47-56]	WW domain-binding protein 2 OS=Homo sapiens (Human) OX=9606 GN=WBP2 PE=1 SV=1	1	1287.63	3	429.882	530013	839220	829364	155849	584140	809855	461526	697193	725325	633789		5456.94	0.000134	0.002038	2.72
[K].MKETAEAYLGK.[K]	1xOxidation [M1]; 1xNitro [Y8]	0.0313466	0.000319468	1	1	6	P11021	P11021 [153-163]	Endoplasmic reticulum chaperone BiP OS=Homo sapiens (Human) OX=9606 GN=HSPA5 PE=1 SV=2	1	1301.6	3	434.539	65004.9	94647.8	92819.3	109176	108405	119957	157046	128674	127670	126457	4069.65		0.0001521	0.003524	1.71
[K].RDNRVAYMNPIAMAR.[WS]	2xOxidation [M8; M13]; 1xNitro [Y7]	0.0297756	0.000319468	1	2	6	Q5BKY9	Q5BKY9 [4-18]	Protein FAM133B OS=Homo sapiens (Human) OX=9606 GN=FAM133B PE=1 SV=1	2	1854.87	4	464.473	549910	318376	425152	570671	405737	670134	97706	177040	196170	349857			0.0001521	0.003256	1.08
[K].MKEIAEAYLGK.[T]	1xOxidation [M1]; 1xNitro [Y8]	0.01171	0.000319468	1	1	12	P11142	P11142 [127-137]	Heat shock cognate 71 kDa protein OS=Homo sapiens (Human) OX=9606 GN=HSPA8 PE=1 SV=1	1	1313.64	3	438.552	2.39947e+06	2.65587e+06	3306618	3.54472e+06	4.24644e+06	5180192	3538971	5.32986e+06	4524299	4.78212e+06	93369.8		5.468e-05	0.000819	3.09
[R].GYSFTTTAER.[E]	1xNitro [Y2]	0.0166091	0.000319468	2	2	18	P60709; P63261	P60709 [197-206]; P63261 [197-206]	Actin, cytoplasmic 1 OS=Homo sapiens (Human) OX=9606 GN=ACTB PE=1 SV=1 Actin, cytoplasmic 2 OS=Homo sapiens (Human) OX=9606 GN=ACTG1 PE=1 SV=1	0	1177.51	2	589.26	10380405	8289024	8474557	8744448	10518602	11583088	19531356	20628498	20620912	16996906	731736	180920	5.468e-05	0.001381	2.92
[K].GQAVDYEGSRTQEEIVAK.[V]	1xNitro [Y6]	0.0302164	0.000319468	1	1	2	P13667	P13667 [146-163]	Protein disulfide-isomerase A4 OS=Homo sapiens (Human) OX=9606 GN=PDIA4 PE=1 SV=2	1	2024.95	3	675.656		64892.1	80659.9	125842	97707.7	124395	146923	139177	168741	142415	11598		0.0001521	0.003324	2.8
[R].QINWTVLYRR.[K]	1xNitro [Y8]	0.0182905	0.000319468	1	1	1	P83731	P83731 [48-57]	60S ribosomal protein L24 OS=Homo sapiens (Human) OX=9606 GN=RPL24 PE=1 SV=1	1	1393.73	3	465.25					67680.1		204670	304608	353127	334928	272133	833396	5.468e-05	0.001583	2.56
[K].MKEIAEAYLGGK.[V]	1xOxidation [M1]; 1xNitro [Y8]	0.0123366	0.000319468	1	1	3	P54652	P54652 [128-139]	Heat shock-related 70 kDa protein 2 OS=Homo sapiens (Human) OX=9606 GN=HSPA2 PE=1 SV=1	1	1370.66	3	457.559	483302	359806	381394	410970	349891	419209	471011	793281	691854	853367	16900.6		5.468e-05	0.0008909	1.5
[R].QINWTVLYR.[R]	1xNitro [Y8]	0.0154205	0.000319468	1	1	9	P83731	P83731 [48-56]	60S ribosomal protein L24 OS=Homo sapiens (Human) OX=9606 GN=RPL24 PE=1 SV=1	0	1237.63	2	619.32	2.00183e+06			515641	456807	663730	711720	1.20698e+06	979072	625171	908229	1.25708e+06	5.468e-05	0.001236	3.02
[-].MGHQQLYWSHPR.[K]	1xNitro [Y7]; 1xMet-loss [N-Term]	0.0251373	0.000319468	1	1	1	P62273	P62273 [1-12]	40S ribosomal protein S29 OS=Homo sapiens (Human) OX=9606 GN=RPS29 PE=1 SV=2	0	1453.67	3	485.228	77765.2	5243.72		26133.3	25964.5	40159.1	8440.69	14368.1	17124.5	14554			0.0001521	0.002552	1.52
[R].QIGVEHVVVYVNK.[A]	1xNitro [Y10]	0.0204399	0.000319468	1	1	3	P49411	P49411 [170-182]	Elongation factor Tu, mitochondrial OS=Homo sapiens (Human) OX=9606 GN=TUFM PE=1 SV=2	0	1528.81	3	510.276	1.43789e+06	73115.4					432658	311067	323369	409914	152798	14833	0.0001083	0.001865	2.79
[R].LGYTHLYSSTQVSVRPLQHTQYER.[F]	3xNitro [Y3; Y7; Y22]	0.0223368	0.000319468	1	1	2	P39656	P39656 [397-420]	Dolichyl-diphosphooligosaccharide--protein glycosyltransferase 48 kDa subunit OS=Homo sapiens (Human) OX=9606 GN=DDOST PE=1 SV=4	0	2998.4	5	600.487											218396	187041	0.0001521	0.002131	3.92
[K].IKEKYIDQEELNK.[T]	1xNitro [Y5]	0.0207446	0.000319468	2	3	1	P07900; P08238	P07900 [280-292]; P08238 [272-284]	Heat shock protein HSP 90-alpha OS=Homo sapiens (Human) OX=9606 GN=HSP90AA1 PE=1 SV=5 Heat shock protein HSP 90-beta OS=Homo sapiens (Human) OX=9606 GN=HSP90AB1 PE=1 SV=4	2	1694.86	3	565.625	73628.5	39683.8		59700.8	42872.6	48639.1	39949.8	53688.4	61235.6	98613.1			0.0001083	0.001913	2.43
[R].IGAEVYHNLK.[N]	1xNitro [Y6]	0.0172369	0.000319468	1	1	10	P06733	P06733 [184-193]	Alpha-enolase OS=Homo sapiens (Human) OX=9606 GN=ENO1 PE=1 SV=2	0	1188.6	3	396.872	1.09912e+06	491852	486857	647650	895994	1.10842e+06	517636	625624	728057	833613	3365.53		5.468e-05	0.001448	2.35
[R].INPYMSSPCHIEMILTEKEQIVPKPEEEVAQKK.[K]	1xCarbamidomethyl [C9]; 2xOxidation [M5; M13]; 1xNitro [Y4]	0.018981	0.000319468	1	1	1	P18621	P18621 [136-168]	60S ribosomal protein L17 OS=Homo sapiens (Human) OX=9606 GN=RPL17 PE=1 SV=3	2	3972.94	6	662.995	413833	1.03471e+06			1.47847e+06	347530							5.468e-05	0.001678	7.44
[K].SEEQLKEEGIEYK.[V]	1xNitro [Y12]	0.0166091	0.000319468	1	1	3	P09622	P09622 [405-417]	Dihydrolipoyl dehydrogenase, mitochondrial OS=Homo sapiens (Human) OX=9606 GN=DLD PE=1 SV=2	1	1626.75	3	542.922	152471		186778				128363		192347				5.468e-05	0.001375	2.48
[K].LDPQGEYEEHLGILGPVIR.[A]	1xNitro [Y7]	0.0208987	0.000319468	1	1	1	Q28107	Q28107 [1618-1636]	SWISS-PROT:Q28107 Coagulation factor V precursor	0	2180.1	3	727.377					429725	292576	255002		482608	536192	218376		0.000134	0.001934	3.56
[K].IDRHMYHSLYLK.[V]	1xOxidation [M5]; 2xNitro [Y6; Y10]	0.0212102	0.000319468	1	1	14	P84098	P84098 [115-126]	60S ribosomal protein L19 OS=Homo sapiens (Human) OX=9606 GN=RPL19 PE=1 SV=1	1	1681.78	4	421.199	921685	135451	477106	1.14033e+06	3.12519e+06	2.56508e+06	454100	885209	1868137	1.46581e+06	40126.6		0.000134	0.001976	3.26
[R].SGGYGGSRDYYSSR.[S]	3xNitro [Y4; Y10; Y11]	0.0133891	0.000319468	1	1	5	Q14011	Q14011 [132-145]	Cold-inducible RNA-binding protein OS=Homo sapiens (Human) OX=9606 GN=CIRBP PE=1 SV=1	1	1646.61	3	549.54	656244	473314	600405	28634.4			91874.8	174598	147260	198019			5.468e-05	0.001004	3.52
[K].LKEYEAAVEQLK.[S]	1xNitro [Y4]	0.0266641	0.000319468	1	1	2	Q5T9A4	Q5T9A4 [93-104]	ATPase family AAA domain-containing protein 3B OS=Homo sapiens (Human) OX=9606 GN=ATAD3B PE=1 SV=1	1	1465.75	3	489.256			53239.7		56269		472467	459923	522362	63659.8			0.0001521	0.002766	3.88
[K].HGVVPLATYMR.[I]	1xOxidation [M10]; 1xNitro [Y9]	0.0120641	0.000319468	1	1	6	P46778	P46778 [22-32]	60S ribosomal protein L21 OS=Homo sapiens (Human) OX=9606 GN=RPL21 PE=1 SV=2	0	1304.64	3	435.552	871373	529414	1.16244e+06	1170416	966305	1.11799e+06	561104	535707	715633	866482	36369.3	13887.2	5.468e-05	0.0008554	2.16
[R].IIPPGSGIIHQVNLEYLAR.[V]	1xNitro [Y16]	0.0218469	0.000319468	1	1	2	P21399	P21399 [169-187]	Cytoplasmic aconitate hydratase OS=Homo sapiens (Human) OX=9606 GN=ACO1 PE=1 SV=3	0	2135.16	3	712.391		287680	431546	136395	141663	172527	272786	449385	267974	145191	459286	715306	0.000134	0.002054	1.83
[R].SLDLDSIIDAVRAQYEIIAQK.[S]	1xNitro [Y15]	0.0228374	0.000319468	1	1	6	Q6IFZ6	Q6IFZ6 [331-351]	SWISS-PROT:Q6IFZ6 Tax_Id=10090 Gene_Symbol=Krt77 Keratin, type II cytoskeletal 1b	1	2406.25	3	802.751			392766	170700	90028.6	307331	74752	710518	4.65597e+06	1.05937e+06	2.62775e+06	3.46122e+07	0.0001521	0.002202	4.95
[K].GDYPLEAVR.[M]	1xNitro [Y3]	0.0180213	0.000319468	1	1	9	P14618	P14618 [368-376]	Pyruvate kinase PKM OS=Homo sapiens (Human) OX=9606 GN=PKM PE=1 SV=4	0	1064.5	2	532.754	752690	1.00915e+06	603716	536470	551003	932596	861655	619481	724657	574318			5.468e-05	0.001546	2.33
[R].NYYEQWGK.[L]	1xNitro [Y2]	0.0297756	0.000319468	1	1	4	P22626	P22626 [39-46]	Heterogeneous nuclear ribonucleoproteins A2/B1 OS=Homo sapiens (Human) OX=9606 GN=HNRNPA2B1 PE=1 SV=2	0	1132.47	2	566.738							332602	455070	535557	388535			0.0001521	0.003256	2.05
[K].SHTFPELAYRK.[E]	1xNitro [Y9]	0.0291261	0.000319468	1	1	3	Q9NSD9	Q9NSD9 [296-306]	Phenylalanine--tRNA ligase beta subunit OS=Homo sapiens (Human) OX=9606 GN=FARSB PE=1 SV=3	1	1393.69	3	465.234	208746	179740	210310	179036	510480	240061	61832.2	186215	217552	269276		3477.65	0.0001521	0.003169	2.91
[R].HIIENAKQDVDDEYGVSQALAR.[G]	1xNitro [Y14]	0.0302164	0.000319468	1	1	1	P51532	P51532 [705-726]	Transcription activator BRG1 OS=Homo sapiens (Human) OX=9606 GN=SMARCA4 PE=1 SV=2	1	2516.2	3	839.41												115792	0.0001521	0.003332	3.52
[R].ITPSYVAFTPEGER.[L]	1xNitro [Y5]	0.0256995	0.000319468	1	1	2	P11021	P11021 [61-74]	Endoplasmic reticulum chaperone BiP OS=Homo sapiens (Human) OX=9606 GN=HSPA5 PE=1 SV=2	0	1611.76	2	806.386													0.0001521	0.002613	3.23
[K].LDVTSVEDYK.[A]	1xNitro [Y9]	0.018981	0.000319468	1	1	3	P48643	P48643 [266-275]	T-complex protein 1 subunit epsilon OS=Homo sapiens (Human) OX=9606 GN=CCT5 PE=1 SV=1	0	1213.56	2	607.282		505180	448853	670007	526243	501811	954030	771397	700461	510664		63900.6	5.468e-05	0.00167	2.38
[K].NVKLPDAYER.[L]	1xNitro [Y8]	0.0274612	0.000319468	1	1	3	P11413	P11413 [430-439]	Glucose-6-phosphate 1-dehydrogenase OS=Homo sapiens (Human) OX=9606 GN=G6PD PE=1 SV=4	1	1249.62	3	417.211	69167.5	52875.1	56399.1	93650.2	105131	136497	173991	213726	286866	260903		16181.3	0.0001521	0.002904	2.6
[K].IGQGYLIKDGK.[L]	1xNitro [Y5]	0.0150805	0.000319468	1	1	10	P39023	P39023 [287-297]	60S ribosomal protein L3 OS=Homo sapiens (Human) OX=9606 GN=RPL3 PE=1 SV=2	1	1236.66	3	412.891	690289	301530	274305	410759	428291	540512	269732	368763	432645	584979	4866.53		5.468e-05	0.001188	2.3
[R].LTPYEVDELR.[R]	1xNitro [Y4]	0.0127095	0.000319468	1	1	8	Q92841	Q92841 [144-153]	Probable ATP-dependent RNA helicase DDX17 OS=Homo sapiens (Human) OX=9606 GN=DDX17 PE=1 SV=2	0	1279.62	2	640.312	1.15825e+06	635554	680792	3490927	3.38441e+06	4.17673e+06	3020267	2352333	2.9687e+06	3616697		59008.4	5.468e-05	0.0009235	2.87
[K].KELNYFAK.[A]	1xNitro [Y5]	0.0117975	0.000319468	1	1	3	P00558	P00558 [192-199]	Phosphoglycerate kinase 1 OS=Homo sapiens (Human) OX=9606 GN=PGK1 PE=1 SV=3	1	1057.53	2	529.269	167129		62752	88629.4	120181	127401	26295.7	43043.6	54962.9	66368.2			5.468e-05	0.0008307	2.56
[K].LDYILGLK.[I]	1xNitro [Y3]	0.0266641	0.000319468	1	1	10	P46781	P46781 [94-101]	40S ribosomal protein S9 OS=Homo sapiens (Human) OX=9606 GN=RPS9 PE=1 SV=3	0	979.546	2	490.276	1.20638e+06	400022	630882	861289	1.12265e+06	1.69319e+06	564451	1.11481e+06	333033	445640	798132		0.0001521	0.00277	2.5
[K].LDPHNHVLYSNR.[S]	1xNitro [Y9]	0.0163644	0.000319468	1	1	4	P31948	P31948 [33-44]	Stress-induced-phosphoprotein 1 OS=Homo sapiens (Human) OX=9606 GN=STIP1 PE=1 SV=1	0	1509.72	3	503.911	46693.6		27749.6	118703	139596	180036	80430.5	73365.9	108674	133771	1965.87		5.468e-05	0.00134	1.56
[K].HIMGQNVADYMR.[Y]	2xOxidation [M3; M11]; 1xNitro [Y10]	0.0167329	0.000319468	1	1	5	P46777	P46777 [198-209]	60S ribosomal protein L5 OS=Homo sapiens (Human) OX=9606 GN=RPL5 PE=1 SV=3	0	1511.64	3	504.55	87115.8	84105.9	119977	97517	104783	107551	104265	99260.9	113482	85129.9	2895.09		5.468e-05	0.001389	1.91
[K].IGQGYLIK.[D]	1xNitro [Y5]	0.0223368	0.000319468	1	1	10	P39023	P39023 [287-294]	60S ribosomal protein L3 OS=Homo sapiens (Human) OX=9606 GN=RPL3 PE=1 SV=2	0	936.515	2	468.761	1.15447e+06	610574	592503	634701	884294	1.77552e+06	789152	1.04734e+06	1.09015e+06	1.09426e+06			0.0001521	0.002126	2.34
[R].LLVVYPWTQR.[F]	1xNitro [Y5]	0.0244064	0.000319468	2	7	8	Q3SX09; P68871	Q3SX09 [86-95]; P68871 [32-41]	TREMBL:Q3SX09 similar to HBG protein Hemoglobin subunit beta OS=Homo sapiens (Human) OX=9606 GN=HBB PE=1 SV=2	0	1319.71	2	660.359	4.87342e+06	3.01841e+06	4.16791e+06	3.58263e+06	4.04786e+06	7308482	4492472	7.05835e+06	5.36635e+06	14102960	5.49937e+06	661000	0.0001521	0.002435	2.58
[K].RYELPAPSSGQK.[N]	1xNitro [Y2]	0.0124288	0.000319468	1	1	4	O75934	O75934 [86-97]	Pre-mRNA-splicing factor SPF27 OS=Homo sapiens (Human) OX=9606 GN=BCAS2 PE=1 SV=1	1	1377.68	3	459.896				336033	377390	403532	27837.1	24327.2					5.468e-05	0.0008927	2.79
[R].LLVPYLMEAIR.[L]	1xOxidation [M7]; 1xNitro [Y5]	0.023872	0.000319468	1	1	13	Q16836	Q16836 [222-232]	Hydroxyacyl-coenzyme A dehydrogenase, mitochondrial OS=Homo sapiens (Human) OX=9606 GN=HADH PE=1 SV=3	0	1378.74	2	689.873	1.26871e+06	612958	766495	974431	950518	917178	1.31183e+06	1.63621e+06	1.82121e+06	1.67695e+06	1.52444e+06	1.62275e+06	0.0001521	0.002342	2.33
[K].RYNVLGAETVLNQMR.[M]	1xOxidation [M14]; 1xNitro [Y2]	0.0133891	0.000319468	1	1	1	Q1KMD3	Q1KMD3 [480-494]	Heterogeneous nuclear ribonucleoprotein U-like protein 2 OS=Homo sapiens (Human) OX=9606 GN=HNRNPUL2 PE=1 SV=1	1	1824.9	3	608.972													5.468e-05	0.000997	3.99
[R].RYQKSTELLIR.[K]	1xNitro [Y2]	0.0123366	0.000319468	4	6	8	P84243; Q5TEC6; P68431; Q71DI3	P84243 [54-64]; Q5TEC6 [54-64]; P68431 [54-64]; Q71DI3 [54-64]	Histone H3.3 OS=Homo sapiens (Human) OX=9606 GN=H3-3A PE=1 SV=2 Histone HIST2H3PS2 OS=Homo sapiens (Human) OX=9606 GN=H3-2 PE=1 SV=1 Histone H3.1 OS=Homo sapiens (Human) OX=9606 GN=H3C4 PE=1 SV=2 Histone H3.2 OS=Homo sapiens (Human) OX=9606 GN=H3C15 PE=1 SV=3	2	1451.8	3	484.603	217695	78197	79365.1	156190	225959	193809				152783			5.468e-05	0.0008858	2.75
[K].QFAEMYVAK.[F]	1xOxidation [M5]; 1xNitro [Y6]	0.0142099	0.000319468	1	1	10	P13639	P13639 [227-235]	Elongation factor 2 OS=Homo sapiens (Human) OX=9606 GN=EEF2 PE=1 SV=4	0	1147.51	2	574.258	513015	282792	555500	590888	761060	1.28547e+06	688274	1.01372e+06	805646	624067	9912.33	6741.15	5.468e-05	0.001091	2.65
[K].LEAAEDIAYQLSR.[S]	1xNitro [Y9]	0.0128044	0.000319468	1	1	1	P35232	P35232 [241-253]	Prohibitin OS=Homo sapiens (Human) OX=9606 GN=PHB PE=1 SV=1	0	1523.73	2	762.374				443600	490822	334089		280887	359114		189687		5.468e-05	0.0009331	3.39
[K].LYANMFER.[L]	1xOxidation [M5]; 1xNitro [Y2]	0.024227	0.000319468	1	1	6	Q02790	Q02790 [410-417]	Peptidyl-prolyl cis-trans isomerase FKBP4 OS=Homo sapiens (Human) OX=9606 GN=FKBP4 PE=1 SV=3	0	1104.48	2	552.742	332966	123633	152349	613692	697029	964220		28681.9	60829.4	91777.5		2858.42	0.0001521	0.002405	2.1
[K].LLIYAASSLQSGVPSR.[F]	1xNitro [Y4]	0.0117975	0.000319468	3	4	4	A0A0C4DH72; P04432; A0A0C4DH73	A0A0C4DH72 [68-83]; P04432 [68-83]; A0A0C4DH73 [68-83]	Immunoglobulin kappa variable 1-6 OS=Homo sapiens (Human) OX=9606 GN=IGKV1-6 PE=3 SV=1 Immunoglobulin kappa variable 1D-39 OS=Homo sapiens (Human) OX=9606 GN=IGKV1D-39 PE=3 SV=2 Immunoglobulin kappa variable 1-12 OS=Homo sapiens (Human) OX=9606 GN=IGKV1-12 PE=3 SV=1	0	1706.91	2	853.961		1.50081e+06	1.18984e+06	1159603	986755	1.38461e+06	1.28293e+06	1.26605e+06	1.14427e+06	1330818	480629	434492	5.468e-05	0.0008305	3.45
[K].KALAAGGYDVEK.[N]	1xNitro [Y8]	0.0166091	0.000319468	1	1	7	P16401	P16401 [67-78]	Histone H1.5 OS=Homo sapiens (Human) OX=9606 GN=H1-5 PE=1 SV=3	1	1266.63	3	422.882	112028	91833.1	120736	179892	142834	150864	75325.6	92741.6	86341.3	106757	5005.1		5.468e-05	0.001371	2.17
[R].HGRYLTVAAVFR.[G]	1xNitro [Y4]	0.0258897	0.000319468	2	3	4	P07437; P68371	P07437 [307-318]; P68371 [307-318]	Tubulin beta chain OS=Homo sapiens (Human) OX=9606 GN=TUBB PE=1 SV=2 Tubulin beta-4B chain OS=Homo sapiens (Human) OX=9606 GN=TUBB4B PE=1 SV=1	1	1434.76	3	478.925	120565				154434		308257	370667	474814		16874.8		0.0001521	0.002648	2.54
[K].LISWYDNEFGYSNRVVDLMAHMASKE.[-]	2xOxidation [M19; M22]; 2xNitro [Y5; Y11]	0.0297756	0.000319468	1	1	1	P04406	P04406 [310-335]	Glyceraldehyde-3-phosphate dehydrogenase OS=Homo sapiens (Human) OX=9606 GN=GAPDH PE=1 SV=3	2	3197.39	4	800.104						352884	269256	228564	140644	116864	519761	901494	0.0001521	0.003274	3.67
[K].NRTPYVTTTVSAHSAK.[V]	1xNitro [Y5]	0.0182905	0.000319468	1	1	3	Q9BSJ2	Q9BSJ2 [35-50]	Gamma-tubulin complex component 2 OS=Homo sapiens (Human) OX=9606 GN=TUBGCP2 PE=1 SV=2	1	1777.88	4	445.225				207976	278105	295810							5.468e-05	0.001593	0.74
[K].SDPVVSYRETVSEESNVLCLSK.[S]	1xCarbamidomethyl [C19]; 1xNitro [Y7]	0.0172369	0.000319468	1	1	1	P13639	P13639 [573-594]	Elongation factor 2 OS=Homo sapiens (Human) OX=9606 GN=EEF2 PE=1 SV=4	1	2543.19	3	848.402	213270	283719	330820		187386	271372	196162	276692	136957	161206	375273	306311	5.468e-05	0.001457	3.75
[K].SDVNKEYYTQNMEREISNSDGTRPVGMLGK.[A]	2xOxidation [M12; M27]; 2xNitro [Y7; Y8]	0.0235221	0.000319468	1	1	2	Q9NW64	Q9NW64 [110-139]	Pre-mRNA-splicing factor RBM22 OS=Homo sapiens (Human) OX=9606 GN=RBM22 PE=1 SV=1	2	3540.56	5	708.919													0.0001521	0.002313	3.6
[K].LTAYAMTIPFVR.[Q]	1xOxidation [M6]; 1xNitro [Y4]	0.0157679	0.000319468	1	1	1	P40939	P40939 [268-279]	Trifunctional enzyme subunit alpha, mitochondrial OS=Homo sapiens (Human) OX=9606 GN=HADHA PE=1 SV=2	0	1443.73	2	722.37													5.468e-05	0.001269	3.1
[K].SLHHPNIVGYR.[A]	1xNitro [Y10]	0.0118857	0.000319468	1	1	3	Q96KB5	Q96KB5 [91-101]	Lymphokine-activated killer T-cell-originated protein kinase OS=Homo sapiens (Human) OX=9606 GN=PBK PE=1 SV=3	0	1337.67	3	446.562	242498	94450.6	186867										5.468e-05	0.0008354	2.17
[R].GAIREYQTQLIQR.[V]	1xNitro [Y6]	0.0124288	0.000319468	1	1	2	Q14204	Q14204 [599-611]	Cytoplasmic dynein 1 heavy chain 1 OS=Homo sapiens (Human) OX=9606 GN=DYNC1H1 PE=1 SV=5	1	1620.85	3	540.953		81160.7	70679.4	123573	84562.4	166448	145033	164676	177346	199652	5898.3	13845.8	5.468e-05	0.0008964	3.51
[K].VLQLYPNNK.[A]	1xNitro [Y5]	0.0322805	0.000468303	1	1	3	Q02790	Q02790 [379-387]	Peptidyl-prolyl cis-trans isomerase FKBP4 OS=Homo sapiens (Human) OX=9606 GN=FKBP4 PE=1 SV=3	0	1133.59	2	567.301		1.64481e+06		2.19279e+06	2.66594e+06	135803	797914			1.68816e+06	28778.8	8426.39	0.0001719	0.003698	2.36
[R].NLLSVAYK.[N]	1xNitro [Y7]	0.0349906	0.000468303	5	7	18	P63104; P31947; Q04917; P61981; P62258	P63104 [42-49]; P31947 [42-49]; Q04917 [43-50]; P61981 [43-50]; P62258 [43-50]	14-3-3 protein zeta/delta OS=Homo sapiens (Human) OX=9606 GN=YWHAZ PE=1 SV=1 14-3-3 protein sigma OS=Homo sapiens (Human) OX=9606 GN=SFN PE=1 SV=1 14-3-3 protein eta OS=Homo sapiens (Human) OX=9606 GN=YWHAH PE=1 SV=4 14-3-3 protein gamma OS=Homo sapiens (Human) OX=9606 GN=YWHAG PE=1 SV=2 14-3-3 protein epsilon OS=Homo sapiens (Human) OX=9606 GN=YWHAE PE=1 SV=1	0	952.51	2	476.759	1.01004e+07	1.60156e+07	1.33654e+07	4.42875e+06	3126857	5.10703e+06	4.40417e+06	5.67088e+06	4.66363e+06	6.02594e+06	358941	200417	0.0001719	0.004137	2.14
[K].GYGFVSFFNK.[W]	1xNitro [Y2]	0.0337323	0.000468303	1	1	1	P31483	P31483 [148-157]	Nucleolysin TIA-1 isoform p40 OS=Homo sapiens (Human) OX=9606 GN=TIA1 PE=1 SV=3	0	1210.55	2	605.779				85750.6	76032.9	74191	470009	353360	338567		905842	259657	0.0001719	0.003947	2.73
[K].TVGFGTNNSEHITYLEHNPYEKFSK.[E]	2xNitro [Y14; Y20]	0.0344819	0.000468303	1	1	2	Q99459	Q99459 [602-626]	Cell division cycle 5-like protein OS=Homo sapiens (Human) OX=9606 GN=CDC5L PE=1 SV=2	1	3002.36	5	601.276				636513	463448	1.24786e+06							0.0001719	0.004068	2.75
[K].KEEEEEEEEYDEGSNLK.[K]	1xNitro [Y10]	0.0339804	0.000468303	1	1	2	Q14165	Q14165 [230-246]	Malectin OS=Homo sapiens (Human) OX=9606 GN=MLEC PE=1 SV=1	1	2130.85	3	710.955						28247.1	49193.5	33527.7	49502.5	38636.5			0.0001719	0.003968	1.59
[K].VFDGIPPPYDK.[K]	1xNitro [Y9]	0.0318102	0.000468303	1	2	14	P40429	P40429 [104-114]	60S ribosomal protein L13a OS=Homo sapiens (Human) OX=9606 GN=RPL13A PE=1 SV=2	0	1292.62	2	646.813		999471	825333	3.48632e+06	1.02921e+06	3.10189e+06	5123191	7.24369e+06	7007253	6682286	255260	454881	0.0001719	0.003598	2.47
[R].EFEVYGPIK.[R]	1xNitro [Y5]	0.0327575	0.000468303	1	1	8	P08621	P08621 [122-130]	U1 small nuclear ribonucleoprotein 70 kDa OS=Homo sapiens (Human) OX=9606 GN=SNRNP70 PE=1 SV=2	0	1126.54	2	563.774		854219	968853	1.39179e+06	1.49551e+06	1.3991e+06	1.52895e+06	1.46872e+06	1.32865e+06	1.52746e+06			0.0001719	0.003756	2.54
[K].NIDDGTSDRPYSHALVAGIDRYPRK.[V]	2xNitro [Y11; Y22]	0.0387615	0.000468303	1	1	1	P61353	P61353 [28-52]	60S ribosomal protein L27 OS=Homo sapiens (Human) OX=9606 GN=RPL27 PE=1 SV=2	2	2906.38	6	485.236	1.08202e+06		530957	470585	549619	663343				791608	189082	5265.65	0.0001719	0.004869	3.61
[R].QGWACCPYR.[Q]	2xCarbamidomethyl [C5; C6]; 1xNitro [Y8]	0.0365609	0.000468303	1	1	10	P28799	P28799 [539-547]	Progranulin OS=Homo sapiens (Human) OX=9606 GN=GRN PE=1 SV=2	0	1242.48	2	621.742	1.75955e+06	1.26341e+06	1.06411e+06	1.48726e+06	1466272	1291305	998188	1.20937e+06	1.52876e+06	2.21829e+06			0.0001719	0.004431	2.39
[K].NIDDGTSDRPYSHALVAGIDRYPR.[K]	1xNitro [Y22]	0.0370994	0.000468303	1	1	4	P61353	P61353 [28-51]	60S ribosomal protein L27 OS=Homo sapiens (Human) OX=9606 GN=RPL27 PE=1 SV=2	1	2733.3	4	684.079	390009	307875	708616	676113	880348	908844	304496	64671.8	109608		241215	75539.5	0.0001719	0.004525	2.87
[K].EDDVRQYVVR.[K]	1xNitro [Y7]	0.0376456	0.000468303	1	1	10	P62753	P62753 [150-159]	40S ribosomal protein S6 OS=Homo sapiens (Human) OX=9606 GN=RPS6 PE=1 SV=1	1	1323.63	3	441.881	24812.1	268795	244922	367647	396380	539795	256437	289403	296340	302651		5087.65	0.0001719	0.004634	2.63
[R].VFSWGFGGYGR.[L]	1xNitro [Y9]	0.0365609	0.000468303	1	1	1	Q9P258	Q9P258 [351-361]	Protein RCC2 OS=Homo sapiens (Human) OX=9606 GN=RCC2 PE=1 SV=2	0	1277.57	2	639.289							81276	91393.4	63959.6		130748	687732	0.0001719	0.004452	2.11
[R].IQVDAYFSPIHSQLDHLLDPSSFTGR.[A]	1xNitro [Y6]	0.0332414	0.000468303	1	1	1	P30566	P30566 [427-452]	Adenylosuccinate lyase OS=Homo sapiens (Human) OX=9606 GN=ADSL PE=1 SV=2	0	2988.45	4	747.868											137251	190631	0.0001719	0.003834	3.51
[K].KNLQYYDISAK.[S]	2xNitro [Y5; Y6]	0.0379216	0.000468303	1	1	2	P62826	P62826 [142-152]	GTP-binding nuclear protein Ran OS=Homo sapiens (Human) OX=9606 GN=RAN PE=1 SV=3	1	1432.67	3	478.228		379626	321773				180484		326681		10345.2		0.0001719	0.004666	2.61
[R].NGYGFINR.[N]	1xNitro [Y3]	0.0384796	0.000468303	2	3	2	P16989; P67809	P16989 [102-109]; P67809 [70-77]	Y-box-binding protein 3 OS=Homo sapiens (Human) OX=9606 GN=YBX3 PE=1 SV=4 Y-box-binding protein 1 OS=Homo sapiens (Human) OX=9606 GN=YBX1 PE=1 SV=3	0	985.449	2	493.228		245820	243594	446428	393160	307625	270406	482572	400495	301912			0.0001719	0.004771	1.81
[R].DVVQAYPEVR.[I]	1xNitro [Y6]	0.0362945	0.000468303	1	1	2	Q08211	Q08211 [529-538]	ATP-dependent RNA helicase A OS=Homo sapiens (Human) OX=9606 GN=DHX9 PE=1 SV=4	0	1220.59	2	610.799													0.0001719	0.004412	2.29
[R].RLAELSDYRR.[L]	1xNitro [Y8]	0.0368292	0.000468303	1	1	4	Q96PK6	Q96PK6 [607-616]	RNA-binding protein 14 OS=Homo sapiens (Human) OX=9606 GN=RBM14 PE=1 SV=2	2	1323.68	3	441.897							224241	312691	609413	475717		6906.42	0.0001719	0.004466	2.32
[K].GFGGQYGIQK.[D]	1xNitro [Y6]	0.0349906	0.000468303	1	1	2	P14317	P14317 [193-202]	Hematopoietic lineage cell-specific protein OS=Homo sapiens (Human) OX=9606 GN=HCLS1 PE=1 SV=3	0	1099.52	2	550.263	74274.5						332194	348418	407499	31455	28471.6		0.0001719	0.004157	1.61
[K].IDKYTEVLK.[T]	1xNitro [Y4]	0.0327575	0.000468303	1	1	1	P40429	P40429 [189-197]	60S ribosomal protein L13a OS=Homo sapiens (Human) OX=9606 GN=RPL13A PE=1 SV=2	1	1153.61	3	385.208	836405	257924	301665	636707	662815	763240	523756	645652		706041			0.0001719	0.003782	1.23
[K].ILTERGYSFTTTAEREIVR.[D]	1xNitro [Y7]	0.0381996	0.000468303	2	2	1	P60709; P63261	P60709 [192-210]; P63261 [192-210]	Actin, cytoplasmic 1 OS=Homo sapiens (Human) OX=9606 GN=ACTB PE=1 SV=1 Actin, cytoplasmic 2 OS=Homo sapiens (Human) OX=9606 GN=ACTG1 PE=1 SV=1	2	2287.17	4	572.547								159655		133285		385445	0.0001719	0.004713	2.73
[R].AALRDYETVVK.[V]	1xNitro [Y6]	0.0355066	0.000468303	1	1	3	P53041	P53041 [114-124]	Serine/threonine-protein phosphatase 5 OS=Homo sapiens (Human) OX=9606 GN=PPP5C PE=1 SV=1	1	1309.67	3	437.23	571401	390373	508620	129913	91358.6	211562	308909	327005	383531	382797	20490.3		0.0001719	0.00426	2.64
[R].LVFDEYLK.[T]	1xNitro [Y6]	0.0332414	0.000468303	1	1	4	P08133	P08133 [213-220]	Annexin A6 OS=Homo sapiens (Human) OX=9606 GN=ANXA6 PE=1 SV=3	0	1071.54	2	536.272	5.16792e+06	427633	587837	354140	300101	424353	414170	675488	421002	541530	466599	297166	0.0001719	0.003861	1.3
[R].FTEYETQVK.[V]	1xNitro [Y4]	0.0349906	0.000468303	1	1	2	Q13148	Q13148 [152-160]	TAR DNA-binding protein 43 OS=Homo sapiens (Human) OX=9606 GN=TARDBP PE=1 SV=1	0	1189.54	2	595.272		64961.4	114290	122408	124409	217055	200229	230114	212585				0.0001719	0.004177	1.89
[K].GISDLAQHYLMR.[A]	1xOxidation [M11]; 1xNitro [Y9]	0.0322805	0.000468303	1	1	7	P49368	P49368 [295-306]	T-complex protein 1 subunit gamma OS=Homo sapiens (Human) OX=9606 GN=CCT3 PE=1 SV=4	0	1464.69	3	488.901	920354	643337	615116	621684	776864	600016	614524	852284	840143	939055	589552	180515	0.0001719	0.003681	2.16
[K].MAAAGGGGGGGRYYGGGSEGGR.[A]	1xOxidation [M1]; 2xNitro [Y13; Y14]	0.0337323	0.000468303	1	1	7	P14866	P14866 [35-56]	Heterogeneous nuclear ribonucleoprotein L OS=Homo sapiens (Human) OX=9606 GN=HNRNPL PE=1 SV=2	1	2007.8	3	669.937	78734.1	90816.1	89346.6				40696.5	46285.7	43257.5	52655.1	3031.58		0.0001719	0.003951	1.63
[R].VSHYIINSLPNRR.[F]	1xNitro [Y4]	0.0327575	0.000468303	1	1	5	P46109	P46109 [58-70]	Crk-like protein OS=Homo sapiens (Human) OX=9606 GN=CRKL PE=1 SV=1	1	1613.85	4	404.218	153683	79291.2	93984.1	82517.5	159016	228925	86164.5	133941	157613	191488			0.0001719	0.003759	1.95
[K].VYELQASR.[V]	1xNitro [Y2]	0.0373715	0.000468303	1	1	6	Q9Y262	Q9Y262 [71-78]	Eukaryotic translation initiation factor 3 subunit L OS=Homo sapiens (Human) OX=9606 GN=EIF3L PE=1 SV=1	0	1010.49	2	505.749		87001.2	97725.4	129503	193830	257304	366229	844479	798809	1.01568e+06	3747.83		0.0001719	0.004561	1.67
[R].LTPYEVDELRRK.[K]	1xNitro [Y4]	0.0318102	0.000468303	1	1	3	Q92841	Q92841 [144-155]	Probable ATP-dependent RNA helicase DDX17 OS=Homo sapiens (Human) OX=9606 GN=DDX17 PE=1 SV=2	2	1563.81	4	391.708	109045	37944.8	62823	506420	558825	728010	207741	222154	310464	392939			0.0001719	0.003619	1.92
[K].TFNLPLLMLGGGGYTIR.[N]	1xOxidation [M8]; 1xNitro [Y14]	0.0387615	0.000468303	1	1	2	Q92769	Q92769 [291-307]	Histone deacetylase 2 OS=Homo sapiens (Human) OX=9606 GN=HDAC2 PE=1 SV=2	0	1883.97	2	942.491	151299		100852					262279	694174		333049		0.0001719	0.004832	1.63
[R].NIYYLCAPNR.[H]	1xCarbamidomethyl [C6]; 2xNitro [Y3; Y4]	0.0379216	0.000468303	1	1	3	Q12931	Q12931 [496-505]	Heat shock protein 75 kDa, mitochondrial OS=Homo sapiens (Human) OX=9606 GN=TRAP1 PE=1 SV=3	0	1373.59	2	687.299				867560	917842	966242							0.0001719	0.004712	2.71
[K].SQGGEPTYNVAVGR.[A]	1xNitro [Y8]	0.0368292	0.000468303	1	1	1	P35080	P35080 [92-105]	Profilin-2 OS=Homo sapiens (Human) OX=9606 GN=PFN2 PE=1 SV=3	0	1479.68	2	740.345		115374	147388	157890		191380	248838	231215	233436	157644		25739.9	0.0001719	0.004494	2.55
[K].AEHDQLLLNYAK.[K]	1xNitro [Y10]	0.0368292	0.000468303	1	1	10	P20700	P20700 [112-123]	Lamin-B1 OS=Homo sapiens (Human) OX=9606 GN=LMNB1 PE=1 SV=2	0	1459.72	3	487.244	1.50111e+06	1.30597e+06	1.17454e+06	1.34919e+06	1.38965e+06	2.00129e+06	1.55307e+06	1.53625e+06	1685441	1.84857e+06	52609.1	8808.97	0.0001719	0.004479	3.27
[K].KYVIYIER.[V]	2xNitro [Y2; Y5]	0.0379216	0.000468303	1	2	4	P61254	P61254 [77-84]	60S ribosomal protein L26 OS=Homo sapiens (Human) OX=9606 GN=RPL26 PE=1 SV=1	1	1173.59	2	587.299		282008		390240		778387	473514	444781	506184	624565	184845	102729	0.0001719	0.004672	2.57
[K].MKEIAEAYLGK.[T]	1xNitro [Y8]	0.0342302	0.000468303	1	1	1	P11142	P11142 [127-137]	Heat shock cognate 71 kDa protein OS=Homo sapiens (Human) OX=9606 GN=HSPA8 PE=1 SV=1	1	1297.65	3	433.22		108078	127626	263079	271224	409691	186078	104585	162780	216053			0.0001719	0.004024	2.92
[K].IRYESLTDPSK.[L]	1xNitro [Y3]	0.0347353	0.000468303	2	5	5	P07900; P08238	P07900 [59-69]; P08238 [54-64]	Heat shock protein HSP 90-alpha OS=Homo sapiens (Human) OX=9606 GN=HSP90AA1 PE=1 SV=5 Heat shock protein HSP 90-beta OS=Homo sapiens (Human) OX=9606 GN=HSP90AB1 PE=1 SV=4	1	1353.66	3	451.892	221939	279429	172069	326451		961656	395708	533902	600599	441743			0.0001719	0.004126	3.05
[R].LSAFGQIYK.[V]	1xNitro [Y8]	0.0355066	0.000468303	1	1	1	Q96SI9	Q96SI9 [316-324]	Spermatid perinuclear RNA-binding protein OS=Homo sapiens (Human) OX=9606 GN=STRBP PE=1 SV=1	0	1071.55	2	536.277	269565		626161	226973			472296		963103	355194	59426.3		0.0001719	0.004267	2.09
[R].DAEPRPPHGELQYLGQIQHILR.[C]	1xNitro [Y13]	0.0379216	0.000468303	1	1	1	P04818	P04818 [21-42]	Thymidylate synthase OS=Homo sapiens (Human) OX=9606 GN=TYMS PE=1 SV=3	0	2612.33	4	653.838		92333	71721.7					90568	682273	89788.1		85263.2	0.0001719	0.004705	2.91
[K].ESYSIYVYK.[V]	1xNitro [Y8]	0.0387615	0.000468303	1	7	10	Q16778	Q16778 [36-44]	Histone H2B type 2-E OS=Homo sapiens (Human) OX=9606 GN=H2BC21 PE=1 SV=3	0	1196.55	2	598.777	7464022	3.60337e+06	3.66244e+06	2.54561e+06	2.86841e+06	3.80509e+06	2186772	2.69542e+06	2141758	2.52096e+06	1.18678e+06	295845	0.0001719	0.004848	1.89
[K].VQWKVDNALQSGNSQESVTEQDSKDSTYSLSSTLTLSK.[A]	1xNitro [Y28]	0.0315776	0.000468303	1	1	1	P01834	P01834 [39-76]	Immunoglobulin kappa constant OS=Homo sapiens (Human) OX=9606 GN=IGKC PE=1 SV=2	2	4206	3	1402.68	3.86961e+06	124674	111520										0.0001521	0.003567	3.29
[R].YQGVNLYVK.[N]	2xNitro [Y1; Y7]	0.0404957	0.000623005	1	2	1	P11940	P11940 [291-299]	Polyadenylate-binding protein 1 OS=Homo sapiens (Human) OX=9606 GN=PABPC1 PE=1 SV=2	0	1173.55	2	587.281													0.0001949	0.005159	2.11
[K].IIKPVLTQESATYIAEEYSR.[L]	1xNitro [Y]	0.0410903	0.000623005	1	1	2	P25205	P25205 [577-596]	DNA replication licensing factor MCM3 OS=Homo sapiens (Human) OX=9606 GN=MCM3 PE=1 SV=3	0	2356.2	3	786.072	4.41351e+06	2.6317e+06	3.46808e+06	1.20765e+06		3692705	1.89221e+06	3.33822e+06	1.57767e+06	3.37805e+06	4371571	3.47504e+06	0.0001949	0.005263	2.32
[R].SVYFKPSLTPSGEFRK.[T]	1xNitro [Y3]	0.0404957	0.000623005	1	1	1	P49790	P49790 [380-395]	Nuclear pore complex protein Nup153 OS=Homo sapiens (Human) OX=9606 GN=NUP153 PE=1 SV=2	1	1887.96	4	472.745		87288	116680	214578	309659	315619	106181		210454				0.0001949	0.005191	3.02
[K].IIKPVLTQESATYIAEEYSR.[L]	2xNitro [Y13; Y18]	0.0402016	0.000623005	1	1	1	P25205	P25205 [577-596]	DNA replication licensing factor MCM3 OS=Homo sapiens (Human) OX=9606 GN=MCM3 PE=1 SV=3	0	2401.19	3	801.068	1194440							399658		329649	293639	224174	0.0001949	0.005113	2.28
[K].IHPTSVISGYR.[L]	1xNitro [Y10]	0.040792	0.000623005	1	1	9	P17987	P17987 [112-122]	T-complex protein 1 subunit alpha OS=Homo sapiens (Human) OX=9606 GN=TCP1 PE=1 SV=1	0	1274.65	3	425.554	426607	295870	292634	341612	342797	388096	480129	387909	410422	371957	4337.83	6908.72	0.0001949	0.005225	2.83
[K].SIYYITGESK.[E]	2xNitro [Y3; Y4]	0.0390455	0.000623005	1	2	6	P08238	P08238 [482-491]	Heat shock protein HSP 90-beta OS=Homo sapiens (Human) OX=9606 GN=HSP90AB1 PE=1 SV=4	0	1250.55	2	625.781		572757	672776	714195	758944	859414	322723	878091	473994	983431			0.0001949	0.004902	1.96
[R].IYGISFPDPK.[M]	1xNitro [Y2]	0.0399095	0.000623005	1	1	1	P26639	P26639 [297-306]	Threonine--tRNA ligase 1, cytoplasmic OS=Homo sapiens (Human) OX=9606 GN=TARS1 PE=1 SV=3	0	1181.58	2	591.295	2466587		163815				154272	239865		238825	714639		0.0001949	0.005073	2.28
[K].KEKEPEEELYDLSK.[V]	1xNitro [Y10]	0.0514572	0.0007394	1	1	1	Q86UX7	Q86UX7 [153-166]	Fermitin family homolog 3 OS=Homo sapiens (Human) OX=9606 GN=FERMT3 PE=1 SV=1	2	1781.84	3	594.619	189057				215994	207535	105762	112446	113101	174790			0.0002736	0.007428	2.78
[K].NLYIISVK.[G]	1xNitro [Y3]	0.042614	0.0007394	1	1	8	P62829	P62829 [36-43]	60S ribosomal protein L23 OS=Homo sapiens (Human) OX=9606 GN=RPL23 PE=1 SV=1	0	994.557	2	497.782	1.10527e+06	743377	864874	1.34256e+06	1.00645e+06	1.27692e+06	969883	1.04622e+06	1.05257e+06	1.26194e+06	556307	180997	0.0002357	0.005579	2.22
[K].KDLTEYLSR.[F]	1xNitro [Y6]	0.0445145	0.0007394	1	1	4	O14979	O14979 [162-170]	Heterogeneous nuclear ribonucleoprotein D-like OS=Homo sapiens (Human) OX=9606 GN=HNRNPDL PE=1 SV=3	1	1169.58	3	390.531		172334	177821	126792	134116	123702	938634	1.08019e+06	1.27782e+06	1.30942e+06			0.0002357	0.005958	2.85
[K].AIPQLQGYLR.[S]	1xNitro [Y8]	0.0448391	0.0007394	1	1	12	Q02878	Q02878 [263-272]	60S ribosomal protein L6 OS=Homo sapiens (Human) OX=9606 GN=RPL6 PE=1 SV=3	0	1203.65	2	602.328	9084904	3.9614e+06	3.65902e+06	2747695	2.5836e+06	3103767	8398296	6.88539e+06	6181990	4.45354e+06	660603	220099	0.0002357	0.006023	1.84
[K].DSYVGDEAQSK.[R]	1xNitro [Y3]	0.0478649	0.0007394	3	6	2	P60709; P68133; P63261	P60709 [51-61]; P68133 [53-63]; P63261 [51-61]	Actin, cytoplasmic 1 OS=Homo sapiens (Human) OX=9606 GN=ACTB PE=1 SV=1 Actin, alpha skeletal muscle OS=Homo sapiens (Human) OX=9606 GN=ACTA1 PE=1 SV=1 Actin, cytoplasmic 2 OS=Homo sapiens (Human) OX=9606 GN=ACTG1 PE=1 SV=1	0	1243.51	2	622.258	24602.7	18783.3	16843.5	25920.6	21405.3	25353.1	24965.1	39935.5	46654.6	39447.2			0.0002357	0.006637	1.51
[K].LTTPTYGDLNHLVSATMSGVTTCLRFPGQLNADLRK.[L]	1xCarbamidomethyl [C23]; 1xOxidation [M17]; 1xNitro [Y6]	0.0549103	0.0007394	2	5	4	P07437; P68371	P07437 [217-252]; P68371 [217-252]	Tubulin beta chain OS=Homo sapiens (Human) OX=9606 GN=TUBB PE=1 SV=2 Tubulin beta-4B chain OS=Homo sapiens (Human) OX=9606 GN=TUBB4B PE=1 SV=1	2	4008.99	5	802.604	430928	85047.6	429596	269126	388979	539352			637681	1.85751e+06	1.68638e+06		0.0002736	0.008157	4.63
[K].DQIYDIFQK.[L]	1xNitro [Y4]	0.0435542	0.0007394	1	1	10	P60842	P60842 [194-202]	Eukaryotic initiation factor 4A-I OS=Homo sapiens (Human) OX=9606 GN=EIF4A1 PE=1 SV=1	0	1214.57	2	607.788	5.54965e+06	1.02351e+06	1.20773e+06	1005912	1.18735e+06	1.61575e+06	1.73678e+06	2212153	1.98948e+06	1.63939e+06			0.0002357	0.005782	2.84
[K].LEHEYIQNFK.[I]	1xNitro [Y5]	0.043872	0.0007394	1	1	1	Q15691	Q15691 [67-76]	Microtubule-associated protein RP/EB family member 1 OS=Homo sapiens (Human) OX=9606 GN=MAPRE1 PE=1 SV=3	0	1365.64	3	455.886	214007	167873	140128	196856		190871	151527		207717				0.0002357	0.005857	2.03
[K].YHPGYFGK.[V]	2xNitro [Y1; Y5]	0.0553074	0.0007394	1	1	9	P46776	P46776 [48-55]	60S ribosomal protein L27a OS=Homo sapiens (Human) OX=9606 GN=RPL27A PE=1 SV=2	0	1058.43	2	529.72	1263005	282360	316930	518338	717739	736387	469133	943418	894930	746921			0.0002736	0.008247	1.2
[R].IPSAVGYQPTLATDMGTMQER.[I]	2xOxidation [M15; M18]; 1xNitro [Y7]	0.0598603	0.0007394	1	1	1	P06576	P06576 [325-345]	ATP synthase subunit beta, mitochondrial OS=Homo sapiens (Human) OX=9606 GN=ATP5F1B PE=1 SV=3	0	2343.06	3	781.691					503668		522024	461653	365094	321252	175852		0.0002736	0.009264	3.3
[K].LVGYLDRNLEK.[N]	1xNitro [Y4]	0.0549103	0.0007394	1	1	6	P07602	P07602 [415-425]	Prosaposin OS=Homo sapiens (Human) OX=9606 GN=PSAP PE=1 SV=2	1	1364.72	3	455.578	928118	683241	848961	737097	1.3384e+06	1.20152e+06	575000	537489	639325	1.10418e+06			0.0002736	0.008135	2.81
[R].VLYEAELAQMQTHVSDTSVVLSMDNNR.[N]	1xOxidation [M23]; 1xNitro [Y3]	0.0518304	0.0007394	1	1	1	P07744	P07744 [283-309]	SWISS-PROT:P07744 Tax_Id=10090 Gene_Symbol=Krt4 Keratin, type II cytoskeletal 4	0	3111.44	4	778.615													0.0002736	0.007498	4.24
[R].DGLDYILGALESGK.[N]	1xNitro [Y5]	0.0633937	0.0007394	1	1	2	Q5C9Z4	Q5C9Z4 [214-227]	Nucleolar MIF4G domain-containing protein 1 OS=Homo sapiens (Human) OX=9606 GN=NOM1 PE=1 SV=1	0	1495.73	2	748.367		166122					633225	576343		242571	143306		0.0002736	0.01015	2.58
[K].MKETAEAYLGKK.[V]	1xOxidation [M1]; 1xNitro [Y8]	0.0620461	0.0007394	1	1	5	P11021	P11021 [153-164]	Endoplasmic reticulum chaperone BiP OS=Homo sapiens (Human) OX=9606 GN=HSPA5 PE=1 SV=2	2	1429.7	3	477.238	56645.9	36411.4	38247.3	54615.3	47251.6	51458.4	44611.4	30671.1	34935.6	52428.6			0.0002736	0.009838	1.26
[K].NFIQYFHK.[T]	1xNitro [Y5]	0.0445145	0.0007394	1	1	4	Q9Y262	Q9Y262 [54-61]	Eukaryotic translation initiation factor 3 subunit L OS=Homo sapiens (Human) OX=9606 GN=EIF3L PE=1 SV=1	0	1141.54	3	381.185	131397						609688	718975	671762	657929			0.0002357	0.005952	1.64
[K].KGLDPYNVLAPK.[G]	1xNitro [Y6]	0.0529654	0.0007394	1	1	2	P10606	P10606 [57-68]	Cytochrome c oxidase subunit 5B, mitochondrial OS=Homo sapiens (Human) OX=9606 GN=COX5B PE=1 SV=2	1	1359.73	3	453.914	510513	295802	265239	354882	331517	398655	236805	299394	258566	261587			0.0002736	0.00775	3.99
[K].YGTRYGASLRK.[M]	2xNitro [Y1; Y5]	0.0416933	0.0007394	1	1	6	P61513	P61513 [14-24]	60S ribosomal protein L37a OS=Homo sapiens (Human) OX=9606 GN=RPL37A PE=1 SV=2	2	1361.66	3	454.557	199591	34188	41205.8	92031.8	130570	140590	66577.6	78336.6	86878.2	88005			0.0002187	0.005374	1.82
[R].AYILNLVK.[Q]	1xNitro [Y2]	0.0458266	0.0007394	1	1	10	P50991	P50991 [281-288]	T-complex protein 1 subunit delta OS=Homo sapiens (Human) OX=9606 GN=CCT4 PE=1 SV=4	0	978.562	2	489.784	2.98976e+06	2.20408e+06	1.57548e+06	1.33891e+06	1.47185e+06	1.32722e+06	1.01015e+06	890500	847825	1.58695e+06	189307		0.0002357	0.006255	2.03
[R].YIELFLNSTPGGGSGMGGSGMGGYGR.[D]	2xOxidation [M16; M21]; 2xNitro [Y1; Y24]	0.048213	0.0007394	1	1	3	P31942	P31942 [262-287]	Heterogeneous nuclear ribonucleoprotein H3 OS=Homo sapiens (Human) OX=9606 GN=HNRNPH3 PE=1 SV=2	0	2644.1	3	882.038							714545	665412	357081		946239	172062	0.0002357	0.006744	4.18
[R].LYLINSPVVR.[A]	1xNitro [Y2]	0.0522061	0.0007394	1	1	1	P41252	P41252 [625-634]	Isoleucine--tRNA ligase, cytoplasmic OS=Homo sapiens (Human) OX=9606 GN=IARS1 PE=1 SV=2	0	1218.68	2	609.845	530029	342608	283973	408356	313130	562406	451955	672524	635117	316866	59594.9		0.0002736	0.007544	2.95
[K].LYDIDVAK.[V]	1xNitro [Y2]	0.0492719	0.0007394	1	1	10	P62750	P62750 [116-123]	60S ribosomal protein L23a OS=Homo sapiens (Human) OX=9606 GN=RPL23A PE=1 SV=1	0	981.489	2	491.248	6021505	4034106	3.68088e+06	5.46363e+06	4148673	5.54708e+06	5.38305e+06	4631531	4.66797e+06	6967666	47950.9	29245.9	0.0002357	0.006938	2.62
[K].YGFNEGHSFRR.[Q]	1xNitro [Y1]	0.0499903	0.0007394	1	1	4	Q9P015	Q9P015 [81-91]	39S ribosomal protein L15, mitochondrial OS=Homo sapiens (Human) OX=9606 GN=MRPL15 PE=1 SV=1	1	1414.62	3	472.213	46648.9		16616.9	39272.7	100958	105316	13838	22121.7	29463.1	47107			0.0002357	0.00709	1.27
[K].IYCVACQELDSDVDKDNPALNAQAALSQAR.[E]	2xCarbamidomethyl [C3; C6]; 1xNitro [Y2]	0.0565152	0.0007394	1	1	1	O60232	O60232 [68-97]	Protein ZNRD2 OS=Homo sapiens (Human) OX=9606 GN=ZNRD2 PE=1 SV=1	1	3380.55	3	1127.52		299339				141004	251666		148755	725228		726869	0.0002736	0.008539	2.27
[K].LVTEMGTYATQSALSSSRPTK.[K]	1xOxidation [M5]; 1xNitro [Y8]	0.0489165	0.0007394	1	1	1	P53618	P53618 [514-534]	Coatomer subunit beta OS=Homo sapiens (Human) OX=9606 GN=COPB1 PE=1 SV=3	0	2289.1	3	763.706											21420.9		0.0002357	0.006862	1.4
[K].DIVENYFMR.[D]	1xOxidation [M8]; 1xNitro [Y6]	0.0525845	0.0007394	1	1	3	Q13263	Q13263 [128-136]	Transcription intermediary factor 1-beta OS=Homo sapiens (Human) OX=9606 GN=TRIM28 PE=1 SV=5	0	1247.54	2	624.272		140036	200006	251912	236887	243816	456332	633014	396733	346841	181235		0.0002736	0.007672	1.44
[K].LVPVGYGIK.[K]	1xNitro [Y6]	0.0423049	0.0007394	1	1	6	P24534	P24534 [177-185]	Elongation factor 1-beta OS=Homo sapiens (Human) OX=9606 GN=EEF1B2 PE=1 SV=3	0	990.562	2	495.785	775341	345255	368964	347964	377137	489467	889376	1.46451e+06	1279849	1.60039e+06			0.0002357	0.005518	1.96
[K].VFLDFFTYAPPK.[L]	1xNitro [Y8]	0.0525845	0.0007394	1	1	1	Q15397	Q15397 [331-342]	Pumilio homolog 3 OS=Homo sapiens (Human) OX=9606 GN=PUM3 PE=1 SV=3	0	1489.74	2	745.372			81158.6	107113	291489	212866	97739	285913	485783			198711	0.0002736	0.007621	2.67
[K].VRIQTQPGYANTLR.[D]	1xNitro [Y9]	0.0529654	0.0007394	1	1	1	Q00325	Q00325 [188-201]	Phosphate carrier protein, mitochondrial OS=Homo sapiens (Human) OX=9606 GN=SLC25A3 PE=1 SV=2	1	1661.87	3	554.628	40389.7		58751.8	45905.1	61798.4		66109.2	44969.2	43396.8	55560.9			0.0002736	0.007774	2.17
[K].SGVYQHVTGEMMGGHAIR.[I]	2xOxidation [M11; M12]; 1xNitro [Y4]	0.0633937	0.0007394	1	1	1	P07858	P07858 [264-281]	Cathepsin B OS=Homo sapiens (Human) OX=9606 GN=CTSB PE=1 SV=3	0	2006.88	4	502.476	16622.1	17317.4	12337.4	23086.2	28216.9	35094.4	57013.2	52340.9	102715	50023.8			0.0002736	0.01017	0.55
[K].NNASTDYDLSDKSINPLGGFVHYGEVTNDFVMLK.[G]	1xOxidation [M32]; 2xNitro [Y7; Y23]	0.0541243	0.0007394	1	1	1	P39023	P39023 [301-334]	60S ribosomal protein L3 OS=Homo sapiens (Human) OX=9606 GN=RPL3 PE=1 SV=2	1	3866.74	4	967.441	468583										317123		0.0002736	0.007966	4.26
[R].TNYNDRYDEIRR.[H]	2xNitro [Y3; Y7]	0.0565152	0.0007394	1	1	6	P62424	P62424 [224-235]	60S ribosomal protein L7a OS=Homo sapiens (Human) OX=9606 GN=RPL7A PE=1 SV=2	2	1704.73	3	568.915	1.36787e+06	466786	464906	896833	1.22538e+06	834729	484549	605006	722577	823566			0.0002736	0.00851	1.73
[RK].TLYVGNLSR.[D]	1xNitro [Y3]	0.0468351	0.0007394	2	2	3	Q01085; P31483	Q01085 [10-18]; P31483 [8-16]	Nucleolysin TIAR OS=Homo sapiens (Human) OX=9606 GN=TIAL1 PE=1 SV=1 Nucleolysin TIA-1 isoform p40 OS=Homo sapiens (Human) OX=9606 GN=TIA1 PE=1 SV=3	0	1067.55	2	534.278					215214		438721	743837	1.21091e+06	1.33926e+06			0.0002357	0.006459	2.46
[K].EIAEAYLGK.[T]	1xNitro [Y6]	0.0432386	0.0007394	1	1	6	P11142	P11142 [129-137]	Heat shock cognate 71 kDa protein OS=Homo sapiens (Human) OX=9606 GN=HSPA8 PE=1 SV=1	0	1038.51	2	519.759	909560			500677	788144	1.28649e+06	1.28087e+06	1.43928e+06	1.74357e+06	1.54387e+06			0.0002357	0.005713	2.52
[R].TIIYGSSSRPSGVPDR.[F]	1xNitro [Y4]	0.0448391	0.0007394	1	1	4	ENSEMBL:ENSBTAP00000014147	ENSEMBL:ENSBTAP00000014147 [45-60]	12 kDa protein	0	1736.86	3	579.624	177233	80591.7	61730.6	167636	201818	71884.6	165953	171775	219254	189927			0.0002357	0.006011	2.25
[K].QVKPYVEEGLHPQIIIR.[A]	1xNitro [Y5]	0.0629415	0.0007394	1	1	1	Q99832	Q99832 [107-123]	T-complex protein 1 subunit eta OS=Homo sapiens (Human) OX=9606 GN=CCT7 PE=1 SV=2	0	2064.12	4	516.787											440929		0.0002736	0.01007	3.58
[K].ESYSIYVYK.[V]	3xNitro [Y3; Y6; Y8]	0.0624922	0.0007394	1	7	9	Q16778	Q16778 [36-44]	Histone H2B type 2-E OS=Homo sapiens (Human) OX=9606 GN=H2BC21 PE=1 SV=3	0	1286.52	2	643.762		552068	651182	959478	1.22277e+06	1888234	1.02673e+06	917981	599319	240202	1.75863e+06	391687	0.0002736	0.009956	2.4
[K].ESYSVYVYK.[V]	1xNitro [Y8]	0.0541243	0.0007394	1	9	17	Q5QNW6	Q5QNW6 [36-44]	Histone H2B type 2-F OS=Homo sapiens (Human) OX=9606 GN=H2BC18 PE=1 SV=3	0	1182.53	2	591.769	15183976	9150654	9111625	10217605	9252019	12561882	8516599	7.18797e+06	7.26141e+06	6.3005e+06	173638	45405.3	0.0002736	0.007991	2.18
[K].ESYSVYVYK.[V]	2xNitro [Y6; Y]	0.0478649	0.0007394	1	9	27	Q5QNW6	Q5QNW6 [36-44]	Histone H2B type 2-F OS=Homo sapiens (Human) OX=9606 GN=H2BC18 PE=1 SV=3	0	1227.52	2	614.262	1.34283e+07	1e+07	1.1983e+07	10467010	1.16546e+07	11156309	7.79686e+06	4.35332e+06	5.01094e+06	7.04285e+06	4110188	802538	0.0002357	0.006643	2.35
[R].YQLLQLRPAQR.[A]	1xNitro [Y1]	0.0529654	0.0007394	1	1	2	Q9BXJ9	Q9BXJ9 [138-148]	N-alpha-acetyltransferase 15, NatA auxiliary subunit OS=Homo sapiens (Human) OX=9606 GN=NAA15 PE=1 SV=1	0	1430.79	3	477.6	623520		499068	187211	217325	342804	288389	307726	268899	474931			0.0002736	0.00778	2.37
[R].EYRQMVETELK.[L]	1xOxidation [M5]; 1xNitro [Y2]	0.0573343	0.0007394	1	1	7	P62258	P62258 [84-94]	14-3-3 protein epsilon OS=Homo sapiens (Human) OX=9606 GN=YWHAE PE=1 SV=1	1	1486.68	3	496.233	684266	597691	535586	213261	224184	195318	272085	393391	384947	329584	22204.2		0.0002736	0.008765	2.21
[R].TSILAAANPISGHYDR.[S]	1xNitro [Y14]	0.048213	0.0007394	1	1	2	Q14566	Q14566 [497-512]	DNA replication licensing factor MCM6 OS=Homo sapiens (Human) OX=9606 GN=MCM6 PE=1 SV=1	0	1730.85	3	577.621	3.59367e+06		301227		1.52585e+06			1.56816e+06					0.0002357	0.006724	2.42
[K].RIAYEFVEMK.[A]	1xOxidation [M9]; 1xNitro [Y4]	0.0510867	0.0007394	1	1	6	P00813	P00813 [81-90]	Adenosine deaminase OS=Homo sapiens (Human) OX=9606 GN=ADA PE=1 SV=3	1	1346.64	3	449.552	685844	816444	1.04036e+06	359337	336353	438437	928453	1.17437e+06	1.19815e+06	997320	183827	25042.9	0.0002357	0.007297	2.48
[R].GILTLKYPIEHGIITNWDDMEK.[I]	1xOxidation [M20]; 1xNitro [Y7]	0.0620461	0.0007394	1	4	1	P68133	P68133 [65-86]	Actin, alpha skeletal muscle OS=Homo sapiens (Human) OX=9606 GN=ACTA1 PE=1 SV=1	1	2647.31	4	662.581								352340	228651	275206	488208	140178	0.0002736	0.009851	4.65
[R].RPYKPIALR.[Q]	1xNitro [Y3]	0.0553074	0.0007394	1	1	9	Q13330	Q13330 [683-691]	Metastasis-associated protein MTA1 OS=Homo sapiens (Human) OX=9606 GN=MTA1 PE=1 SV=2	0	1158.67	3	386.896	85184.6	27202.9	41025.3	69560.9	116469	128453	28807.8	47334.3	60715.5	103899			0.0002736	0.008234	2.13
[-].RTVAAPSVFIFPPSDEQLKSGTASVVCLLNNFYPR.[E]	1xCarbamidomethyl [C27]; 1xNitro [Y33]	0.047176	0.0007394	1	1	3	P01834	P01834 [1-35]	Immunoglobulin kappa constant OS=Homo sapiens (Human) OX=9606 GN=IGKC PE=1 SV=2	2	3925.99	3	1309.34			210713				226081		2.40739e+06		658220		0.0002357	0.006498	3.93
[K].FNSLNELVDYHR.[S]	1xNitro [Y10]	0.0611628	0.0007394	1	1	5	P62993	P62993 [125-136]	Growth factor receptor-bound protein 2 OS=Homo sapiens (Human) OX=9606 GN=GRB2 PE=1 SV=1	0	1551.72	3	517.912	742329						482978	930704	899750	1.68191e+06	358845		0.0002736	0.009653	3.04
[R].SFIAEMTIYIK.[Q]	1xOxidation [M6]; 1xNitro [Y9]	0.0638491	0.0007394	1	1	1	Q08211	Q08211 [210-220]	ATP-dependent RNA helicase A OS=Homo sapiens (Human) OX=9606 GN=DHX9 PE=1 SV=4	0	1376.68	2	688.841								200153		216119	515963	423277	0.0002736	0.01023	1.83
[R].SNFGYNIPLK.[H]	1xNitro [Y5]	0.0525845	0.0007394	1	1	3	P25788	P25788 [101-110]	Proteasome subunit alpha type-3 OS=Homo sapiens (Human) OX=9606 GN=PSMA3 PE=1 SV=2	0	1197.59	2	599.298	407293		150883	97506.2	229987	211481	576675	96021.6	812628	529568	68847.1	96529.8	0.0002736	0.007643	2.21
[R].SKDEAEALYQTKYQELQITAGR.[H]	1xNitro [Y9]	0.0553074	0.0007394	1	2	1	Q7Z794	Q7Z794 [349-370]	Keratin, type II cytoskeletal 1b OS=Homo sapiens (Human) OX=9606 GN=KRT77 PE=1 SV=3	2	2587.26	4	647.571	177136			137803	132858							101443	0.0002736	0.00824	2.26
[K].FYEAFSK.[N]	1xNitro [Y2]	0.0629415	0.0007394	1	1	5	P08238	P08238 [429-435]	Heat shock protein HSP 90-beta OS=Homo sapiens (Human) OX=9606 GN=HSP90AB1 PE=1 SV=4	0	936.41	2	468.708		172161	215434	287287	331551	431911	463271	442304	621092	509382			0.0002736	0.01007	1.82
[K].SIDLKDKYK.[N]	1xNitro [Y8]	0.0478649	0.0007394	1	1	6	P10809	P10809 [83-91]	60 kDa heat shock protein, mitochondrial OS=Homo sapiens (Human) OX=9606 GN=HSPD1 PE=1 SV=2	2	1154.61	3	385.54	88072.2	39323.2	52565.5	98530.8	235148	252598	57528.4	65428.6	84651.3	95261.2			0.0002357	0.006613	1.65
[R].SLFEQYGK.[V]	1xNitro [Y6]	0.0607257	0.0007394	1	2	5	Q9BWF3	Q9BWF3 [20-27]	RNA-binding protein 4 OS=Homo sapiens (Human) OX=9606 GN=RBM4 PE=1 SV=1	0	1016.47	2	508.738		729123	617852	323744	398014	526670	1.3546e+06	1.86346e+06	2.44956e+06	1.75102e+06			0.0002736	0.009494	1.79
[K].FFEDYGLFMR.[E]	1xOxidation [M9]; 1xNitro [Y5]	0.0633937	0.0007394	1	1	3	Q12931	Q12931 [440-449]	Heat shock protein 75 kDa, mitochondrial OS=Homo sapiens (Human) OX=9606 GN=TRAP1 PE=1 SV=3	0	1385.58	2	693.295				1.79057e+06	1.65532e+06	2.10743e+06							0.0002736	0.01016	1.57
[K].TTGFGMIYDSLDYAKK.[N]	1xOxidation [M6]; 2xNitro [Y8; Y13]	0.0451659	0.0007394	1	1	4	P62847	P62847 [69-84]	40S ribosomal protein S24 OS=Homo sapiens (Human) OX=9606 GN=RPS24 PE=1 SV=1	1	1915.84	3	639.284	243729	355842	354959	334878	402742	384744	290138	485908	245043	561930	347970	213838	0.0002357	0.006123	1.75
[K].ESYSVYVYK.[V]	3xNitro [Y3; Y6; Y8]	0.0441921	0.0007394	1	9	13	Q5QNW6	Q5QNW6 [36-44]	Histone H2B type 2-F OS=Homo sapiens (Human) OX=9606 GN=H2BC18 PE=1 SV=3	0	1272.5	2	636.754	5275193	3436867	5.40764e+06	6.23336e+06	5369574	5.90413e+06	4.6201e+06	4643506	4.38307e+06	2.31582e+06	5.07466e+06	1.45737e+06	0.0002357	0.005891	0.54
[R].AIVEYRDLDAPDDVDFF.[-]	1xNitro [Y5]	0.0537353	0.0007394	1	1	7	Q9BXP5	Q9BXP5 [860-876]	Serrate RNA effector molecule homolog OS=Homo sapiens (Human) OX=9606 GN=SRRT PE=1 SV=1	1	2044.91	2	1022.96			110381	259289	410372	383874	1.09824e+06	1.06096e+06	514507	463018	1.06787e+06	939796	0.0002736	0.00787	3.35
[R].HLPLEYR.[Q]	1xNitro [Y6]	0.0629415	0.0007394	1	1	2	Q96BT3	Q96BT3 [538-544]	Centromere protein T OS=Homo sapiens (Human) OX=9606 GN=CENPT PE=1 SV=2	0	972.49	2	486.749	475563	68583.9	67044	123628	181701	180044	83696.3	112319	118649	153002			0.0002736	0.01001	1.71
[K].NTVVATGGYGR.[T]	1xNitro [Y9]	0.0561098	0.0007394	1	1	4	P31040	P31040 [251-261]	Succinate dehydrogenase [ubiquinone] flavoprotein subunit, mitochondrial OS=Homo sapiens (Human) OX=9606 GN=SDHA PE=1 SV=2	0	1139.54	2	570.275			14692.8			47474.7	140254	146800	179515	91752.3	4078.23		0.0002736	0.008411	2.55
[K].NVALLSQLYHSPARR.[F]	1xNitro [Y9]	0.0468351	0.0007394	1	1	1	Q15717	Q15717 [192-206]	ELAV-like protein 1 OS=Homo sapiens (Human) OX=9606 GN=ELAVL1 PE=1 SV=2	1	1769.94	3	590.651													0.0002357	0.006397	3.23
[K].HQITYLIHQAK.[E]	1xNitro [Y5]	0.0475192	0.0007394	1	1	1	Q92733	Q92733 [455-465]	Proline-rich protein PRCC OS=Homo sapiens (Human) OX=9606 GN=PRCC PE=1 SV=1	0	1396.73	3	466.25													0.0002357	0.006579	1.98
[K].HKYGTVRNSAATAEK.[W]	1xNitro [Y3]	0.0489165	0.0007394	1	1	3	O43916	O43916 [345-359]	Carbohydrate sulfotransferase 1 OS=Homo sapiens (Human) OX=9606 GN=CHST1 PE=1 SV=1	2	1677.83	2	839.419	5.50026e+06	2874433	2.27089e+06	1.72664e+06	1.65703e+06	1.43336e+06	640827	578837	615691	3.05397e+06	201743	121076	0.0002357	0.006896	2.05
[K].HGHFVYIQR.[E]	1xNitro [Y6]	0.0468351	0.0007394	1	1	2	ENSEMBL:ENSBTAP00000034412	ENSEMBL:ENSBTAP00000034412 [38-46]	similar to C4b-binding protein alpha chain	0	1201.59	3	401.2	8650.27				70341.2	60955.2		9642.04		5563.48			0.0002357	0.006403	1.27
[R].NNFAVGYR.[T]	1xNitro [Y7]	0.043872	0.0007394	1	1	10	P45880	P45880 [178-185]	Voltage-dependent anion-selective channel protein 2 OS=Homo sapiens (Human) OX=9606 GN=VDAC2 PE=1 SV=2	0	985.449	2	493.228	496148	396783	705134	895192	1059372	1.98879e+06	800772	1.16324e+06	1.03086e+06	736653	8614.88		0.0002357	0.005803	2.57
[R].EDHGRGYFEYIEENKYSR.[A]	3xNitro [Y7; Y10; Y16]	0.0475192	0.0007394	1	1	1	Q00839	Q00839 [251-268]	Heterogeneous nuclear ribonucleoprotein U OS=Homo sapiens (Human) OX=9606 GN=HNRNPU PE=1 SV=6	2	2426.99	4	607.501												230135	0.0002357	0.006555	3.68
[K].VTYHPDGPEGQAYDVDFTPPFRR.[I]	2xNitro [Y3; Y13]	0.0647692	0.000883337	1	1	1	Q15046	Q15046 [371-393]	Lysine--tRNA ligase OS=Homo sapiens (Human) OX=9606 GN=KARS1 PE=1 SV=3	1	2754.22	4	689.31				115988				336833	286980	143702	499073	562502	0.0002949	0.01046	2.99
[K].LYSESLAR.[Y]	1xNitro [Y2]	0.0666474	0.000883337	2	2	4	P31150; P50395	P31150 [211-218]; P50395 [211-218]	Rab GDP dissociation inhibitor alpha OS=Homo sapiens (Human) OX=9606 GN=GDI1 PE=1 SV=2 Rab GDP dissociation inhibitor beta OS=Homo sapiens (Human) OX=9606 GN=GDI2 PE=1 SV=2	0	983.479	2	492.243	458402	251416	343154	19719.3	338329	478399	108306	400484	350780	538643			0.0002949	0.01095	2.37
[K].QSFVLKEGVEYR.[I]	1xNitro [Y11]	0.0657019	0.000883337	1	1	3	P52565	P52565 [100-111]	Rho GDP-dissociation inhibitor 1 OS=Homo sapiens (Human) OX=9606 GN=ARHGDIA PE=1 SV=3	1	1499.75	3	500.588												261025	0.0002949	0.01074	1.65
[K].KPLNAFMLYMK.[E]	2xOxidation [M7; M10]; 1xNitro [Y9]	0.0643076	0.000883337	1	4	3	Q9UJU2	Q9UJU2 [301-311]	Lymphoid enhancer-binding factor 1 OS=Homo sapiens (Human) OX=9606 GN=LEF1 PE=1 SV=1	0	1432.7	3	478.237							379588	278952	272312	319948			0.0002736	0.01034	2.79
[R].IRVMLYPSRI.[-]	1xOxidation [M4]; 1xNitro [Y6]	0.0671249	0.000883337	1	1	7	P18077	P18077 [101-110]	60S ribosomal protein L35a OS=Homo sapiens (Human) OX=9606 GN=RPL35A PE=1 SV=2	2	1308.71	3	436.908	4.50367e+06	1.63402e+06	568914	643756	2.76966e+06	3.30255e+06				1.24171e+06	565404	43770.3	0.00034	0.01113	2.75
[R].AQPSASLGVGYRTQPMTAQAASYR.[A]	1xOxidation [M16]; 2xNitro [Y11; Y23]	0.065234	0.000883337	1	1	1	Q96PK6	Q96PK6 [251-274]	RNA-binding protein 14 OS=Homo sapiens (Human) OX=9606 GN=RBM14 PE=1 SV=2	1	2617.21	3	873.075											93838.6	230909	0.0002949	0.01063	1.82
[K].YALTGDEVKK.[I]	1xNitro [Y1]	0.0643076	0.000883337	1	3	4	P62701	P62701 [54-63]	40S ribosomal protein S4, X isoform OS=Homo sapiens (Human) OX=9606 GN=RPS4X PE=1 SV=2	1	1168.58	2	584.795	96496.4	46022.7	41238.2	133400	63684.1	129654	32718.6	35723.7	155180	7318.39		2252.93	0.0002736	0.01037	2.04
[R].KESYSVYVYK.[V]	3xNitro [Y4; Y7; Y9]	0.0685771	0.00102361	1	9	1	Q5QNW6	Q5QNW6 [35-44]	Histone H2B type 2-F OS=Homo sapiens (Human) OX=9606 GN=H2BC18 PE=1 SV=3	1	1400.6	3	467.537												219884	0.0003818	0.01145	2.72
[R].LGYPVLVR.[A]	1xNitro [Y3]	0.0715712	0.00102361	1	1	4	P27708	P27708 [548-555]	CAD protein OS=Homo sapiens (Human) OX=9606 GN=CAD PE=1 SV=3	0	961.547	2	481.277	727847	263793	241815	287110	368426	380952	1.15947e+06	1.07855e+06	990933	1.28182e+06			0.0003818	0.0122	2.32
[R].TKDIEDVFYK.[Y]	1xNitro [Y9]	0.070059	0.00102361	1	1	7	Q07955	Q07955 [29-38]	Serine/arginine-rich splicing factor 1 OS=Homo sapiens (Human) OX=9606 GN=SRSF1 PE=1 SV=2	1	1302.62	3	434.878		476000	464510	410285	397495	594334	1.73136e+06	1.9024e+06	1.99104e+06	1.9471e+06	90474.4		0.0003818	0.01179	3.36
[K].QEEFESIEEALPDTDVLYMTR.[I]	1xOxidation [M19]; 1xNitro [Y18]	0.0690677	0.00102361	1	1	1	P27708	P27708 [2126-2146]	CAD protein OS=Homo sapiens (Human) OX=9606 GN=CAD PE=1 SV=3	0	2576.13	3	859.384			70884.6				409504	399704	175956		485153	125594	0.0003818	0.01158	2
[R].LGEYEDVSRVEK.[Y]	1xNitro [Y4]	0.0695617	0.00102361	1	1	1	Q99426	Q99426 [95-106]	Tubulin-folding cofactor B OS=Homo sapiens (Human) OX=9606 GN=TBCB PE=1 SV=2	1	1468.69	3	490.235													0.0003818	0.01168	2.31
[R].SLGVDMDDKDDAHYAVQAR.[R]	1xOxidation [M6]; 1xNitro [Y14]	0.0680898	0.00102361	1	1	1	Q9BZE4	Q9BZE4 [526-544]	Nucleolar GTP-binding protein 1 OS=Homo sapiens (Human) OX=9606 GN=GTPBP4 PE=1 SV=3	1	2166.94	4	542.49	263878	165795	269731	219288	212801	55847.1	55177	55002.5	63686.8				0.000362	0.01131	2.12
[K].FVDGLMIHSGDPVNYYVDTAVR.[H]	1xOxidation [M6]; 2xNitro [Y15; Y16]	0.070059	0.00102361	1	1	1	P23396	P23396 [152-173]	40S ribosomal protein S3 OS=Homo sapiens (Human) OX=9606 GN=RPS3 PE=1 SV=2	0	2574.16	3	858.723	779938	153948	208441	169526	135902	189967	266255	351183	247151	344985	110617	653503	0.0003818	0.01186	1.74
[R].SSHYDELLAAEAR.[A]	1xNitro [Y4]	0.0690677	0.00102361	1	1	1	Q7KZF4	Q7KZF4 [473-485]	Staphylococcal nuclease domain-containing protein 1 OS=Homo sapiens (Human) OX=9606 GN=SND1 PE=1 SV=1	0	1506.68	3	502.899		94097					209971		528082		16411		0.0003818	0.01162	2.61
[R].SDPFVPPAASSEPLSTPWNELNYVGGR.[G]	1xNitro [Y23]	0.0715712	0.00102361	1	1	1	O43823	O43823 [207-233]	A-kinase anchor protein 8 OS=Homo sapiens (Human) OX=9606 GN=AKAP8 PE=1 SV=1	0	2932.37	3	978.129												554469	0.0003818	0.01223	3.25
[K].LFHTAPNVPHYAK.[N]	1xNitro [Y11]	0.070059	0.00102361	1	1	3	P53582	P53582 [299-311]	Methionine aminopeptidase 1 OS=Homo sapiens (Human) OX=9606 GN=METAP1 PE=1 SV=2	0	1539.77	4	385.698	391299	142933	292334		203360	193685	114835	136082	127186	197944			0.0003818	0.01189	1.15
[R].YMFSRPFR.[K]	1xOxidation [M2]; 1xNitro [Y1]	0.0690677	0.00102361	1	1	6	P46778	P46778 [13-20]	60S ribosomal protein L21 OS=Homo sapiens (Human) OX=9606 GN=RPL21 PE=1 SV=2	0	1164.53	3	388.847		75642.8	177915	283390	396410	522783	212171	333944	359904	351115			0.0003818	0.01151	1.63
[K].QLPLVKPYLR.[S]	1xNitro [Y8]	0.0705597	0.00102361	1	1	1	Q00610	Q00610 [1444-1453]	Clathrin heavy chain 1 OS=Homo sapiens (Human) OX=9606 GN=CLTC PE=1 SV=5	0	1271.75	3	424.588													0.0003818	0.0119	2.28
[K].SDVYCEVCEFLVKEVTK.[L]	2xCarbamidomethyl [C5; C8]; 1xNitro [Y4]	0.0690677	0.00102361	1	1	1	P07602	P07602 [311-327]	Prosaposin OS=Homo sapiens (Human) OX=9606 GN=PSAP PE=1 SV=2	1	2149.98	3	717.332	457556								114804				0.0003818	0.01162	2.84
[R].QHCCPAGYTCNVK.[A]	3xCarbamidomethyl [C3; C4; C10]; 1xNitro [Y8]	0.0715712	0.00102361	1	1	1	P28799	P28799 [479-491]	Progranulin OS=Homo sapiens (Human) OX=9606 GN=GRN PE=1 SV=2	0	1639.64	3	547.219	480525	262215	241583	424313	456995	345146	135533	157613	239944	372267			0.0003818	0.01224	1.76
[R].AGMSYYNSPGLHVQHMGTSHGITRPSPR.[R]	2xOxidation [M3; M16]; 2xNitro [Y5; Y6]	0.0710638	0.00102361	1	1	3	Q16204	Q16204 [388-415]	Coiled-coil domain-containing protein 6 OS=Homo sapiens (Human) OX=9606 GN=CCDC6 PE=1 SV=2	0	3160.41	6	527.575	675245	169775	220501										0.0003818	0.01213	4.04
[R].TNGKEPELLEPIPYEFMA.[-]	1xOxidation [M17]; 1xNitro [Y14]	0.0695617	0.00102361	1	1	3	P46778	P46778 [143-160]	60S ribosomal protein L21 OS=Homo sapiens (Human) OX=9606 GN=RPL21 PE=1 SV=2	1	2139	2	1070	442311		135958	108116	310857	167405	333961	267216	1.52901e+06	136513	419795		0.0003818	0.01175	3.09
[K].LIINSLYK.[N]	1xNitro [Y7]	0.0790446	0.00130318	1	1	7	P14625	P14625 [88-95]	Endoplasmin OS=Homo sapiens (Human) OX=9606 GN=HSP90B1 PE=1 SV=1	0	1008.57	2	504.79	1.59438e+06	1.05512e+06	1.24425e+06	437933	393957	513150	758044	966462	798771	986560			0.0004872	0.01422	2.42
[K].NILLTIGSYK.[N]	1xNitro [Y9]	0.0768376	0.00130318	1	1	1	P27708	P27708 [1314-1323]	CAD protein OS=Homo sapiens (Human) OX=9606 GN=CAD PE=1 SV=3	0	1166.64	2	583.824					264797	251765	341067	702462	359974	213558	232702		0.0004872	0.01356	1.58
[R].TVGQLYKEQLAK.[L]	1xNitro [Y6]	0.0736356	0.00130318	1	1	2	P35579	P35579 [645-656]	Myosin-9 OS=Homo sapiens (Human) OX=9606 GN=MYH9 PE=1 SV=4	1	1422.76	3	474.924	288492		201799				77860	140852	315611			18967.3	0.0004468	0.01269	2.21
[K].HGSYEDAVHSGALND.[-]	1xNitro [Y4]	0.0746887	0.00130318	1	1	8	P17987	P17987 [542-556]	T-complex protein 1 subunit alpha OS=Homo sapiens (Human) OX=9606 GN=TCP1 PE=1 SV=1	0	1616.66	3	539.557		120034	122110	172227	130754	113681	170750	150374	175467	122013			0.0004468	0.01298	3.12
[K].NFYQEHPDLARR.[T]	1xNitro [Y3]	0.0736356	0.00130318	1	1	3	P17844	P17844 [57-68]	Probable ATP-dependent RNA helicase DDX5 OS=Homo sapiens (Human) OX=9606 GN=DDX5 PE=1 SV=1	1	1590.74	4	398.44				55369.6	58787.2	112851	193878	162860	274015	192502			0.0004468	0.01274	1.68
[K].RPHTPTPGIYMGRPTYGSSR.[R]	1xOxidation [M11]; 2xNitro [Y10; Y16]	0.0746887	0.00130318	1	1	1	P62995	P62995 [198-217]	Transformer-2 protein homolog beta OS=Homo sapiens (Human) OX=9606 GN=TRA2B PE=1 SV=1	0	2337.08	4	585.025	126958	59333.9	77262.3				23867.2						0.000468	0.01306	2.32
[K].YGAIRDIDLK.[N]	1xNitro [Y1]	0.0746887	0.00130318	1	1	3	Q07955	Q07955 [39-48]	Serine/arginine-rich splicing factor 1 OS=Homo sapiens (Human) OX=9606 GN=SRSF1 PE=1 SV=2	1	1208.63	3	403.547	628510	281623	374461	511113	619103	733014	3352599	3.09854e+06	3.14889e+06	4.26872e+06			0.0004468	0.01302	2.15
[R].DFVNYLVR.[I]	1xNitro [Y5]	0.0773839	0.00130318	1	1	14	Q08211	Q08211 [64-71]	ATP-dependent RNA helicase A OS=Homo sapiens (Human) OX=9606 GN=DHX9 PE=1 SV=4	0	1070.53	2	535.767	2.90871e+06	523331	861052	442870	291077	490759	6.75957e+06	9.08389e+06	7.60192e+06	3.88804e+06	1.54416e+06	833708	0.0004872	0.01374	2.13
[R].IKAEYEGDGIPTVFVAVAGR.[S]	1xNitro [Y5]	0.0813108	0.00143265	1	1	1	P22234	P22234 [312-331]	Multifunctional protein ADE2 OS=Homo sapiens (Human) OX=9606 GN=PAICS PE=1 SV=3	1	2137.09	3	713.033				45158						65415.3	66302.6	1.01044e+06	0.0005296	0.01477	3.14
[R].LASLFSSLEPQIQPVYVPVPK.[Q]	1xNitro [Y16]	0.0848243	0.00143265	1	1	1	P42696	P42696 [56-76]	RNA-binding protein 34 OS=Homo sapiens (Human) OX=9606 GN=RBM34 PE=1 SV=2	0	2357.28	3	786.429									815370				0.0005475	0.01577	2.85
[K].LHYCVSCAIHSK.[V]	2xCarbamidomethyl [C4; C7]; 1xNitro [Y3]	0.0818868	0.00143265	1	2	1	P62854	P62854 [71-82]	40S ribosomal protein S26 OS=Homo sapiens (Human) OX=9606 GN=RPS26 PE=1 SV=3	0	1519.68	3	507.231	110583	41089.9			36547.6	49257.2		16487.2	23071.8	49796.7	59801	24066.6	0.0005475	0.01507	1.25
[R].SSGPYGGGGQYFAKPR.[N]	1xNitro [Y5]	0.0830502	0.00143265	1	1	1	P09651	P09651 [337-352]	Heterogeneous nuclear ribonucleoprotein A1 OS=Homo sapiens (Human) OX=9606 GN=HNRNPA1 PE=1 SV=5	0	1673.77	3	558.59													0.0005475	0.01524	1.74
[K].VFVGGLSPDTSEEQIKEYFGAFGEIENIELPMDTK.[T]	1xOxidation [M32]; 1xNitro [Y18]	0.0830502	0.00143265	1	1	1	O14979	O14979 [235-269]	Heterogeneous nuclear ribonucleoprotein D-like OS=Homo sapiens (Human) OX=9606 GN=HNRNPDL PE=1 SV=3	1	3950.85	4	988.469								1333956	349054	146974	1.08259e+06		0.0005475	0.01536	2.96
[K].ANNIDYTVHSVRR.[A]	1xNitro [Y6]	0.0872446	0.00143265	1	1	4	P29144	P29144 [468-480]	Tripeptidyl-peptidase 2 OS=Homo sapiens (Human) OX=9606 GN=TPP2 PE=1 SV=4	1	1589.78	4	398.2	28270.2	26156.5	35550.9	20847.9	30949.6	36054.4	43718.3	48162.5	56427.5	84187	4645.66		0.0005687	0.01655	1.52
[K].KAPDFVFYAPR.[L]	1xNitro [Y8]	0.0872446	0.00143265	2	3	4	P26038; P15311	P26038 [263-273]; P15311 [263-273]	Moesin OS=Homo sapiens (Human) OX=9606 GN=MSN PE=1 SV=3 Ezrin OS=Homo sapiens (Human) OX=9606 GN=EZR PE=1 SV=4	1	1355.67	2	678.34	1.08651e+06			808498		1.07208e+06	1.25771e+06	2.15733e+06	1.08936e+06	898156			0.0005687	0.01654	2.86
[R].SGSISYTELQQALSQMGYNLSPQFTQLLVSR.[Y]	1xOxidation [M16]; 2xNitro [Y6; Y18]	0.0813108	0.00143265	1	1	1	Q9UBV8	Q9UBV8 [198-228]	Peflin OS=Homo sapiens (Human) OX=9606 GN=PEF1 PE=1 SV=1	0	3552.69	3	1184.9													0.0005296	0.01485	3.23
[K].TRYPILENPEILRK.[T]	1xNitro [Y3]	0.0813108	0.00143265	1	1	3	P51946	P51946 [176-189]	Cyclin-H OS=Homo sapiens (Human) OX=9606 GN=CCNH PE=1 SV=1	2	1786.98	4	447.5	237134	151366	570778	685548	877211	1.16648e+06		303290	246313	196334			0.0005296	0.01484	3.18
[K].GYGFVDFDSPAAAQK.[A]	1xNitro [Y2]	0.0866336	0.00143265	1	2	1	P29558	P29558 [104-118]	RNA-binding motif, single-stranded-interacting protein 1 OS=Homo sapiens (Human) OX=9606 GN=RBMS1 PE=1 SV=3	0	1617.72	2	809.362				709664	943478	1.5064e+06							0.0005475	0.0163	2.8
[K].GQPDVVVKEDEEYK.[R]	1xNitro [Y13]	0.0860265	0.00143265	1	1	1	P24752	P24752 [244-257]	Acetyl-CoA acetyltransferase, mitochondrial OS=Homo sapiens (Human) OX=9606 GN=ACAT1 PE=1 SV=1	1	1679.78	3	560.597		39094.4					80501.5		77243.1				0.0005475	0.01618	1.9
[K].MLVVGGIDRVYEIGR.[Q]	1xOxidation [M1]; 1xNitro [Y11]	0.084229	0.00143265	1	1	1	Q15046	Q15046 [306-320]	Lysine--tRNA ligase OS=Homo sapiens (Human) OX=9606 GN=KARS1 PE=1 SV=3	1	1737.9	3	579.97							180493					591308	0.0005475	0.01559	3.2
[K].GPVEGYEENEEFLR.[T]	1xNitro [Y6]	0.0801702	0.00143265	1	1	1	Q9UI30	Q9UI30 [69-82]	Multifunctional methyltransferase subunit TRM112-like protein OS=Homo sapiens (Human) OX=9606 GN=TRMT112 PE=1 SV=1	0	1712.74	2	856.874		296580	397103	368488		160125	12196056		10875386				0.0005296	0.01456	1.67
[R].MRYISSQIERPIR.[I]	1xOxidation [M1]; 1xNitro [Y3]	0.0903601	0.00156933	1	1	2	O75643	O75643 [1474-1486]	U5 small nuclear ribonucleoprotein 200 kDa helicase OS=Homo sapiens (Human) OX=9606 GN=SNRNP200 PE=1 SV=2	1	1709.88	4	428.224		20819.8	31712.7	63486.9	95232.6	85082.7		59832.8	14993.6	101956	5028.74		0.0006312	0.01748	3.17
[K].TTDGYLLR.[L]	1xNitro [Y5]	0.0891017	0.00156933	1	1	10	P61247	P61247 [129-136]	40S ribosomal protein S3a OS=Homo sapiens (Human) OX=9606 GN=RPS3A PE=1 SV=2	0	983.479	2	492.243	1.89056e+06	488833	504301	630053	622482	820778	655983	515037	632224	580718		21913.2	0.0006312	0.017	2.1
[R].LQAAYAGDKADDIQK.[R]	1xNitro [Y5]	0.0903601	0.00156933	1	1	1	Q01082	Q01082 [1870-1884]	Spectrin beta chain, non-erythrocytic 1 OS=Homo sapiens (Human) OX=9606 GN=SPTBN1 PE=1 SV=2	1	1651.79	3	551.268				158503	131420	149399	90830.8			64499.5			0.0006312	0.0175	2.11
[K].IGDTSVSYK.[Y]	1xNitro [Y8]	0.0909954	0.00156933	1	1	2	P20700	P20700 [475-483]	Lamin-B1 OS=Homo sapiens (Human) OX=9606 GN=LMNB1 PE=1 SV=2	0	1014.47	2	507.741			43207.9	38014.1	61770.2	83306.8	125095	108087	89773.3	51795	2395.5	2241.27	0.0006521	0.01753	1.5
[R].SRKESYSVYVYK.[V]	3xNitro [Y6; Y9; Y11]	0.0982611	0.00169006	1	9	1	Q5QNW6	Q5QNW6 [33-44]	Histone H2B type 2-F OS=Homo sapiens (Human) OX=9606 GN=H2BC18 PE=1 SV=3	2	1643.73	3	548.581	92760.3										21315.4	69813.9	0.0007084	0.01985	1.5
[R].AFSYYGPLR.[T]	2xNitro [Y4; Y5]	0.0989474	0.00169006	1	1	1	Q16629	Q16629 [30-38]	Serine/arginine-rich splicing factor 7 OS=Homo sapiens (Human) OX=9606 GN=SRSF7 PE=1 SV=1	0	1163.51	2	582.259	16433123	5.85211e+06	4959374		1.11589e+06					636580	1.30392e+06	123338	0.0007084	0.02007	2.05
[R].EYSLQVLK.[N]	1xNitro [Y2]	0.0955594	0.00169006	1	1	2	P34897	P34897 [349-356]	Serine hydroxymethyltransferase, mitochondrial OS=Homo sapiens (Human) OX=9606 GN=SHMT2 PE=1 SV=3	0	1024.53	2	512.769	1.30037e+06	940014	659483	211555	261467	220609							0.0006692	0.01892	2.33
[R].IVYLYTK.[K]	2xNitro [Y3; Y5]	0.0969016	0.00169006	1	1	9	P49207	P49207 [30-36]	60S ribosomal protein L34 OS=Homo sapiens (Human) OX=9606 GN=RPL34 PE=1 SV=3	0	989.494	2	495.25	2.50043e+06	1.45054e+06	1.84418e+06	782790	1.07063e+06	1.02179e+06	2.05933e+06	1.35455e+06	1.83434e+06	1.98622e+06			0.0007084	0.01947	1.19
[K].SSQEEVRSYSDPPLK.[F]	1xNitro [Y9]	0.0948948	0.00169006	1	1	6	P52597	P52597 [186-200]	Heterogeneous nuclear ribonucleoprotein F OS=Homo sapiens (Human) OX=9606 GN=HNRNPF PE=1 SV=3	1	1766.82	3	589.612	235817	273486	267529	700632	570350	920027	1.36208e+06	1613389	1.90877e+06	2.16693e+06			0.0006692	0.01882	2.11
[R].GYAFIEYEHERDMHSAYK.[H]	1xOxidation [M13]; 1xNitro [Y17]	0.0996381	0.00169006	1	1	1	P08621	P08621 [145-162]	U1 small nuclear ribonucleoprotein 70 kDa OS=Homo sapiens (Human) OX=9606 GN=SNRNP70 PE=1 SV=2	1	2306.98	5	462.202	108038		82463.7	162380		306824	87591.6	122325	132832	133128	37731.6		0.0007084	0.02021	1.6
[K].QALLQYK.[K]	1xNitro [Y6]	0.0969016	0.00169006	1	1	3	Q02790	Q02790 [288-294]	Peptidyl-prolyl cis-trans isomerase FKBP4 OS=Homo sapiens (Human) OX=9606 GN=FKBP4 PE=1 SV=3	0	908.484	2	454.745			96641.1	459768	454384	835729							0.0007084	0.01943	2.19
[R].VAYMILR.[H]	1xOxidation [M4]; 1xNitro [Y3]	0.0975792	0.00169006	1	1	1	Q9HAH7	Q9HAH7 [93-99]	Probable fibrosin-1 OS=Homo sapiens (Human) OX=9606 GN=FBRS PE=1 SV=3	0	926.476	2	463.742				374657	407857	803016							0.0007084	0.01958	1.54
[K].VTGSLETKYR.[W]	1xNitro [Y9]	0.0962284	0.00169006	1	1	2	P21796	P21796 [54-63]	Voltage-dependent anion-selective channel protein 1 OS=Homo sapiens (Human) OX=9606 GN=VDAC1 PE=1 SV=2	1	1198.61	3	400.207	44616.9	47375.6	71850.8	73775.7	67282.7	85142.2	64497.3	77041.7	58389.2	62221.4	3733.42		0.0006692	0.01914	1.36
[R].EVCGFAPYER.[R]	1xCarbamidomethyl [C3]; 1xNitro [Y8]	0.101033	0.00169006	1	1	5	Q9Y3U8	Q9Y3U8 [46-55]	60S ribosomal protein L36 OS=Homo sapiens (Human) OX=9606 GN=RPL36 PE=1 SV=3	0	1272.53	2	636.769		619268	484961	751815	544897	596818	453756	490848	483067	552129			0.0007272	0.02073	2.56
[R].VPLSAYER.[V]	1xNitro [Y6]	0.0935782	0.00169006	1	1	7	Q9UQ35	Q9UQ35 [2385-2392]	Serine/arginine repetitive matrix protein 2 OS=Homo sapiens (Human) OX=9606 GN=SRRM2 PE=1 SV=2	0	979.484	2	490.246	491862	294006	406827		429477	672335	239532	306424	348479	358432	4073.43	3767.19	0.0006692	0.01834	1.96
[K].LYSLFLK.[Y]	1xNitro [Y2]	0.103158	0.00169006	1	1	1	Q9P2R7	Q9P2R7 [243-249]	Succinate--CoA ligase [ADP-forming] subunit beta, mitochondrial OS=Homo sapiens (Human) OX=9606 GN=SUCLA2 PE=1 SV=3	0	928.514	2	464.761		327559	572512	118853		109765	108105		75221.1				0.0007272	0.02133	1.79
[R].RPAVVYIGSAGKPHER.[V]	1xNitro [Y6]	0.0955594	0.00169006	1	1	1	Q9BUQ8	Q9BUQ8 [623-638]	Probable ATP-dependent RNA helicase DDX23 OS=Homo sapiens (Human) OX=9606 GN=DDX23 PE=1 SV=3	0	1781.94	4	446.241				26108.1	26909	28304							0.0006692	0.01904	0.87
[R].LNLSVTTPYNADFDGDEMNLHLPQSLETR.[A]	1xOxidation [M18]; 1xNitro [Y9]	0.0942343	0.00169006	1	1	1	P24928	P24928 [484-512]	DNA-directed RNA polymerase II subunit RPB1 OS=Homo sapiens (Human) OX=9606 GN=POLR2A PE=1 SV=2	0	3351.54	3	1117.85													0.0006692	0.01861	2.65
[R].AVALYFIDK.[L]	1xNitro [Y5]	0.103875	0.0018309	1	2	2	P11387	P11387 [476-484]	DNA topoisomerase 1 OS=Homo sapiens (Human) OX=9606 GN=TOP1 PE=1 SV=2	0	1084.57	2	542.787	27172826	6.41222e+06	5.41554e+06	4427317	8731164	7706484	2291396	3.24753e+06	3.09739e+06	3.539e+06	27861032	15598016	0.0007476	0.0217	1.98
[R].LSVDYGK.[K]	1xNitro [Y5]	0.107531	0.00196944	2	5	10	Q71U36; P68363	Q71U36 [157-163]; P68363 [157-163]	Tubulin alpha-1A chain OS=Homo sapiens (Human) OX=9606 GN=TUBA1A PE=1 SV=1 Tubulin alpha-1B chain OS=Homo sapiens (Human) OX=9606 GN=TUBA1B PE=1 SV=1	0	826.394	2	413.701	741297	415046	596566	751321	937802	1.64732e+06	1.14998e+06	1643153	1.62406e+06	1.30861e+06			0.0007661	0.0227	1.97
[R].NLDLDSIIAEVKAQYELIAQK.[S]	1xNitro [Y15]	0.112846	0.00209314	1	1	1	Q8VED5	Q8VED5 [304-324]	TREMBL:Q8VED5 Tax_Id=10090 Gene_Symbol=Krt79 Keratin 79	1	2419.27	2	1210.13													0.0007825	0.02447	4.32
[K].VLAAVYK.[A]	1xNitro [Y6]	0.109026	0.00209314	2	3	5	P04075; P09972	P04075 [209-215]; P09972 [209-215]	Fructose-bisphosphate aldolase A OS=Homo sapiens (Human) OX=9606 GN=ALDOA PE=1 SV=2 Fructose-bisphosphate aldolase C OS=Homo sapiens (Human) OX=9606 GN=ALDOC PE=1 SV=2	0	808.456	2	404.732	257937	93765.9	116173	126614	278781	464169	303730	329009	426230	246469			0.0007825	0.02339	1.97
[R].SIAQYWLGCPVPGQA.[-]	1xCarbamidomethyl [C9]; 1xNitro [Y5]	0.111304	0.00209314	1	1	2	Q3ZBS7	Q3ZBS7 [470-484]	TREMBL:Q3ZBS7 Vitronectin	0	1691.78	2	846.394		348756	460002	368258	215075	359130	777868	873182	747569	326489	598758	1.09989e+06	0.0007825	0.02411	3.86
[K].TKGHLDAELDAYMAQTDPETND.[-]	1xOxidation [M13]; 1xNitro [Y12]	0.112072	0.00209314	1	1	1	Q9Y3Y2	Q9Y3Y2 [227-248]	Chromatin target of PRMT1 protein OS=Homo sapiens (Human) OX=9606 GN=CHTOP PE=1 SV=2	1	2496.05	3	832.687												413181	0.0007825	0.02441	3.51
[K].YNEQHVPGSPFTAR.[V]	1xNitro [Y1]	0.113624	0.00209314	1	1	3	P21333	P21333 [1938-1951]	Filamin-A OS=Homo sapiens (Human) OX=9606 GN=FLNA PE=1 SV=4	0	1647.75	3	549.922	48481.1			153361	188790	196335	100363	109827	89800.5	137704			0.0007825	0.02479	2.15
[R].KESYSVYVYK.[V]	2xNitro [Y7; Y9]	0.109781	0.00209314	1	9	2	Q5QNW6	Q5QNW6 [35-44]	Histone H2B type 2-F OS=Homo sapiens (Human) OX=9606 GN=H2BC18 PE=1 SV=3	1	1355.61	3	452.542			647326				213857	384704	323960		34955.5	4053.39	0.0007825	0.02346	2.53
[K].MTLVASEDYGDTLAAIQGLLKK.[H]	1xOxidation [M1]; 1xNitro [Y9]	0.11054	0.00209314	1	1	1	Q13813	Q13813 [1890-1911]	Spectrin alpha chain, non-erythrocytic 1 OS=Homo sapiens (Human) OX=9606 GN=SPTAN1 PE=1 SV=3	1	2398.22	3	800.076									80384.8		292028	111999	0.0007825	0.02388	4
[K].VHVIFNYKGK.[N]	1xNitro [Y7]	0.113624	0.00209314	1	1	2	P27797	P27797 [144-153]	Calreticulin OS=Homo sapiens (Human) OX=9606 GN=CALR PE=1 SV=1	1	1249.67	3	417.227	63315.1					27992.2	39959.4	38025.3	91611.5	189404	68879.8		0.0008022	0.02487	1.57
[RS].SYFLYSK.[L]	1xNitro [Y2]	0.11054	0.00209314	1	1	7	ENSEMBL:ENSBTAP00000024462	ENSEMBL:ENSBTAP00000024462 [164-170]; [375-381]	47 kDa protein	0	952.441	2	476.724		565763	463610	491897	546076	557018	552196	431540	482874	340545			0.0007825	0.02391	1.68
[K].SAVGFDYK.[G]	1xNitro [Y7]	0.112846	0.00209314	1	1	1	P14317	P14317 [134-141]	Hematopoietic lineage cell-specific protein OS=Homo sapiens (Human) OX=9606 GN=HCLS1 PE=1 SV=3	0	931.416	2	466.212													0.0007825	0.02468	2.19
[K].AHAAIRENPVYEK.[K]	1xNitro [Y11]	0.108276	0.00209314	1	1	2	P46777	P46777 [243-255]	60S ribosomal protein L5 OS=Homo sapiens (Human) OX=9606 GN=RPL5 PE=1 SV=3	1	1542.77	3	514.926	133035	69201	98371.9	84309.6	110585	156073	56122.7	42619.8	63040.6	97386.5			0.0007661	0.02293	2.15
[R].AVGRLEAVSHTSDMHRGYADSPSK.[A]	1xOxidation [M14]; 1xNitro [Y18]	0.115195	0.00209314	1	1	2	Q01518	Q01518 [14-37]	Adenylyl cyclase-associated protein 1 OS=Homo sapiens (Human) OX=9606 GN=CAP1 PE=1 SV=5	2	2632.22	5	527.249	132273	56823.7	71474.6	46587	57235.4	61223.1		7631.32		39281.2			0.0008227	0.02542	1.89
[K].KYEPPRSEEVAVLK.[Q]	1xNitro [Y2]	0.115195	0.00209314	1	1	1	P51946	P51946 [261-274]	Cyclin-H OS=Homo sapiens (Human) OX=9606 GN=CCNH PE=1 SV=1	2	1689.88	3	563.965													0.0008022	0.02524	2.85
[K].REQAEEERYFR.[A]	1xNitro [Y9]	0.112846	0.00209314	1	1	2	Q9UII2	Q9UII2 [50-60]	ATPase inhibitor, mitochondrial OS=Homo sapiens (Human) OX=9606 GN=ATP5IF1 PE=1 SV=1	2	1557.7	3	519.907	86522.4	19276.9	41945.8	45808.1	69265.2	84291.1	21508.5	26212.1	28494.2	137975			0.0007825	0.02458	1.47
[K].TGAPQYGSYGTAPVNLNIK.[T]	2xNitro [Y6; Y9]	0.112072	0.00209314	1	1	1	Q6UN15	Q6UN15 [105-123]	Pre-mRNA 3'-end-processing factor FIP1 OS=Homo sapiens (Human) OX=9606 GN=FIP1L1 PE=1 SV=1	0	2040.96	2	1020.98													0.0007825	0.0243	2.78
[K].LELEQTYQAK.[L]	1xNitro [Y7]	0.116786	0.00221788	1	1	1	Q03252	Q03252 [276-285]	Lamin-B2 OS=Homo sapiens (Human) OX=9606 GN=LMNB2 PE=1 SV=4	0	1267.62	2	634.311			441726	173112			1279446	921412	689948		26772.4	49261	0.0008374	0.02604	1.47
[K].YAINPHLTEDQRFPQLR.[L]	1xNitro [Y1]	0.123348	0.00221788	1	1	1	Q9ULX3	Q9ULX3 [334-350]	RNA-binding protein NOB1 OS=Homo sapiens (Human) OX=9606 GN=NOB1 PE=1 SV=1	1	2143.07	4	536.522	234374			501910	547208	329542					108680		0.0008374	0.02826	2.53
[R].SLDLDSIIDAVRAQYEIIAQKSK.[D]	1xNitro [Y15]	0.117589	0.00221788	1	1	1	Q6IFZ6	Q6IFZ6 [331-353]	SWISS-PROT:Q6IFZ6 Tax_Id=10090 Gene_Symbol=Krt77 Keratin, type II cytoskeletal 1b	2	2621.38	3	874.462												318096	0.0008374	0.02609	3.59
[K].EDIERMVQEAEKYK.[A]	1xOxidation [M6]; 1xNitro [Y13]	0.121677	0.00221788	1	1	2	P11142	P11142 [513-526]	Heat shock cognate 71 kDa protein OS=Homo sapiens (Human) OX=9606 GN=HSPA8 PE=1 SV=1	2	1828.84	3	610.285		151643	198256	190675	219387	345626	645854	576543	630117	756138	164616	24800.4	0.0008374	0.02753	1.43
[R].IAAYLFK.[G]	1xNitro [Y4]	0.115988	0.00221788	1	1	7	Q00610	Q00610 [1510-1516]	Clathrin heavy chain 1 OS=Homo sapiens (Human) OX=9606 GN=CLTC PE=1 SV=5	0	870.472	2	435.74	504870	205776	189617	723038	883672	1.12578e+06	1.16309e+06	974624	1.04647e+06	1.65445e+06	46812.2		0.0008374	0.02563	2.35
[K].RQQVEALYR.[L]	1xNitro [Y8]	0.120849	0.00221788	1	1	1	Q9Y399	Q9Y399 [264-272]	28S ribosomal protein S2, mitochondrial OS=Homo sapiens (Human) OX=9606 GN=MRPS2 PE=1 SV=1	1	1207.62	2	604.313		31029.2			90683.4	81105.4							0.0008374	0.02724	1.92
[R].FKEPLPEYVR.[L]	1xNitro [Y8]	0.121677	0.00221788	1	1	2	Q9ULX3	Q9ULX3 [55-64]	RNA-binding protein NOB1 OS=Homo sapiens (Human) OX=9606 GN=NOB1 PE=1 SV=1	1	1322.67	3	441.563	268568			673564	1.00715e+06	1.96432e+06							0.0008374	0.02765	3.22
[R].LYIGLAGLATDVQTVAQR.[L]	1xNitro [Y2]	0.121677	0.00221788	1	1	1	P49720	P49720 [49-66]	Proteasome subunit beta type-3 OS=Homo sapiens (Human) OX=9606 GN=PSMB3 PE=1 SV=2	0	1934.03	2	967.521	1311992		98160		176752	125442			218284				0.0008374	0.02752	1.97
[K].DQLIYNLLK.[E]	1xNitro [Y5]	0.12251	0.00221788	1	1	1	P00338	P00338 [6-14]	L-lactate dehydrogenase A chain OS=Homo sapiens (Human) OX=9606 GN=LDHA PE=1 SV=2	0	1164.63	2	582.817	388019	183228	313200	246151	317836	516772	438412	381340	440472	456191	298551		0.0008374	0.02786	2.11
[R].YRPGTVALREIRR.[Y]	1xNitro [Y1]	0.117589	0.00221788	4	6	2	P84243; Q5TEC6; P68431; Q71DI3	P84243 [42-54]; Q5TEC6 [42-54]; P68431 [42-54]; Q71DI3 [42-54]	Histone H3.3 OS=Homo sapiens (Human) OX=9606 GN=H3-3A PE=1 SV=2 Histone HIST2H3PS2 OS=Homo sapiens (Human) OX=9606 GN=H3-2 PE=1 SV=1 Histone H3.1 OS=Homo sapiens (Human) OX=9606 GN=H3C4 PE=1 SV=2 Histone H3.2 OS=Homo sapiens (Human) OX=9606 GN=H3C15 PE=1 SV=3	2	1631.91	4	408.732	139414		49139.2		953030	1.67515e+06			5188.26	458316			0.0008374	0.0261	4.34
[R].EYTINIHKR.[I]	1xNitro [Y2]	0.119209	0.00221788	1	1	1	P62899	P62899 [24-32]	60S ribosomal protein L31 OS=Homo sapiens (Human) OX=9606 GN=RPL31 PE=1 SV=1	1	1218.62	3	406.879	506821	243474	182563	11977.4		13383.4	133359	175505	168540	286058	5386.2		0.0008374	0.02689	0.72
[R].NHFYQFGEIR.[T]	1xNitro [Y4]	0.123348	0.00221788	1	1	2	Q9NW64	Q9NW64 [250-259]	Pre-mRNA-splicing factor RBM22 OS=Homo sapiens (Human) OX=9606 GN=RBM22 PE=1 SV=1	0	1355.61	3	452.543	291627	169389	334675	340674	353526	440029							0.0008374	0.02818	2.3
[K].YNIEKDIAAHIK.[K]	1xNitro [Y1]	0.116786	0.00221788	1	1	1	P63167	P63167 [32-43]	Dynein light chain 1, cytoplasmic OS=Homo sapiens (Human) OX=9606 GN=DYNLL1 PE=1 SV=1	1	1459.75	3	487.256	741712	39441.5	188443	280756	512296	604386			330601		69767.1		0.0008374	0.02602	2.18
[R].HDDYLVMLK.[A]	1xOxidation [M7]; 1xNitro [Y4]	0.120027	0.00221788	1	1	2	Q9Y224	Q9Y224 [146-154]	RNA transcription, translation and transport factor protein OS=Homo sapiens (Human) OX=9606 GN=RTRAF PE=1 SV=1	0	1194.55	2	597.777							394020	291661	415242				0.0008374	0.02713	1.36
[K].EDTEEHHLRDYFEQYGK.[I]	1xNitro [Y15]	0.119209	0.00221788	1	3	1	P09651	P09651 [114-130]	Heterogeneous nuclear ribonucleoprotein A1 OS=Homo sapiens (Human) OX=9606 GN=HNRNPA1 PE=1 SV=5	1	2240.95	4	560.993							93384.3	186031	164960		117627		0.0008374	0.02677	1.41
[K].ALVAYYQK.[Y]	2xNitro [Y5; Y6]	0.125892	0.00233578	1	1	2	P62249	P62249 [91-98]	40S ribosomal protein S16 OS=Homo sapiens (Human) OX=9606 GN=RPS16 PE=1 SV=2	0	1045.49	2	523.252	48154604	934130	372034	2039154	1.59672e+06		4460925	5631536	1.34597e+06				0.0008755	0.0291	1.82
[R].LFYLALPPTVYEAVTK.[N]	2xNitro [Y3; Y11]	0.12675	0.00233578	1	1	1	P11413	P11413 [137-152]	Glucose-6-phosphate 1-dehydrogenase OS=Homo sapiens (Human) OX=9606 GN=G6PD PE=1 SV=4	0	1914.98	2	957.997		1080645	1.15457e+06	1.18841e+06	1.94212e+06	1.09805e+06	572388	958075	1.44236e+06				0.0008755	0.02932	2.44
[K].YKPLDLRPKK.[T]	1xNitro [Y1]	0.125039	0.00233578	1	1	1	P42766	P42766 [78-87]	60S ribosomal protein L35 OS=Homo sapiens (Human) OX=9606 GN=RPL35 PE=1 SV=2	1	1302.75	3	434.923	5582858	2144022	1.77306e+06	3.27095e+06	6284152	8771067	1.47159e+06	1616297	2.20112e+06	2.96114e+06			0.0008755	0.02897	1.24
[R].IIGDPYK.[V]	1xNitro [Y6]	0.132011	0.00233578	1	1	2	Q92945	Q92945 [285-291]	Far upstream element-binding protein 2 OS=Homo sapiens (Human) OX=9606 GN=KHSRP PE=1 SV=4	0	850.431	2	425.719	173483	119399	188875				108033	138426	194671	142154			0.0008911	0.03144	1.38
[K].YEYQPFAGK.[I]	2xNitro [Y1; Y3]	0.132011	0.00233578	1	1	2	O75083	O75083 [96-104]	WD repeat-containing protein 1 OS=Homo sapiens (Human) OX=9606 GN=WDR1 PE=1 SV=4	0	1192.49	2	596.749				437165	290250	372536	917491	601717	666117				0.0008911	0.03129	2.02
[R].YLNFFTK.[A]	1xNitro [Y1]	0.133807	0.00233578	1	1	6	P12004	P12004 [211-217]	Proliferating cell nuclear antigen OS=Homo sapiens (Human) OX=9606 GN=PCNA PE=1 SV=1	0	977.473	2	489.24	3.8224e+06	2.46689e+06	2.56901e+06		406701	394916	737359	447141	405068	509960			0.0008911	0.03207	1.89
[K].YGQFSGLNPGGRPITPPR.[N]	1xNitro [Y1]	0.12675	0.00233578	1	1	1	P62136	P62136 [306-323]	Serine/threonine-protein phosphatase PP1-alpha catalytic subunit OS=Homo sapiens (Human) OX=9606 GN=PPP1CA PE=1 SV=1	0	1958.98	3	653.666		215205	203819	162342		436861		278352	330441	660018			0.0008755	0.02957	1.88
[K].GAAPNVVYTYTGK.[R]	2xNitro [Y8; Y10]	0.130237	0.00233578	1	1	1	Q16630	Q16630 [67-79]	Cleavage and polyadenylation specificity factor subunit 6 OS=Homo sapiens (Human) OX=9606 GN=CPSF6 PE=1 SV=2	0	1430.65	2	715.832						357772			723028	869672	564377		0.0008911	0.03072	2.07
[K].GFQQILAGEYDHLPEQAFYMVGPIEEAVAK.[A]	1xOxidation [M20]; 2xNitro [Y10; Y19]	0.124191	0.00233578	1	1	1	P06576	P06576 [490-519]	ATP synthase subunit beta, mitochondrial OS=Homo sapiens (Human) OX=9606 GN=ATP5F1B PE=1 SV=3	0	3456.61	3	1152.88													0.0008572	0.02851	2.46
[R].RYDDPEVQKDIK.[N]	1xNitro [Y2]	0.132907	0.00233578	1	1	1	P38646	P38646 [127-138]	Stress-70 protein, mitochondrial OS=Homo sapiens (Human) OX=9606 GN=HSPA9 PE=1 SV=2	2	1550.74	3	517.586	20229.5	5049.3		66334.3	90782.5	62464.1	8165.53						0.0008911	0.03186	1.25
[K].KFRFDYTNER.[A]	1xNitro [Y6]	0.12675	0.00233578	1	1	1	P24928	P24928 [919-928]	DNA-directed RNA polymerase II subunit RPB1 OS=Homo sapiens (Human) OX=9606 GN=POLR2A PE=1 SV=2	2	1420.66	3	474.225	32495.6					55951.3	82515.6	96664	96719.1				0.0008755	0.02956	2.15
[R].YAHVVLR.[K]	1xNitro [Y1]	0.124191	0.00233578	1	1	5	P62269	P62269 [40-46]	40S ribosomal protein S18 OS=Homo sapiens (Human) OX=9606 GN=RPS18 PE=1 SV=3	0	902.484	2	451.746	67894.8	22751.9	48196.6	92031.5	76409.8	176197	35492.9	33892.1	49424.6	80502.8			0.0008572	0.02843	1.88
[-].MALRYPMAVGLNKGHK.[V]	1xOxidation [M7]; 1xNitro [Y5]; 1xMet-loss [N-Term]	0.132907	0.00233578	1	1	3	Q9Y3U8	Q9Y3U8 [1-16]	60S ribosomal protein L36 OS=Homo sapiens (Human) OX=9606 GN=RPL36 PE=1 SV=3	2	1715.9	4	429.73	344758	134600	80014	169380	101013	111965				101820		1898.01	0.0008911	0.03175	2.2
[R].LAYIAHPK.[L]	1xNitro [Y3]	0.132907	0.00233578	1	1	1	P47914	P47914 [96-103]	60S ribosomal protein L29 OS=Homo sapiens (Human) OX=9606 GN=RPL29 PE=1 SV=2	0	957.515	2	479.261	21697.1	11705.4	15409.7		48439.9	28738.9	8442.27	10120	14450.7	24970.1			0.0008911	0.03177	1.19
[K].SPYLYPLYGLGELPQGFAR.[L]	1xNitro [Y8]	0.132907	0.00233578	2	2	1	P31150; P50395	P31150 [222-240]; P50395 [222-240]	Rab GDP dissociation inhibitor alpha OS=Homo sapiens (Human) OX=9606 GN=GDI1 PE=1 SV=2 Rab GDP dissociation inhibitor beta OS=Homo sapiens (Human) OX=9606 GN=GDI2 PE=1 SV=2	0	2186.09	2	1093.55									1.15385e+06		141248	139671	0.0008911	0.0317	2.56
[K].DRETMGHRYVEVFK.[S]	1xOxidation [M5]; 1xNitro [Y9]	0.128483	0.00233578	2	2	1	P31943; P55795	P31943 [74-87]; P55795 [74-87]	Heterogeneous nuclear ribonucleoprotein H OS=Homo sapiens (Human) OX=9606 GN=HNRNPH1 PE=1 SV=4 Heterogeneous nuclear ribonucleoprotein H2 OS=Homo sapiens (Human) OX=9606 GN=HNRNPH2 PE=1 SV=1	2	1827.84	4	457.717	18010.8	7778.57		21358.8	35800.7					171386			0.0008911	0.03009	1.7
[K].VERADGYEPPVQESV.[-]	1xNitro [Y7]	0.125892	0.00233578	1	1	1	P61247	P61247 [250-264]	40S ribosomal protein S3a OS=Homo sapiens (Human) OX=9606 GN=RPS3A PE=1 SV=2	1	1719.78	2	860.394	11145618	7.43666e+06	4.59342e+06	3.81396e+06	6.59681e+06	8297054	1.72599e+06		2.90754e+06	5819475		1.07209e+06	0.0008755	0.02898	3.12
[K].RELYDRYGEQGLR.[E]	1xNitro [Y7]	0.135625	0.00246675	1	1	1	O60884	O60884 [63-75]	DnaJ homolog subfamily A member 2 OS=Homo sapiens (Human) OX=9606 GN=DNAJA2 PE=1 SV=1	2	1699.81	3	567.276							66510.2	91452.2	73507.2			3257.12	0.0009083	0.03265	1.92
[truncated: 85 more rows]

## Sheet: Peptide-IP
Bhat. et. al., Exploration of nitrotyrosine-containing proteins and peptides by antibody-based enrichment strategies
[truncated: 1,626 more rows]

## Sheet: All NitroY peptides
Bhat. et. al., Exploration of nitrotyrosine-containing proteins and peptides by antibody-based enrichment strategies
[truncated: 2,605 more rows]
