# Supplementary material for: Exploration of Nitrotyrosine-Containing Proteins and Peptides by Antibody-Based Enrichment Strategies
Source: Mol Cell Proteomics. 2024 Feb 10;23(3):100733. doi: 10.1016/j.mcpro.2024.100733 (PMC10950883; doi:10.1016/j.mcpro.2024.100733)
Supplement: Supplementary Table 2 [file mmc5.xlsx]

## Sheet: Sheet1
Bhat. et. al., Exploration of nitrotyrosine-containing proteins and peptides by antibody-based enrichment strategies
Supplementary Table 2. List of pathways, molecular functions and cellular components enriched for nitrotyrosine peptides identified in both protein and peptide-based immunoaffinity experiments
Positions in Master Proteins	Peptide Sequence	Gene_Symbol	KEGG_Pathways	Molecular_Funtion	Cellular Component	Peptide_ Abcam	Peptide_ Invitrogen	Peptide_ Novus	Peptide_ Santacruz	Protein_ Abcam	Protein_ Invitrogen	Protein_ Novus	Protein_ Santacruz
P18669 [1-10]	[-].MAAYKLVLIR.[H]	PGAM1				Identified
Q01081 [1-13]	[-].MAEYLASIFGTEK.[D]	U2AF1				Identified
Q13435 [1-35]	[-].MATEHPEPPKAELQLPPPPPPGHYGAWAAQELQAK.[L]	SF3B2			U12-type Spliceosomal Complex (GO:0005689)				Identified
O15143 [1-18]	[-].MAYHSFLVEPISCHAWNK.[D]	ARPC1B	Bacterial invasion of epithelial cells			Identified	Identified
P62258 [1-12]	[-].MDDREDLVYQAK.[L]	YWHAE	Oocyte meiosis	MHC Class II Protein Complex Binding (GO:0023026)			Identified
Q15393 [1-10]	[-].MFLYNLTLQR.[A]	SF3B3			Sin3 Complex (GO:0016580)	Identified
P62273 [1-12]	[-].MGHQQLYWSHPR.[K]	RPS29			Cytoplasmic Side Of Endoplasmic Reticulum Membrane (GO:0098554)	Identified	Identified		Identified	Identified	Identified	Identified	Identified
Q9Y333 [1-8]	[-].MLFYSFFK.[S]	LSM2	RNA degradation	GTPase Binding (GO:0051020)	Spliceosomal tri-snRNP Complex (GO:0097526)	Identified	Identified	Identified	Identified
Q14152 [1-14]	[-].MPAYFQRPENALKR.[A]	EIF3A				Identified	Identified	Identified	Identified
P54578 [1-9]	[-].MPLYSVTVK.[W]	USP14				Identified	Identified	Identified	Identified
P09211 [1-12]	[-].MPPYTVVYFPVR.[G]	GSTP1	Glutathione metabolism		Vesicle (GO:0031982)	Identified	Identified	Identified	Identified
P60602 [1-18]	[-].MPVAVGPYGQSQPSCFDR.[V]	ROMO1				Identified	Identified	Identified	Identified
P16930 [1-25]	[-].MSFIPVAEDSDFPIHNLPYGVFSTR.[G]	FAH					Identified
Q58FF6 [1-12]	[-].MSLIINTFYSNK.[E]	HSP90AB4P		Disordered Domain Specific Binding (GO:0097718)		Identified	Identified	Identified	Identified
P59998 [1-13]	[-].MTATLRPYLSAVR.[A]	ARPC4	Bacterial invasion of epithelial cells			Identified	Identified	Identified	Identified
Q9GZS3 [1-10]	[-].MTNQYGILFK.[Q]	SKIC8			Cdc73/Paf1 Complex (GO:0016593)	Identified	Identified	Identified	Identified
Q9Y5R8 [1-11]	[-].MTVHNLYLFDR.[N]	TRAPPC1				Identified	Identified
P13796 [40-49]	[K].AACLPLPGYR.[V]	LCP1		Actin Binding (GO:0003779)		Identified	Identified	Identified	Identified	Identified	Identified	Identified	Identified
P78527 [3826-3833]	[K].AAYLSDPR.[A]	PRKDC	Non-homologous end-joining	RNA Polymerase II-specific DNA-binding Transcription Factor Binding (GO:0061629)		Identified		Identified	Identified
P61247 [200-213]	[K].ACQSIYPLHDVFVR.[K]	RPS3A					Identified	Identified	Identified	Identified	Identified	Identified	Identified
Q86VP6 [392-403]	[K].ADVFHAYLSLLK.[Q]	CAND1				Identified	Identified	Identified	Identified
Q08211 [121-141]	[K].AENNSEVGASGYGVPGPTWDR.[G]	DHX9		3'-5' DNA Helicase Activity (GO:0043138)					Identified
Q00341 [232-243]	[K].AFHPFIAGPYNR.[L]	HDLBP				Identified	Identified		Identified
P10768 [187-198]	[K].AFSGYLGTDQSK.[W]	ESD				Identified			Identified			Identified	Identified
P06576 [226-239]	[K].AHGGYSVFAGVGER.[T]	ATP5F1B	Diabetic cardiomyopathy		Mitochondrial Matrix (GO:0005759)	Identified	Identified	Identified	Identified	Identified	Identified	Identified	Identified
P47897 [283-292]	[K].AINFNFGYAK.[A]	QARS1	Aminoacyl-tRNA biosynthesis	aminoacyl-tRNA Ligase Activity (GO:0004812)	Mitochondrial Matrix (GO:0005759)	Identified	Identified	Identified	Identified
Q02878 [263-272]	[K].AIPQLQGYLR.[S]	RPL6				Identified	Identified	Identified	Identified	Identified	Identified	Identified	Identified
P38646 [315-340]	[K].AKCELSSSVQTDINLPYLTMDSSGPK.[H]	HSPA9	RNA degradation		Mitochondrial Matrix (GO:0005759)		Identified
P16402 [66-76]; P10412 [65-75]; P16403 [65-75]	[K].ALAAAGYDVEK.[N]	H1-3				Identified	Identified	Identified	Identified	Identified	Identified	Identified	Identified
P16402 [66-80]; P10412 [65-79]; P16403 [65-79]	[K].ALAAAGYDVEKNNSR.[I]	H1-3				Identified	Identified	Identified	Identified	Identified	Identified	Identified	Identified
P16401 [68-78]	[K].ALAAGGYDVEK.[N]	H1-5			Chromosome (GO:0005694)	Identified	Identified	Identified	Identified	Identified	Identified	Identified	Identified
P16401 [68-82]	[K].ALAAGGYDVEKNNSR.[I]	H1-5			Chromosome (GO:0005694)	Identified	Identified	Identified	Identified	Identified	Identified	Identified	Identified
Q28065 [485-496]	[K].ALCLKPEIEYGR.[L]	C4BPA						Identified	Identified
O94868 [236-246]	[K].ALDGNVYDHLK.[D]	FCHSD2				Identified		Identified
P26641 [18-30]	[K].ALIAAQYSGAQVR.[V]	EEF1G	Legionellosis			Identified			Identified	Identified	Identified	Identified	Identified
P04075 [216-243]	[K].ALSDHHIYLEGTLLKPNMVTPGHACTQK.[F]	ALDOA	HIF-1 signaling pathway	Actin Binding (GO:0003779)		Identified	Identified		Identified
P62249 [91-98]	[K].ALVAYYQK.[Y]	RPS16				Identified	Identified		Identified	Identified	Identified	Identified
Q07021 [181-207]	[K].ALVLDCHYPEDEVGQEDEAESDIFSIR.[E]	C1QBP			Mitochondrial Matrix (GO:0005759)				Identified
P49368 [428-438]	[K].AMTGVEQWPYR.[A]	CCT3					Identified
P20618 [110-127]	[K].AMTTGAIAAMLSTILYSR.[R]	PSMB1	Pathways of neurodegeneration						Identified
P26038 [264-273]; P15311 [264-273]	[K].APDFVFYAPR.[L]	MSN	Proteoglycans in cancer	Actin Binding (GO:0003779)	Vesicle (GO:0031982)	Identified	Identified		Identified
P35637 [449-472]	[K].APKPDGPGGGPGGSHMGGNYGDDR.[R]	FUS	mRNA surveillance pathway					Identified	Identified
Q12874 [116-138]	[K].ARENPSEEAQNLVEFTDEEGYGR.[Y]	SF3A3							Identified
P09211 [46-55]	[K].ASCLYGQLPK.[F]	GSTP1	Glutathione metabolism		Vesicle (GO:0031982)		Identified	Identified	Identified
P52566 [139-164]	[K].ATFMVGSYGPRPEEYEFLTPVEEAPK.[G]	ARHGDIB		GTPase Activity (GO:0003924)				Identified	Identified	Identified	Identified	Identified	Identified
O00154 [158-168]	[K].ATLWYVPLSLK.[N]	ACOT7		Protein Homodimerization Activity (GO:0042803)		Identified			Identified
Q13151 [173-189]	[K].AVPKEDIYSGGGGGGSR.[S]	HNRNPA0		mRNA 3'-UTR AU-rich Region Binding (GO:0035925)		Identified	Identified		Identified
P22314 [98-119]	[K].AVTLHDQGTAQWADLSSQFYLR.[E]	UBA1	Pathways of neurodegeneration			Identified
P55769 [10-20]	[K].AYPLADAHLTK.[K]	SNU13		snoRNA Binding (GO:0030515)	Box C/D RNP Complex (GO:0031428)			Identified	Identified
P55769 [10-21]	[K].AYPLADAHLTKK.[L]	SNU13		snoRNA Binding (GO:0030515)	Box C/D RNP Complex (GO:0031428)	Identified	Identified	Identified	Identified
O75531 [42-53]	[K].AYVVLGQFLVLK.[K]	BANF1		Protein Homodimerization Activity (GO:0042803)	Chromosome (GO:0005694)	Identified	Identified	Identified	Identified
O75531 [42-54]	[K].AYVVLGQFLVLKK.[D]	BANF1		Protein Homodimerization Activity (GO:0042803)	Chromosome (GO:0005694)	Identified	Identified	Identified	Identified
Q0IIK2 [200-216]	[K].CACSNHEPYFGYSGAFK.[C]	TF	HIF-1 signaling pathway				Identified
P38646 [317-340]	[K].CELSSSVQTDINLPYLTMDSSGPK.[H]	HSPA9	RNA degradation		Mitochondrial Matrix (GO:0005759)		Identified
Q06203 [339-349]	[K].CGLPYVEVLCK.[N]	PPAT	Alanine, aspartate and glutamate metabolism				Identified	Identified
P04075 [290-304]	[K].CPLLKPWALTFSYGR.[A]	ALDOA	HIF-1 signaling pathway	Actin Binding (GO:0003779)		Identified	Identified	Identified	Identified
P07737 [128-136]	[K].CYEMASHLR.[R]	PFN1	Regulation of actin cytoskeleton	Actin Binding (GO:0003779)		Identified	Identified	Identified	Identified
Q15717 [105-115]	[K].DANLYISGLPR.[T]	ELAVL1		miRNA Binding (GO:0035198)						Identified	Identified	Identified	Identified
P17987 [539-556]	[K].DDKHGSYEDAVHSGALND.[-]	TCP1						Identified	Identified
P68104 [220-255]	[K].DGNASGTTLLEALDCILPPTRPTDKPLRLPLQDVYK.[I]	EEF1A1	Legionellosis	GTPase Activity (GO:0003924)	Cortical Actin Cytoskeleton (GO:0030864)				Identified
P14625 [672-683]	[K].DISTNYYASQKK.[T]	HSP90B1	Estrogen signaling pathway			Identified				Identified		Identified	Identified
Q9P0U3 [617-631]	[K].DRPINFTQQHMPYFR.[K]	SENP1			Nuclear Membrane (GO:0031965)		Identified
Q15020 [702-721]	[K].DSITVFVSNLPYSMQEPDTK.[L]	SART3		Protease Binding (GO:0002020)			Identified
P60709 [51-61]; P68133 [53-63]; P63261 [51-61]	[K].DSYVGDEAQSK.[R]	ACTB	Bacterial invasion of epithelial cells		Vesicle (GO:0031982)	Identified	Identified	Identified	Identified	Identified	Identified	Identified	Identified
P60709 [51-62]; P68133 [53-64]; P63261 [51-62]	[K].DSYVGDEAQSKR.[G]	ACTB	Bacterial invasion of epithelial cells		Vesicle (GO:0031982)	Identified	Identified	Identified	Identified
P25398 [122-129]	[K].DVIEEYFK.[C]	RPS12						Identified	Identified
P26599 [429-437]	[K].DYGNSPLHR.[F]	PTBP1		Poly-Pyrimidine Tract Binding (GO:0008187)		Identified			Identified
P06733 [286-306]	[K].DYPVVSIEDPFDQDDWGAWQK.[F]	ENO1	HIF-1 signaling pathway	GTPase Binding (GO:0051020)	Nuclear Membrane (GO:0031965)				Identified
P31948 [463-470]	[K].EAADGYQR.[C]	STIP1						Identified	Identified
Q92499 [721-738]	[K].EAQTSFLHLGYLPNQLFR.[T]	DDX1		Poly-Purine Tract Binding (GO:0070717)		Identified	Identified	Identified	Identified	Identified	Identified	Identified	Identified
A6NHL2 [104-112]; Q71U36 [97-105]; P68366 [97-105]	[K].EDAANNYAR.[G]	TUBAL3	Pathways of neurodegeneration			Identified	Identified	Identified	Identified
Q13151 [177-189]	[K].EDIYSGGGGGGSR.[S]	HNRNPA0		mRNA 3'-UTR AU-rich Region Binding (GO:0035925)		Identified
P13639 [440-449]	[K].EDLYLKPIQR.[T]	EEF2		GTPase Activity (GO:0003924)		Identified	Identified	Identified	Identified	Identified	Identified	Identified	Identified
Q99497 [64-89]	[K].EGPYDVVVLPGGNLGAQNLSESAAVK.[E]	PARK7	Pathways of neurodegeneration	Nuclear Androgen Receptor Binding (GO:0050681)			Identified	Identified	Identified
P00813 [93-101]	[K].EGVVYVEVR.[Y]	ADA				Identified	Identified	Identified		Identified	Identified	Identified	Identified
P11142 [129-137]	[K].EIAEAYLGK.[T]	HSPA8	Antigen processing and presentation	MHC Class II Protein Complex Binding (GO:0023026)		Identified	Identified	Identified	Identified	Identified	Identified	Identified	Identified
Q14409 [59-70]	[K].EILHSVYECIEK.[T]	GK3				Identified	Identified		Identified
P23528 [54-73]	[K].EILVGDVGQTVDDPYATFVK.[M]	CFL1	Regulation of actin cytoskeleton		Vesicle (GO:0031982)		Identified
P62241 [194-200]	[K].ELEFYLR.[K]	RPS8				Identified	Identified	Identified	Identified
P00558 [193-199]	[K].ELNYFAK.[A]	PGK1	HIF-1 signaling pathway			Identified	Identified	Identified	Identified
Q01813 [290-301]	[K].ELVVTQLGYDTR.[V]	PFKP	HIF-1 signaling pathway					Identified	Identified
Q9BXS6 [385-395]	[K].ENNYLNQHVNR.[I]	NUSAP1		Microtubule Binding (GO:0008017)	Mitotic Spindle (GO:0072686)	Identified
P23921 [549-563]	[K].EQGPYETYEGSPVSK.[G]	RRM1	Glutathione metabolism			Identified	Identified	Identified	Identified
Q15691 [213-220]; Q15555 [264-271]	[K].ERDFYFGK.[L]	MAPRE1		Microtubule Binding (GO:0008017)	Cortical Cytoskeleton (GO:0030863)	Identified	Identified	Identified	Identified
Q9Y2H0 [899-906]	[K].FDELYHLK.[A]	DLGAP4				Identified	Identified	Identified	Identified
P07339 [195-205]	[K].FDGILGMAYPR.[I]	CTSD	Diabetic cardiomyopathy		Specific Granule Lumen (GO:0035580)	Identified		Identified	Identified
A6NHL2 [402-408]; Q71U36 [395-401]; P68366 [395-401]	[K].FDLMYAK.[RW]	TUBAL3	Pathways of neurodegeneration			Identified	Identified	Identified	Identified
Q9UJS0 [654-669]	[K].FGLYLPLFKPSVSTSK.[A]	SLC25A13				Identified		Identified	Identified
Q96GD4 [88-95]; O14965 [144-151]	[K].FGNVYLAR.[EL]	AURKB			Spindle (GO:0005819)	Identified	Identified	Identified	Identified
P19338 [349-362]	[K].FGYVDFESAEDLEK.[A]	NCL		Telomeric DNA Binding (GO:0042162)	Chromosome (GO:0005694)			Identified	Identified	Identified	Identified	Identified	Identified
Q8WUY9 [216-226]	[K].FIIHNVYSVSK.[Q]	DEPDC1B				Identified	Identified	Identified	Identified
P21266 [55-71]	[K].FKLDLDFPNLPYLLDGK.[N]	GSTM3	Glutathione metabolism	Glutathione Binding (GO:0043295)			Identified
P09488 [51-69]	[K].FKLGLDFPNLPYLIDGAHK.[I]	GSTM1	Glutathione metabolism	Glutathione Binding (GO:0043295)
P52597 [201-217]	[K].FMSVQRPGPYDRPGTAR.[R]	HNRNPF				Identified	Identified	Identified	Identified	Identified	Identified	Identified	Identified
Q8TAF3 [562-578]	[K].FNKIPFYLQPHASSGAK.[T]	WDR48				Identified
P07437 [20-46]	[K].FWEVISDEHGIDPTGTYHGDSDLQLDR.[I]	TUBB	Pathways of neurodegeneration			Identified			Identified	Identified	Identified	Identified	Identified
P55209 [95-104]; Q99733 [84-93]	[K].FYEEVHDLER.[K]	NAP1L1						Identified	Identified
P27797 [56-64]	[K].FYGDEEKDK.[G]	CALR	Antigen processing and presentation	Nuclear Androgen Receptor Binding (GO:0050681)				Identified	Identified
P27797 [56-73]	[K].FYGDEEKDKGLQTSQDAR.[F]	CALR	Antigen processing and presentation	Nuclear Androgen Receptor Binding (GO:0050681)				Identified	Identified	Identified	Identified	Identified	Identified
P15311 [84-100]	[K].FYPEDVAEELIQDITQK.[L]	EZR	Proteoglycans in cancer	Actin Binding (GO:0003779)	Cortical Cytoskeleton (GO:0030863)				Identified
P26038 [84-100]	[K].FYPEDVSEELIQDITQR.[L]	MSN	Proteoglycans in cancer	Actin Binding (GO:0003779)	Vesicle (GO:0031982)	Identified		Identified	Identified	Identified	Identified	Identified	Identified
O60216 [597-604]	[K].FYSFLVLK.[K]	RAD21			Chromosome (GO:0005694)	Identified	Identified	Identified	Identified
Q14974 [317-332]	[K].GALQYLVPILTQTLTK.[Q]	KPNB1			Nuclear Membrane (GO:0031965)	Identified	Identified	Identified	Identified
Q92879 [60-69]; O95319 [84-93]	[K].GCCFVTFYTR.[K]	CELF1				Identified	Identified		Identified
P07910 [51-61]	[K].GFAFVQYVNER.[N]	HNRNPC		poly(U) RNA Binding (GO:0008266)		Identified	Identified	Identified	Identified	Identified		Identified	Identified
P62249 [74-85]	[K].GGGHVAQIYAIR.[Q]	RPS16				Identified	Identified	Identified	Identified	Identified	Identified	Identified	Identified
Q13045 [22-30]	[K].GGYFPENVK.[A]	FLII		Actin Binding (GO:0003779)		Identified		Identified	Identified
Q8N183 [131-152]	[K].GHASAPYFGKEEPSVAPSSTGK.[T]	NDUFAF2	Thermogenesis			Identified
Q13885 [104-121]; Q13509 [104-121]; P07437 [104-121]; P68371 [104-121]	[K].GHYTEGAELVDSVLDVVR.[K]	TUBB2A	Pathways of neurodegeneration		Extracellular Membrane-Bounded Organelle (GO:0065010)	Identified	Identified	Identified	Identified
Q13885 [104-122]; Q13509 [104-122]; P07437 [104-122]; P68371 [104-122]	[K].GHYTEGAELVDSVLDVVRK.[E]	TUBB2A	Pathways of neurodegeneration		Extracellular Membrane-Bounded Organelle (GO:0065010)	Identified	Identified	Identified	Identified
P19338 [430-437]	[K].GIAYIEFK.[T]	NCL		Telomeric DNA Binding (GO:0042162)	Chromosome (GO:0005694)	Identified	Identified	Identified	Identified	Identified	Identified	Identified	Identified
P49368 [295-306]	[K].GISDLAQHYLMR.[A]	CCT3				Identified	Identified	Identified	Identified	Identified	Identified	Identified	Identified
P62277 [10-19]	[K].GLSQSALPYR.[R]	RPS13		Small Ribosomal Subunit rRNA Binding (GO:0070181)			Identified		Identified
P62277 [10-20]	[K].GLSQSALPYRR.[S]	RPS13		Small Ribosomal Subunit rRNA Binding (GO:0070181)		Identified	Identified	Identified	Identified	Identified	Identified	Identified	Identified
P11142 [4-25]	[K].GPAVGIDLGTTYSCVGVFQHGK.[V]	HSPA8	Antigen processing and presentation	MHC Class II Protein Complex Binding (GO:0023026)		Identified	Identified	Identified	Identified	Identified	Identified		Identified
P13639 [392-400]	[K].GPLMMYISK.[M]	EEF2		GTPase Activity (GO:0003924)		Identified	Identified		Identified
O00148 [36-47]; Q13838 [37-48]	[K].GSYVSIHSSGFR.[D]	DDX39A				Identified	Identified	Identified	Identified	Identified	Identified	Identified
P55884 [346-355]	[K].GTYLATFHQR.[G]	EIF3B		Translation Initiation Factor Activity (GO:0003743)		Identified	Identified	Identified	Identified	Identified	Identified	Identified	Identified
P55072 [513-524]	[K].GVLFYGPPGCGK.[T]	VCP	Legionellosis	Protease Binding (GO:0002020)		Identified	Identified	Identified	Identified
P13639 [668-688]	[K].GVQYLNEIKDSVVAGFQWATK.[E]	EEF2		GTPase Activity (GO:0003924)		Identified	Identified	Identified	Identified
P21796 [21-28]	[K].GYGFGLIK.[L]	VDAC1	Diabetic cardiomyopathy			Identified	Identified	Identified	Identified
P11940 [139-153]	[K].GYGFVHFETQEAAER.[A]	PABPC1	mRNA surveillance pathway	poly(A) Binding (GO:0008143)		Identified	Identified	Identified	Identified
P51610 [1990-1998]	[K].GYGPATQVR.[W]	HCFC1			MLL1 Complex (GO:0071339)	Identified		Identified	Identified
Q9UQ80 [299-311]	[K].HELLQPFNVLYEK.[E]	PA2G4				Identified	Identified		Identified
P27797 [99-111]	[K].HEQNIDCGGGYVK.[L]	CALR	Antigen processing and presentation	Nuclear Androgen Receptor Binding (GO:0050681)				Identified	Identified	Identified	Identified	Identified	Identified
P17987 [542-556]	[K].HGSYEDAVHSGALND.[-]	TCP1						Identified	Identified	Identified	Identified	Identified	Identified
P46778 [22-32]	[K].HGVVPLATYMR.[I]	RPL21				Identified	Identified	Identified	Identified	Identified	Identified	Identified	Identified
Q14697 [785-805]	[K].HHGPQTLYLPVTLSSIPVFQR.[G]	GANAB				Identified				Identified	Identified	Identified	Identified
P07900 [490-499]	[K].HIYYITGETK.[D]	HSP90AA1	Antigen processing and presentation	Disordered Domain Specific Binding (GO:0097718)		Identified	Identified	Identified	Identified	Identified	Identified	Identified	Identified
Q02878 [211-218]	[K].HLTDAYFK.[K]	RPL6				Identified		Identified	Identified
Q9P031 [95-103]	[K].HLYLAEEER.[H]	CCDC59				Identified
Q8TAT6 [161-169]	[K].HMSFHAYIR.[K]	NPLOC4				Identified	Identified		Identified
P07900 [210-224]	[K].HSQFIGYPITLFVEK.[KE]	HSP90AA1	Antigen processing and presentation	Disordered Domain Specific Binding (GO:0097718)		Identified	Identified	Identified	Identified
P08238 [205-219]	[K].HSQFIGYPITLYLEK.[E]	HSP90AB1	Antigen processing and presentation	Disordered Domain Specific Binding (GO:0097718)		Identified	Identified	Identified	Identified
O75369 [716-733]	[K].HTIAVVWGGVNIPHSPYR.[V]	FLNB	Proteoglycans in cancer	Actin Binding (GO:0003779)		Identified	Identified	Identified	Identified
P08708 [50-59]	[K].IAGYVTHLMK.[R]	RPS17				Identified	Identified	Identified	Identified	Identified	Identified	Identified	Identified
P60174 [60-69]	[K].IAVAAQNCYK.[V]	TPI1		Protein Homodimerization Activity (GO:0042803)		Identified	Identified	Identified	Identified
P04818 [288-308]	[K].IDDFKAEDFQIEGYNPHPTIK.[M]	TYMS	One carbon pool by folate		Mitochondrial Matrix (GO:0005759)			Identified	Identified
P52565 [139-152]	[K].IDKTDYMVGSYGPR.[A]	ARHGDIA						Identified	Identified
Q9BUQ8 [459-478]	[K].IDRIEESDQGPYAIILAPTR.[E]	DDX23			Spliceosomal tri-snRNP Complex (GO:0097526)		Identified
P49736 [477-493]	[K].IFASIAPSIYGHEDIKR.[G]	MCM2	DNA replication	3'-5' DNA Helicase Activity (GO:0043138)		Identified	Identified	Identified	Identified
Q9H0Z9 [36-51]	[K].IFVGGLPYHTTDASLR.[K]	RBM38				Identified	Identified	Identified	Identified
P49368 [355-370]	[K].IGDEYFTFITDCKDPK.[A]	CCT3				Identified	Identified
P39023 [287-294]	[K].IGQGYLIK.[D]	RPL3				Identified		Identified	Identified	Identified	Identified	Identified	Identified
P39023 [287-297]	[K].IGQGYLIKDGK.[L]	RPL3				Identified	Identified	Identified	Identified	Identified	Identified	Identified	Identified
P35244 [105-121]	[K].IIHDFPQFYPLGIVQHD.[-]	RPA3	DNA replication	Damaged DNA Binding (GO:0003684)			Identified	Identified	Identified
P22314 [890-911]	[K].IIPAIATTTAAVVGLVCLELYK.[V]	UBA1	Pathways of neurodegeneration			Identified
P47755 [194-210]; P52907 [194-210]	[K].IQVHYYEDGNVQLVSHK.[D]	CAPZA2				Identified
Q14103 [198-218]	[K].IREYFGGFGEVESIELPMDNK.[T]	HNRNPD		Telomeric DNA Binding (GO:0042162)		Identified	Identified	Identified		Identified	Identified	Identified	Identified
Q13162 [81-99]	[K].ISKPAPYWEGTAVIDGEFK.[E]	PRDX4				Identified
Q9HB71 [75-85]	[K].ISNYGWDQSDK.[F]	CACYBP		Protein Homodimerization Activity (GO:0042803)				Identified	Identified
Q9HB71 [75-88]	[K].ISNYGWDQSDKFVK.[I]	CACYBP		Protein Homodimerization Activity (GO:0042803)			Identified	Identified	Identified
P07195 [78-91]	[K].IVADKDYSVTANSK.[I]	LDHB	Cysteine and methionine metabolism	Oxidoreductase Activity, Acting On The CH-OH Group Of Donors, NAD Or NADP As Acceptor (GO:0016616)		Identified	Identified	Identified	Identified	Identified	Identified	Identified	Identified
Q9NQR4 [38-52]	[K].IVSLPECFNSPYGAK.[Y]	NIT2	Alanine, aspartate and glutamate metabolism		Specific Granule Lumen (GO:0035580)		Identified
P60709 [85-95]; P68133 [87-97]; P63261 [85-95]	[K].IWHHTFYNELR.[V]	ACTB	Bacterial invasion of epithelial cells		Vesicle (GO:0031982)	Identified	Identified		Identified
P14625 [538-546]	[K].IYFMAGSSR.[K]	HSP90B1	Estrogen signaling pathway			Identified	Identified		Identified
Q9HB71 [89-111]	[K].IYITLTGVHQVPTENVQVHFTER.[S]	CACYBP		Protein Homodimerization Activity (GO:0042803)		Identified	Identified	Identified	Identified
P14618 [174-186]	[K].IYVDDGLISLQVK.[Q]	PKM	Pyruvate metabolism	MHC Class II Protein Complex Binding (GO:0023026)	Extracellular Membrane-Bounded Organelle (GO:0065010)					Identified	Identified	Identified	Identified
P16402 [65-76]; P10412 [64-75]; P16403 [64-75]	[K].KALAAAGYDVEK.[N]	H1-3				Identified	Identified	Identified	Identified	Identified	Identified	Identified	Identified
P16401 [67-78]	[K].KALAAGGYDVEK.[N]	H1-5			Chromosome (GO:0005694)	Identified	Identified	Identified	Identified	Identified	Identified	Identified	Identified
P13639 [439-449]	[K].KEDLYLKPIQR.[T]	EEF2		GTPase Activity (GO:0003924)		Identified	Identified	Identified	Identified	Identified	Identified	Identified	Identified
P49368 [354-370]	[K].KIGDEYFTFITDCKDPK.[A]	CCT3				Identified	Identified		Identified
Q13263 [366-374]	[K].KLIYFQLHR.[A]	TRIM28				Identified	Identified	Identified	Identified
P12956 [207-218]	[K].KPGGFDISLFYR.[D]	XRCC6	Non-homologous end-joining	Double-Stranded Telomeric DNA Binding (GO:0003691)		Identified	Identified	Identified	Identified
P36402 [271-281]; Q9UJU2 [301-311]	[K].KPLNAFMLYMK.[E]	TCF7				Identified			Identified
Q14152 [265-278]	[K].KPPKPQLMANYYNK.[V]	EIF3A				Identified
P27797 [143-151]	[K].KVHVIFNYK.[G]	CALR	Antigen processing and presentation	Nuclear Androgen Receptor Binding (GO:0050681)		Identified	Identified	Identified	Identified
P11021 [164-181]	[K].KVTHAVVTVPAYFNDAQR.[Q]	HSPA5	Antigen processing and presentation			Identified	Identified	Identified	Identified
P21266 [57-71]	[K].LDLDFPNLPYLLDGK.[N]	GSTM3	Glutathione metabolism	Glutathione Binding (GO:0043295)		Identified	Identified	Identified	Identified
P46781 [94-101]	[K].LDYILGLK.[I]	RPS9				Identified	Identified	Identified	Identified	Identified	Identified	Identified	Identified
A7KAX9 [1514-1523]	[K].LEQHQVYGAR.[S]	ARHGAP32					Identified
P26368 [261-276]	[K].LFIGGLPNYLNDDQVK.[E]	U2AF2		Poly-Pyrimidine Tract Binding (GO:0008187)		Identified			Identified
P07205 [157-171]; P00558 [157-171]	[K].LGDVYVNDAFGTAHR.[A]	PGK2	HIF-1 signaling pathway			Identified	Identified	Identified	Identified
P60228 [388-407]	[K].LGHVVMGNNAVSPYQQVIEK.[T]	EIF3E		Translation Initiation Factor Activity (GO:0003743)			Identified
P09488 [53-69]	[K].LGLDFPNLPYLIDGAHK.[I]	GSTM1	Glutathione metabolism	Glutathione Binding (GO:0043295)		Identified	Identified
P28161 [53-69]	[K].LGLDFPNLPYLIDGTHK.[I]	GSTM2	Glutathione metabolism	Glutathione Binding (GO:0043295)			Identified
P62854 [71-82]	[K].LHYCVSCAIHSK.[V]	RPS26			Cytoplasmic Side Of Endoplasmic Reticulum Membrane (GO:0098554)	Identified	Identified	Identified	Identified	Identified	Identified	Identified	Identified
Q15046 [142-148]	[K].LIFYDLR.[G]	KARS1	Aminoacyl-tRNA biosynthesis	aminoacyl-tRNA Ligase Activity (GO:0004812)	Mitochondrial Matrix (GO:0005759)	Identified	Identified	Identified	Identified
P14625 [88-95]	[K].LIINSLYK.[N]	HSP90B1	Estrogen signaling pathway			Identified	Identified	Identified	Identified	Identified	Identified	Identified	Identified
P00338 [133-149]	[K].LIIVSNPVDILTYVAWK.[LI]	LDHA	Cysteine and methionine metabolism	Oxidoreductase Activity, Acting On The CH-OH Group Of Donors, NAD Or NADP As Acceptor (GO:0016616)		Identified
P04406 [310-323]	[K].LISWYDNEFGYSNR.[V]	GAPDH	Diabetic cardiomyopathy	Disordered Domain Specific Binding (GO:0097718)	Nuclear Membrane (GO:0031965)	Identified		Identified	Identified
O94979 [72-78]	[K].LIWGPYK.[M]	SEC31A			ER To Golgi Transport Vesicle Membrane (GO:0012507)		Identified		Identified
Q13263 [367-374]	[K].LIYFQLHR.[A]	TRIM28				Identified	Identified	Identified	Identified
P30041 [143-155]	[K].LKLSILYPATTGR.[N]	PRDX6	Glutathione metabolism			Identified	Identified	Identified	Identified
Q99623 [25-37]	[K].LLLGAGAVAYGVR.[E]	PHB2		Protein Homodimerization Activity (GO:0042803)		Identified	Identified	Identified	Identified
Q8IY18 [1056-1065]	[K].LLQNLPYSEK.[M]	SMC5			Chromosome (GO:0005694)		Identified
Q9BW27 [386-399]	[K].LLQSHNLYFGSNMR.[E]	NUP85				Identified	Identified
P11908 [236-260]	[K].LLSAGATKVYAILTHGIFSGPAISR.[I]	PRPS2	Pentose phosphate pathway	Protein Homodimerization Activity (GO:0042803)
Q13813 [1785-1794]	[K].LLVGSEDYGR.[D]	SPTAN1		Actin Binding (GO:0003779)	Cortical Actin Cytoskeleton (GO:0030864)	Identified	Identified		Identified
Q8TE49 [431-444]	[K].LNLLHSYMNVTWIR.[I]	OTUD7A					Identified		Identified
Q9UM00 [168-182]	[K].LPFTPLSYIQGLSHR.[N]	TMCO1				Identified	Identified	Identified	Identified
P78559 [35-47]	[K].LSKPCCYIFPGGR.[G]	MAP1A		Actin Binding (GO:0003779)		Identified
Q9HB07 [129-142]	[K].LSSAGLIYLHFGHK.[L]	MYG1				Identified	Identified	Identified	Identified
Q06210 [217-227]	[K].LSTDHIPILYR.[T]	GFPT1	Alanine, aspartate and glutamate metabolism				Identified
Q13415 [573-586]	[K].LTEPHQVYVQILQK.[L]	ORC1				Identified	Identified	Identified	Identified
Q9NQG5 [57-71]	[K].LTFLYLANDVIQNSK.[R]	RPRD1B		Basal RNA Polymerase II Transcription Machinery Binding (GO:0001099)		Identified			Identified
O00148 [256-267]; Q13838 [257-268]	[K].LTLHGLQQYYVK.[L]	DDX39A				Identified	Identified	Identified	Identified	Identified	Identified	Identified	Identified
Q13123 [282-290]	[K].LTQILSYLR.[Q]	IK			Chromosome (GO:0005694)	Identified	Identified		Identified
P63244 [45-57]	[K].LTRDETNYGIPQR.[A]	RACK1		Protein Homodimerization Activity (GO:0042803)			Identified	Identified	Identified	Identified	Identified	Identified	Identified
Q13885 [217-241]; P04350 [217-241]; P07437 [217-241]; P68371 [217-241]	[K].LTTPTYGDLNHLVSATMSGVTTCLR.[F]	TUBB2A	Pathways of neurodegeneration		Extracellular Membrane-Bounded Organelle (GO:0065010)	Identified	Identified	Identified	Identified
P07339 [223-235]	[K].LVDQNIFSFYLSR.[D]	CTSD	Diabetic cardiomyopathy		Specific Granule Lumen (GO:0035580)	Identified
P24534 [177-185]	[K].LVPVGYGIK.[K]	EEF1B2				Identified	Identified	Identified	Identified	Identified	Identified	Identified	Identified
P29692 [233-241]	[K].LVPVGYGIR.[K]	EEF1D				Identified	Identified	Identified	Identified
O75131 [391-406]	[K].LYGPTNFSPIINHVAR.[F]	CPNE3						Identified		Identified	Identified	Identified	Identified
P06493 [280-295]	[K].MALNHPYFNDLDNQIK.[K]	CDK1	Oocyte meiosis		Mitochondrial Matrix (GO:0005759)	Identified		Identified	Identified
Q9NYU2 [870-881]	[K].MDFILSHAVYCR.[D]	UGGT1					Identified
P11142 [127-137]	[K].MKEIAEAYLGK.[T]	HSPA8	Antigen processing and presentation	MHC Class II Protein Complex Binding (GO:0023026)		Identified	Identified	Identified	Identified	Identified	Identified	Identified	Identified
P11021 [153-163]	[K].MKETAEAYLGK.[K]	HSPA5	Antigen processing and presentation			Identified			Identified	Identified	Identified	Identified	Identified
P11021 [153-164]	[K].MKETAEAYLGKK.[V]	HSPA5	Antigen processing and presentation			Identified	Identified			Identified	Identified	Identified	Identified
Q9UER7 [76-91]	[K].MQTADHPEVVPFLYNR.[Q]	DAXX	Pathways of neurodegeneration	Nuclear Androgen Receptor Binding (GO:0050681)			Identified
P26583 [13-24]; P09429 [13-24]	[K].MSSYAFFVQTCR.[E]	HMGB2		Damaged DNA Binding (GO:0003684)	Chromosome (GO:0005694)	Identified	Identified	Identified	Identified
Q9NPI6 [557-575]	[K].NDSSFLSTLHEVYLQVLTK.[N]	DCP1A	RNA degradation				Identified
P23528 [46-73]	[K].NIILEEGKEILVGDVGQTVDDPYATFVK.[M]	CFL1	Regulation of actin cytoskeleton		Vesicle (GO:0031982)	Identified	Identified			Identified	Identified	Identified	Identified
E9PAV3 [1964-1976]	[K].NILFVITKPDVYK.[S]	NACA				Identified	Identified	Identified	Identified
Q14978 [284-302]	[K].NKPGPYSSVPPPSAPPPKK.[S]	NOLC1				Identified	Identified		Identified
P19338 [399-410]	[K].NLPYKVTQDELK.[E]	NCL		Telomeric DNA Binding (GO:0042162)	Chromosome (GO:0005694)	Identified	Identified	Identified	Identified
P62826 [143-152]	[K].NLQYYDISAK.[S]	RAN		GTPase Activity (GO:0003924)		Identified	Identified			Identified	Identified	Identified	Identified
P62829 [36-43]	[K].NLYIISVK.[G]	RPL23				Identified	Identified	Identified	Identified	Identified	Identified	Identified	Identified
Q92665 [361-367]	[K].NPYLSVK.[Q]	MRPS31				Identified	Identified		Identified
Q9UBF2 [821-832]	[K].NSHSLYLAGIFR.[G]	COPG2				Identified	Identified	Identified	Identified
Q13885 [337-350]; Q13509 [337-350]; P04350 [337-350]; Q9BUF5 [337-350]; P07437 [337-350]; P68371 [337-350]	[K].NSSYFVEWIPNNVK.[TV]	TUBB2A	Pathways of neurodegeneration		Extracellular Membrane-Bounded Organelle (GO:0065010)	Identified	Identified	Identified	Identified
P31040 [251-261]	[K].NTVVATGGYGR.[T]	SDHA	Diabetic cardiomyopathy			Identified	Identified	Identified	Identified	Identified	Identified	Identified	Identified
Q9NW64 [79-97]	[K].NVCQTCLLDLEYGLPIQVR.[D]	RBM22		U6 snRNA Binding (GO:0017070)	U2-type Catalytic Step 1 Spliceosome (GO:0071006)				Identified
Q16666 [310-324]	[K].QASGNIVYGVFMLHK.[K]	IFI16				Identified	Identified	Identified	Identified
Q9H4L7 [747-757]	[K].QEQLYLGLFNR.[L]	SMARCAD1			Heterochromatin (GO:0000792)	Identified			Identified
P60709 [360-372]; P63261 [360-372]	[K].QEYDESGPSIVHR.[K]	ACTB	Bacterial invasion of epithelial cells		Vesicle (GO:0031982)	Identified	Identified	Identified	Identified
Q08257 [125-138]	[K].QGAAIGIPYFTAYR.[A]	CRYZ					Identified
P17987 [110-122]	[K].QKIHPTSVISGYR.[L]	TCP1				Identified	Identified	Identified	Identified
O00273 [190-201]	[K].QLLQLYLQALEK.[E]	DFFA				Identified
Q99832 [431-440]	[K].QQLLIGAYAK.[A]	CCT7				Identified	Identified		Identified	Identified	Identified	Identified	Identified
Q969Q0 [45-57]	[K].QSGYGGQTKPIFR.[K]	RPL36AL					Identified	Identified	Identified	Identified	Identified	Identified	Identified
O95433 [329-336]	[K].QTFGYGAR.[L]	AHSA1						Identified	Identified
P48556 [338-344]	[K].QVIEYAR.[Q]	PSMD8	Pathways of neurodegeneration					Identified	Identified
Q8IZH2 [823-834]	[K].QVVPFVYQTIVK.[D]	XRN1	RNA degradation				Identified	Identified
P50990 [172-181]	[K].QYGNEVFLAK.[L]	CCT8						Identified	Identified
P35606 [823-833]	[K].QYPLVTPNEER.[N]	COPB2						Identified	Identified
P46777 [179-188]	[K].RFPGYDSESK.[E]	RPL5		Ubiquitin Ligase Inhibitor Activity (GO:1990948)			Identified	Identified	Identified
P62942 [19-36]	[K].RGQTCVVHYTGMLEDGKK.[F]	FKBP1A				Identified			Identified
P21281 [494-506]	[K].RIPQSTLSEFYPR.[D]	ATP6V1B2	Phagosome			Identified		Identified	Identified
P62805 [46-56]	[K].RISGLIYEETR.[G]	H4C1	Neutrophil extracellular trap formation			Identified	Identified	Identified	Identified	Identified	Identified	Identified	Identified
Q71UM5 [23-36]; P42677 [23-36]	[K].RLVQSPNSYFMDVK.[C]	RPS27L
P63241 [86-109]	[K].RNDFQLIGIQDGYLSLLQDSGEVR.[E]	EIF5A		U6 snRNA Binding (GO:0017070)		Identified			Identified
P13995 [67-88]	[K].RPHLSVILVGENPASHSYVLNK.[T]	MTHFD2	One carbon pool by folate		Mitochondrial Matrix (GO:0005759)	Identified		Identified	Identified
P09429 [97-112]	[K].RPPSAFFLFCSEYRPK.[I]	HMGB1	Neutrophil extracellular trap formation	Damaged DNA Binding (GO:0003684)	Chromosome (GO:0005694)	Identified	Identified	Identified	Identified
Q5JSZ5 [1469-1495]	[K].RSPDEALPGGLSGCSSGSGHSPYALER.[A]	PRRC2B					Identified
P0C025 [302-312]	[K].SAAYLDPGPAK.[E]	NUDT17				Identified	Identified	Identified	Identified
P39023 [31-50]	[K].SFPKDDPSKPVHLTAFLGYK.[A]	RPL3				Identified	Identified	Identified	Identified
P26038 [144-156]	[K].SGYLAGDKLLPQR.[V]	MSN	Proteoglycans in cancer	Actin Binding (GO:0003779)	Vesicle (GO:0031982)	Identified		Identified
P15311 [144-151]	[K].SGYLSSER.[L]	EZR	Proteoglycans in cancer	Actin Binding (GO:0003779)	Cortical Cytoskeleton (GO:0030863)	Identified		Identified	Identified
P39023 [313-334]	[K].SINPLGGFVHYGEVTNDFVMLK.[G]	RPL3						Identified	Identified	Identified		Identified	Identified
P62937 [77-91]	[K].SIYGEKFEDENFILK.[H]	PPIA			Vesicle (GO:0031982)	Identified	Identified	Identified	Identified	Identified	Identified	Identified	Identified
P08238 [482-491]	[K].SIYYITGESK.[E]	HSP90AB1	Antigen processing and presentation	Disordered Domain Specific Binding (GO:0097718)		Identified	Identified			Identified	Identified	Identified	Identified
Q06830 [191-197]	[K].SKEYFSK.[Q]	PRDX1					Identified	Identified	Identified
P23526 [187-196]	[K].SKFDNLYGCR.[E]	AHCY	Cysteine and methionine metabolism				Identified	Identified	Identified
P14866 [417-434]	[K].SKPGAAMVEMADGYAVDR.[A]	HNRNPL		pre-mRNA Intronic Binding (GO:0097157)				Identified	Identified	Identified	Identified	Identified	Identified
P09693 [94-102]	[K].SKPLQVYYR.[M]	CD3G				Identified		Identified	Identified
P15880 [77-89]	[K].SLEEIYLFSLPIK.[E]	RPS2				Identified
P09661 [114-122]	[K].SLTYLSILR.[N]	SNRPA1				Identified	Identified		Identified
P06733 [263-281]	[K].SPDDPSRYISPDQLADLYK.[S]	ENO1	HIF-1 signaling pathway	GTPase Binding (GO:0051020)	Nuclear Membrane (GO:0031965)	Identified		Identified	Identified
P31937 [298-311]	[K].SPILLGSLAHQIYR.[M]	HIBADH		Oxidoreductase Activity, Acting On The CH-OH Group Of Donors, NAD Or NADP As Acceptor (GO:0016616)	Mitochondrial Matrix (GO:0005759)	Identified	Identified	Identified	Identified
P23588 [93-113]	[K].SPPYTAFLGNLPYDVTEESIK.[E]	EIF4B	Proteoglycans in cancer			Identified	Identified		Identified
P15880 [264-275]	[K].SPYQEFTDHLVK.[T]	RPS2					Identified		Identified	Identified	Identified	Identified	Identified
P33993 [388-396]	[K].SQLLSYIDR.[L]	MCM7	DNA replication	Single-Stranded DNA Helicase Activity (GO:0017116)		Identified	Identified	Identified	Identified
P13639 [72-90]	[K].STAISLFYELSENDLNFIK.[Q]	EEF2		GTPase Activity (GO:0003924)		Identified
P68104 [21-30]	[K].STTTGHLIYK.[C]	EEF1A1	Legionellosis	GTPase Activity (GO:0003924)	Cortical Actin Cytoskeleton (GO:0030864)	Identified	Identified	Identified	Identified
P11586 [387-410]	[K].STTTIGLVQALGAHLYQNVFACVR.[Q]	MTHFD1	One carbon pool by folate			Identified	Identified	Identified	Identified
P62910 [94-106]	[K].SYCAEIAHNVSSK.[N]	RPL32				Identified	Identified	Identified	Identified	Identified	Identified	Identified	Identified
P37837 [205-215]	[K].SYEPLEDPGVK.[S]	TALDO1	Pentose phosphate pathway						Identified
O00571 [231-252]	[K].TAAFLLPILSQIYSDGPGEALR.[A]	DDX3X		GTPase Activity (GO:0003924)
Q01518 [413-422]	[K].TDGCHAYLSK.[N]	CAP1				Identified	Identified		Identified
Q9UNQ2 [117-140]	[K].TDLPFFDTCVANLPYQISSPFVFK.[L]	DIMT1
Q06323 [25-35]	[K].TENLLGSYFPK.[K]	PSME1	Antigen processing and presentation					Identified	Identified
Q9NR30 [216-231]	[K].TFHHVYSGKDLIAQAR.[T]	DDX21		miRNA Binding (GO:0035198)	Chromosome (GO:0005694)		Identified		Identified
P41250 [284-310]	[K].TFIGPGGNMPGYLRPETAQGIFLNFKR.[L]	GARS1	Aminoacyl-tRNA biosynthesis	aminoacyl-tRNA Ligase Activity (GO:0004812)	Mitochondrial Matrix (GO:0005759)	Identified	Identified		Identified
P33991 [414-422]	[K].THIDVIHYR.[K]	MCM4	DNA replication	Single-Stranded DNA Helicase Activity (GO:0017116)		Identified	Identified	Identified	Identified
Q9BRA2 [26-35]	[K].TIFAYFTGSK.[D]	TXNDC17				Identified	Identified	Identified	Identified
Q92841 [222-241]	[K].TLAYLLPAIVHINHQPYLER.[G]	DDX17				Identified	Identified		Identified
Q9NQR4 [131-147]	[K].TLSPGDSFSTFDTPYCR.[V]	NIT2	Alanine, aspartate and glutamate metabolism		Specific Granule Lumen (GO:0035580)		Identified
P17844 [145-164]	[K].TLSYLLPAIVHINHQPFLER.[G]	DDX5	Proteoglycans in cancer	Nuclear Androgen Receptor Binding (GO:0050681)		Identified	Identified	Identified	Identified
P19338 [487-508]	[K].TLVLSNLSYSATEETLQEVFEK.[A]	NCL		Telomeric DNA Binding (GO:0042162)	Chromosome (GO:0005694)	Identified			Identified
P61247 [129-136]	[K].TTDGYLLR.[L]	RPS3A				Identified		Identified	Identified	Identified	Identified	Identified	Identified
Q9NVM9 [10-25]	[K].TVFVVDHCPYMAESCR.[Q]	INTS13					Identified
Q99459 [602-623]	[K].TVGFGTNNSEHITYLEHNPYEK.[F]	CDC5L					Identified				Identified
P62805 [81-92]	[K].TVTAMDVVYALK.[R]	H4C1	Neutrophil extracellular trap formation			Identified	Identified	Identified	Identified	Identified	Identified		Identified
P62805 [81-93]	[K].TVTAMDVVYALKR.[Q]	H4C1	Neutrophil extracellular trap formation			Identified	Identified	Identified	Identified	Identified	Identified	Identified	Identified
P11142 [138-155]	[K].TVTNAVVTVPAYFNDSQR.[Q]	HSPA8	Antigen processing and presentation	MHC Class II Protein Complex Binding (GO:0023026)		Identified	Identified	Identified	Identified	Identified	Identified	Identified	Identified
P63220 [52-60]	[K].TYAICGAIR.[R]	RPS21				Identified	Identified	Identified	Identified
P15121 [34-41]	[K].VAIDVGYR.[H]	AKR1B1		Basal RNA Polymerase II Transcription Machinery Binding (GO:0001099)		Identified	Identified	Identified	Identified
Q92556 [10-20]	[K].VAIEWPGAYPK.[L]	ELMO1	Bacterial invasion of epithelial cells	SH3 Domain Binding (GO:0017124)		Identified	Identified	Identified	Identified
P62266 [125-135]	[K].VANVSLLALYK.[G]	RPS23				Identified	Identified	Identified	Identified	Identified	Identified	Identified	Identified
P23526 [215-226]	[K].VAVVAGYGDVGK.[G]	AHCY	Cysteine and methionine metabolism				Identified	Identified	Identified	Identified	Identified	Identified	Identified
O43765 [104-116]	[K].VENFEAAVHFYGK.[A]	SGTA				Identified			Identified
P62081 [170-179]	[K].VETFSGVYKK.[L]	RPS7		Ubiquitin Ligase Inhibitor Activity (GO:1990948)		Identified	Identified	Identified	Identified	Identified	Identified	Identified	Identified
P40429 [104-115]	[K].VFDGIPPPYDKK.[K]	RPL13A				Identified	Identified	Identified	Identified
Q16555 [391-397]	[K].VFNLYPR.[K]	DPYSL2				Identified	Identified	Identified	Identified
Q92878 [296-313]	[K].VFQGTDEQLNDLYHNHQR.[T]	RAD50	Non-homologous end-joining	Double-Stranded Telomeric DNA Binding (GO:0003691)	Condensed Chromosome (GO:0000793)		Identified
P01966 [18-32]	[K].VGGHAAEYGAEALER.[M]	HBA							Identified	Identified	Identified	Identified	Identified
Q9NR45 [132-145]	[K].VGSGDTNNFPYLEK.[T]	NANS					Identified		Identified
Q9H0E3 [948-968]	[K].VHLCAAQLLQLTNLEHDVYER.[L]	SAP130					Identified
Q13561 [309-318]	[K].VHQLYETIQR.[W]	DCTN2	Pathways of neurodegeneration		Vesicle (GO:0031982)		Identified
Q5SQN1 [305-314]	[K].VHSPYEISIR.[Q]	SNAP47					Identified
P27797 [144-151]	[K].VHVIFNYK.[G]	CALR	Antigen processing and presentation	Nuclear Androgen Receptor Binding (GO:0050681)		Identified	Identified	Identified	Identified	Identified	Identified
P78527 [3373-3380]	[K].VIAGLYQR.[A]	PRKDC	Non-homologous end-joining	RNA Polymerase II-specific DNA-binding Transcription Factor Binding (GO:0061629)		Identified	Identified	Identified	Identified
P40939 [494-505]	[K].VIGMHYFSPVDK.[M]	HADHA	Propanoate metabolism	Oxidoreductase Activity, Acting On The CH-OH Group Of Donors, NAD Or NADP As Acceptor (GO:0016616)	Mitochondrial Matrix (GO:0005759)	Identified			Identified
P07900 [186-201]; P08238 [181-196]; Q58FF6 [156-171]	[K].VILHLKEDQTEYLEER.[RW]	HSP90AA1	Antigen processing and presentation	Disordered Domain Specific Binding (GO:0097718)		Identified	Identified	Identified	Identified
P46379 [1032-1050]	[K].VKPQPPLSDAYLSGMPAKR.[R]	BAG6		Protease Binding (GO:0002020)		Identified
P04075 [209-215]; P09972 [209-215]	[K].VLAAVYK.[A]	ALDOA	HIF-1 signaling pathway	Actin Binding (GO:0003779)		Identified	Identified	Identified	Identified	Identified	Identified	Identified	Identified
Q9NX58 [336-349]	[K].VLAQYYTVTDEHHR.[S]	LYAR				Identified			Identified
O95757 [222-234]	[K].VLATTFDPYLGGR.[N]	HSPA4L				Identified			Identified
Q15020 [695-721]	[K].VLHDSSKDSITVFVSNLPYSMQEPDTK.[L]	SART3		Protease Binding (GO:0002020)		Identified	Identified	Identified
P61604 [71-80]	[K].VLLPEYGGTK.[V]	HSPE1			Mitochondrial Matrix (GO:0005759)	Identified	Identified	Identified	Identified	Identified	Identified	Identified	Identified
Q9Y4L1 [199-217]	[K].VLQLINDNTATALSYGVFR.[R]	HYOU1				Identified		Identified	Identified
Q99567 [696-711]	[K].VLSLPKPTIILSAYQR.[K]	NUP88				Identified	Identified	Identified	Identified
P13804 [76-85]	[K].VLVAQHDVYK.[G]	ETFA			Mitochondrial Matrix (GO:0005759)		Identified	Identified	Identified
P13804 [76-101]	[K].VLVAQHDVYKGLLPEELTPLILATQK.[Q]	ETFA			Mitochondrial Matrix (GO:0005759)		Identified				Identified
P21796 [237-256]	[K].VNNSSLIGLGYTQTLKPGIK.[L]	VDAC1	Diabetic cardiomyopathy			Identified		Identified	Identified	Identified	Identified	Identified	Identified
P45880 [248-267]	[K].VNNSSLIGVGYTQTLRPGVK.[L]	VDAC2	Diabetic cardiomyopathy			Identified	Identified	Identified	Identified
P07954 [62-74]	[K].VPNDKYYGAQTVR.[S]	FH	Pyruvate metabolism		Mitochondrial Matrix (GO:0005759)	Identified	Identified
Q01518 [405-422]	[K].VPTISINKTDGCHAYLSK.[N]	CAP1				Identified	Identified
Q9GZR7 [656-666]	[K].VQHVIHYQVPR.[T]	DDX24				Identified	Identified	Identified	Identified
P11142 [103-112]	[K].VQVEYKGETK.[TS]	HSPA8	Antigen processing and presentation	MHC Class II Protein Complex Binding (GO:0023026)		Identified	Identified	Identified	Identified
Q9ULX3 [112-142]	[K].VSSSIQHPETPLHISGFHLPYKPKPPQETEK.[G]	NOB1					Identified	Identified
Q13107 [467-485]	[K].VSVTFDPFCYLTLPLPLKK.[D]	USP4				Identified
O43390 [269-287]	[K].VTEGLVDVILYHQPDDKKK.[N]	HNRNPR				Identified		Identified		Identified		Identified	Identified
P50395 [104-115]	[K].VTEGSFVYKGGK.[I]	GDI2			Vesicle (GO:0031982)	Identified
P60174 [161-175]	[K].VVLAYEPVWAIGTGK.[T]	TPI1		Protein Homodimerization Activity (GO:0042803)		Identified	Identified	Identified	Identified
O75369 [1497-1504]	[K].YADEEIPR.[S]	FLNB	Proteoglycans in cancer	Actin Binding (GO:0003779)		Identified		Identified	Identified
Q9NUQ3 [163-171]	[K].YADLLEESR.[S]	TXLNG			Nuclear Membrane (GO:0031965)	Identified		Identified	Identified
Q13561 [6-14]	[K].YADLPGIAR.[N]	DCTN2	Pathways of neurodegeneration		Vesicle (GO:0031982)		Identified	Identified	Identified
P54136 [505-512]	[K].YADLSHNR.[L]	RARS1	Aminoacyl-tRNA biosynthesis	aminoacyl-tRNA Ligase Activity (GO:0004812)				Identified	Identified
Q9BZX2 [203-210]	[K].YADVIIPR.[G]	UCK2					Identified	Identified	Identified
P00558 [324-330]	[K].YAEAVTR.[A]	PGK1	HIF-1 signaling pathway			Identified	Identified	Identified	Identified
P40222 [196-204]	[K].YAELLEEHR.[N]	TXLNA						Identified	Identified
P13796 [124-132]	[K].YAFVNWINK.[A]	LCP1		Actin Binding (GO:0003779)		Identified	Identified	Identified	Identified
P43034 [47-53]	[K].YAGLLEK.[K]	PAFAH1B1		Microtubule Binding (GO:0008017)			Identified	Identified	Identified
P49591 [294-302]	[K].YAGLSTCFR.[Q]	SARS1	Aminoacyl-tRNA biosynthesis	aminoacyl-tRNA Ligase Activity (GO:0004812)				Identified	Identified
P13796 [585-591]	[K].YAISMAR.[K]	LCP1		Actin Binding (GO:0003779)		Identified		Identified	Identified
P13667 [392-400]	[K].YALPLVGHR.[K]	PDIA4						Identified	Identified
P43034 [102-108]	[K].YALSGHR.[S]	PAFAH1B1		Microtubule Binding (GO:0008017)				Identified	Identified
P62701 [54-62]	[K].YALTGDEVK.[K]	RPS4X				Identified	Identified	Identified	Identified
P62701 [54-63]	[K].YALTGDEVKK.[I]	RPS4X				Identified	Identified	Identified	Identified	Identified	Identified	Identified	Identified
Q9UHX1 [73-80]	[K].YAMEQSIK.[S]	PUF60						Identified	Identified
Q9UHB9 [492-504]	[K].YANEVNSDAGAFK.[N]	SRP68	Protein export					Identified	Identified
Q96T88 [547-554]	[K].YAPAEGNR.[Y]	UHRF1			Heterochromatin (GO:0000792)				Identified
P13010 [444-465]	[K].YAPTEAQLNAVDALIDSMSLAK.[K]	XRCC5	Non-homologous end-joining	Double-Stranded Telomeric DNA Binding (GO:0003691)				Identified	Identified	Identified	Identified	Identified	Identified
O75643 [470-479]	[K].YAQAGFEGFK.[T]	SNRNP200			Spliceosomal tri-snRNP Complex (GO:0097526)			Identified	Identified
Q9GZL7 [15-39]	[K].YAVDDVPFSIPAASEIADLSNIINK.[L]	WDR12					Identified		Identified
Q9NUB1 [623-633]	[K].YAVPDEILVVK.[R]	ACSS1	Glyoxylate and dicarboxylate metabolism		Mitochondrial Matrix (GO:0005759)			Identified	Identified
P53621 [551-562]	[K].YAVTTGDHGIIR.[T]	COPA						Identified	Identified	Identified	Identified	Identified	Identified
P35813 [70-86]	[K].YCCEHLLDHITNNQDFK.[G]	PPM1A							Identified
Q5JTV8 [495-504]	[K].YCDHENAAFK.[D]	TOR1AIP1			Nuclear Membrane (GO:0031965)			Identified	Identified
P26368 [463-471]	[K].YCDPDSYHR.[R]	U2AF2		Poly-Pyrimidine Tract Binding (GO:0008187)				Identified	Identified
P62495 [301-310]	[K].YCFGVEDTLK.[A]	ETF1	mRNA surveillance pathway						Identified
P42285 [649-658]	[K].YCLPFLQPGR.[L]	MTREX	RNA degradation			Identified			Identified
P78347 [79-86]	[K].YCVEEEEK.[A]	GTF2I		RNA Polymerase II-specific DNA-binding Transcription Factor Binding (GO:0061629)					Identified
P62906 [107-118]	[K].YDAFLASESLIK.[Q]	RPL10A						Identified	Identified	Identified	Identified	Identified	Identified
O43290 [337-350]	[K].YDEELEGERPHSFR.[L]	SART1			Spliceosomal tri-snRNP Complex (GO:0097526)			Identified	Identified
Q9NZ01 [117-123]	[K].YDFTSSR.[H]	TECR						Identified	Identified
P62913 [170-178]	[K].YDGIILPGK.[-]	RPL11		Ubiquitin Ligase Inhibitor Activity (GO:1990948)			Identified	Identified	Identified	Identified	Identified	Identified	Identified
O00244 [31-38]	[K].YDIDLPNK.[K]	ATOX1				Identified		Identified	Identified
O00244 [31-39]	[K].YDIDLPNKK.[V]	ATOX1				Identified	Identified	Identified	Identified
P06733 [257-269]	[K].YDLDFKSPDDPSR.[Y]	ENO1	HIF-1 signaling pathway	GTPase Binding (GO:0051020)	Nuclear Membrane (GO:0031965)	Identified	Identified	Identified	Identified
Q99439 [26-35]	[K].YDPQKEAELR.[T]	CNN2		Actin Binding (GO:0003779)	Specific Granule Lumen (GO:0035580)			Identified	Identified
Q9UNX4 [115-121]	[K].YDQLGGR.[L]	WDR3		snoRNA Binding (GO:0030515)	Nuclear Membrane (GO:0031965)		Identified	Identified	Identified
Q06124 [179-186]	[K].YDVGGGER.[F]	PTPN11	Proteoglycans in cancer	Protein Phosphorylated Amino Acid Binding (GO:0045309)				Identified	Identified
O14653 [75-85]	[K].YDVQHLQTALR.[N]	GOSR2			ER To Golgi Transport Vesicle Membrane (GO:0012507)			Identified	Identified
Q15029 [722-730]	[K].YDWDLLAAR.[S]	EFTUD2		GTPase Activity (GO:0003924)	Spliceosomal tri-snRNP Complex (GO:0097526)		Identified	Identified	Identified
Q9NTK5 [350-363]	[K].YEDFKEEGSENAVK.[A]	OLA1						Identified	Identified
Q9GZV4 [69-85]; P63241 [69-85]	[K].YEDICPSTHNMDVPNIK.[R]	EIF5A2							Identified
Q9GZV4 [69-86]; P63241 [69-86]	[K].YEDICPSTHNMDVPNIKR.[N]	EIF5A2				Identified	Identified	Identified	Identified
P49411 [92-102]	[K].YEEIDNAPEER.[A]	TUFM					Identified	Identified	Identified
Q12906 [541-554]; Q96SI9 [527-540]	[K].YELISETGGSHDKR.[F]	ILF3		mRNA 3'-UTR AU-rich Region Binding (GO:0035925)				Identified	Identified
P08133 [76-84]	[K].YELTGKFER.[L]	ANXA6						Identified	Identified
P62191 [25-32]	[K].YEPPVPTR.[V]	PSMC1	Pathways of neurodegeneration			Identified	Identified	Identified	Identified
P12268 [110-124]	[K].YEQGFITDPVVLSPK.[D]	IMPDH2		Oxidoreductase Activity, Acting On The CH-OH Group Of Donors, NAD Or NADP As Acceptor (GO:0016616)		Identified		Identified	Identified	Identified	Identified	Identified	Identified
P14314 [465-477]	[K].YEQGTGCWQGPNR.[S]	PRKCSH						Identified	Identified
Q7Z417 [282-291]	[K].YETGPGGTSR.[G]	NUFIP2							Identified
P13639 [639-647]	[K].YEWDVAEAR.[K]	EEF2		GTPase Activity (GO:0003924)				Identified	Identified
Q9UIQ6 [288-300]	[K].YFAATQFEPLAAR.[S]	LNPEP		Aminopeptidase Activity (GO:0004177)				Identified	Identified
Q01433 [517-523]	[K].YFAHIIK.[E]	AMPD2					Identified	Identified	Identified
Q15006 [214-220]	[K].YFAQALK.[L]	EMC2						Identified	Identified
Q8TF05 [927-937]	[K].YFASIHPASTK.[I]	PPP4R1				Identified		Identified	Identified
Q9Y5P4 [181-191]	[K].YFDACADAVSK.[D]	CERT1						Identified	Identified
Q9Y5P4 [181-196]	[K].YFDACADAVSKDELQR.[D]	CERT1						Identified	Identified
Q8TDQ7 [173-180]	[K].YFDGDLSK.[V]	GNPDA2						Identified	Identified
P48735 [81-89]	[K].YFDLGLPNR.[D]	IDH2	Glutathione metabolism		Mitochondrial Matrix (GO:0005759)			Identified	Identified
P48735 [81-106]	[K].YFDLGLPNRDQTDDQVTIDSALATQK.[Y]	IDH2	Glutathione metabolism		Mitochondrial Matrix (GO:0005759)			Identified	Identified
Q00535 [90-104]	[K].YFDSCNGDLDPEIVK.[S]	CDK5	Pathways of neurodegeneration	Microtubule Binding (GO:0008017)				Identified	Identified
P56211 [59-69]; O43768 [64-74]	[K].YFDSGDYNMAK.[A]	ARPP19						Identified	Identified
Q15393 [329-343]	[K].YFDTVPVAAAMCVLK.[T]	SF3B3			Sin3 Complex (GO:0016580)			Identified	Identified
Q8IWV7 [1171-1182]	[K].YFEAVQLSSQQR.[I]	UBR1					Identified	Identified	Identified
Q5K651 [271-281]	[K].YFEDHQVQQAK.[K]	SAMD9				Identified		Identified	Identified
P78527 [682-689]	[K].YFEGVSPK.[S]	PRKDC	Non-homologous end-joining	RNA Polymerase II-specific DNA-binding Transcription Factor Binding (GO:0061629)				Identified	Identified
Q8N9B5 [443-449]	[K].YFEITAK.[A]	JMY		Microtubule Binding (GO:0008017)				Identified	Identified
Q9NXU5 [158-166]	[K].YFELEPLAR.[G]	ARL15				Identified		Identified	Identified
Q14160 [1360-1366]	[K].YFELEVR.[V]	SCRIB				Identified	Identified	Identified	Identified
P49643 [427-453]	[K].YFEMIHNVDDCGFSLNHPNQFFCESQR.[I]	PRIM2	DNA replication						Identified
O94868 [155-166]	[K].YFETEQMAHAVR.[E]	FCHSD2						Identified	Identified
Q9UIC8 [118-129]	[K].YFEVDFPMIVTR.[K]	LCMT1						Identified	Identified
P61009 [127-137]	[K].YFFFDDGNGLK.[G]	SPCS3	Protein export					Identified	Identified
P61009 [127-140]	[K].YFFFDDGNGLKGNR.[N]	SPCS3	Protein export			Identified	Identified	Identified	Identified
Q6IA86 [683-689]	[K].YFFTGSR.[D]	ELP2		Basal RNA Polymerase II Transcription Machinery Binding (GO:0001099)				Identified	Identified
Q96LT9 [49-56]	[K].YFGAQSVR.[V]	RNPC3		pre-mRNA Intronic Binding (GO:0097157)	U12-type Spliceosomal Complex (GO:0005689)			Identified	Identified
P55010 [56-70]	[K].YFGCELGAQTQFDVK.[N]	EIF5		Translation Initiation Factor Activity (GO:0003743)				Identified	Identified
O94762 [419-429]	[K].YFGDALPACAK.[G]	RECQL5		3'-5' DNA Helicase Activity (GO:0043138)	Chromosome (GO:0005694)			Identified	Identified
P06746 [142-149]	[K].YFGDFEKR.[I]	POLB		Microtubule Binding (GO:0008017)	Spindle (GO:0005819)			Identified	Identified
Q96CN7 [132-142]	[K].YFGDIISVGQR.[L]	ISOC1					Identified	Identified	Identified
Q8TCS8 [735-744]	[K].YFGRDPADGR.[M]	PNPT1	RNA degradation	miRNA Binding (GO:0035198)		Identified		Identified	Identified
Q9NR56 [236-246]	[K].YFHPPAHLQAK.[I]	MBNL1						Identified	Identified
Q9NUK0 [231-241]	[K].YFHPPAHLQAR.[L]	MBNL3						Identified	Identified
Q5JWF2 [982-990]	[K].YFIRDEFLR.[I]	GNAS	Estrogen signaling pathway	GTPase Activity (GO:0003924)			Identified	Identified	Identified
Q6PD62 [473-480]	[K].YFLASLDR.[A]	CTR9		Basal RNA Polymerase II Transcription Machinery Binding (GO:0001099)	Cdc73/Paf1 Complex (GO:0016593)			Identified	Identified
Q14344 [176-183]	[K].YFLDNLDK.[L]	GNA13	Regulation of actin cytoskeleton	GTPase Activity (GO:0003924)				Identified	Identified
Q14344 [176-200]	[K].YFLDNLDKLGEPDYIPSQQDILLAR.[R]	GNA13	Regulation of actin cytoskeleton	GTPase Activity (GO:0003924)					Identified
Q4G0F5 [37-49]	[K].YFLFYDGETVSGK.[V]	VPS26B						Identified	Identified
P02794 [55-64]	[K].YFLHQSHEER.[E]	FTH1						Identified	Identified
Q9H0K6 [477-485]	[K].YFLQTEDAK.[G]	PUS7L						Identified	Identified
P22314 [471-485]	[K].YFLVGAGAIGCELLK.[N]	UBA1	Pathways of neurodegeneration			Identified		Identified	Identified
Q13588 [118-124]	[K].YFLWEEK.[F]	GRAP		Protein Phosphorylated Amino Acid Binding (GO:0045309)				Identified	Identified
P62993 [118-124]	[K].YFLWVVK.[F]	GRB2	Estrogen signaling pathway	Protein Phosphorylated Amino Acid Binding (GO:0045309)		Identified	Identified	Identified	Identified
Q9Y320 [140-152]	[K].YFNDKTIDEELER.[D]	TMX2		Disulfide Oxidoreductase Activity (GO:0015036)		Identified		Identified	Identified
O00471 [136-146]	[K].YFNEFLDGELK.[S]	EXOC5		GTPase Binding (GO:0051020)				Identified	Identified
Q96IX5 [18-27]	[K].YFNSYTLTGR.[M]	ATP5MK			Mitochondrial Proton-Transporting ATP Synthase Complex (GO:0005753)	Identified		Identified	Identified
Q8TEM1 [1013-1020]	[K].YFPFMDLK.[L]	NUP210							Identified
Q69YN2 [80-98]	[K].YFQDADGCELAENITYLGR.[K]	CWF19L1							Identified
Q9BQE5 [15-22]	[K].YFQDQVSR.[E]	APOL2						Identified	Identified
Q8WVT3 [602-608]	[K].YFQDVEK.[V]	TRAPPC12					Identified	Identified	Identified
O15144 [128-136]	[K].YFQFQEEGK.[E]	ARPC2	Bacterial invasion of epithelial cells					Identified	Identified
O15144 [128-141]	[K].YFQFQEEGKEGENR.[A]	ARPC2	Bacterial invasion of epithelial cells					Identified	Identified
Q8WV22 [219-227]	[K].YFQSNAEPR.[C]	NSMCE1			Condensed Chromosome (GO:0000793)			Identified	Identified
Q9UL46 [167-177]	[K].YFSERGDAVAK.[A]	PSME2	Antigen processing and presentation					Identified	Identified
Q06323 [177-187]	[K].YFSERGDAVTK.[A]	PSME1	Antigen processing and presentation					Identified	Identified
O95155 [611-623]	[K].YFSGPAITLENTR.[V]	UBE4B						Identified	Identified
Q7Z4G4 [446-452]	[K].YFSGVTK.[R]	TRMT11				Identified		Identified	Identified
Q9HBU6 [259-275]	[K].YFSLIPTGFADEDINKR.[F]	ETNK1						Identified	Identified
Q9Y5K6 [361-372]	[K].YFSLKPEEKDEK.[S]	CD2AP	Bacterial invasion of epithelial cells	SH3 Domain Binding (GO:0017124)	Vesicle (GO:0031982)	Identified	Identified	Identified	Identified
Q9HD45 [60-70]	[K].YFSLPFCVGSK.[K]	TM9SF3						Identified	Identified
Q9HD45 [60-71]	[K].YFSLPFCVGSKK.[S]	TM9SF3							Identified
P50613 [294-318]	[K].YFSNRPGPTPGCQLPRPNCPVETLK.[E]	CDK7						Identified	Identified
Q8WWY3 [479-488]	[K].YFSSMAEFLK.[V]	PRPF31		U4 snRNA Binding (GO:0030621)	MLL1 Complex (GO:0071339)			Identified	Identified
Q14203 [78-90]	[K].YFTCDEGHGIFVR.[Q]	DCTN1	Pathways of neurodegeneration	Microtubule Binding (GO:0008017)	Mitotic Spindle (GO:0072686)			Identified	Identified
Q9Y6E2 [233-240]	[K].YFTDAGLK.[E]	BZW2				Identified	Identified	Identified	Identified
Q7L1Q6 [232-239]	[K].YFTEAGLK.[E]	BZW1						Identified	Identified
Q96GN5 [64-70]	[K].YFTEELR.[R]	CDCA7L						Identified	Identified
Q96GN5 [64-71]	[K].YFTEELRR.[I]	CDCA7L				Identified	Identified	Identified	Identified
Q96DY7 [609-627]	[K].YFTSDGLPIGDLQPLPIQK.[G]	MTBP						Identified	Identified
P17987 [299-309]	[K].YFVEAGAMAVR.[R]	TCP1				Identified	Identified	Identified	Identified
P41252 [618-624]	[K].YGADALR.[L]	IARS1	Aminoacyl-tRNA biosynthesis	aminoacyl-tRNA Ligase Activity (GO:0004812)				Identified	Identified
P78318 [277-287]	[K].YGALPDQGIAK.[A]	IGBP1						Identified	Identified
Q15813 [425-434]	[K].YGAPEDWELK.[T]	TBCE		Tubulin Binding (GO:0015631)		Identified		Identified	Identified
P62312 [60-66]	[K].YGDAFIR.[G]	LSM6	RNA degradation		Spliceosomal tri-snRNP Complex (GO:0097526)			Identified	Identified
P26038 [134-143]	[K].YGDFNKEVHK.[S]	MSN	Proteoglycans in cancer	Actin Binding (GO:0003779)	Vesicle (GO:0031982)	Identified		Identified	Identified
O14802 [446-452]	[K].YGDIVER.[H]	POLR3A						Identified	Identified
P55809 [407-418]	[K].YGDLANWMIPGK.[MK]	OXCT1			Mitochondrial Matrix (GO:0005759)			Identified	Identified
P23246 [320-330]	[K].YGEPGEVFINK.[G]	SFPQ		Protein Homodimerization Activity (GO:0042803)		Identified	Identified	Identified	Identified			Identified
Q8IXM3 [117-126]	[K].YGFEPTQEGK.[L]	MRPL41						Identified	Identified
Q86TI2 [716-723]	[K].YGFIDLSR.[V]	DPP9		Exopeptidase Activity (GO:0008238)				Identified	Identified
Q9P015 [81-90]	[K].YGFNEGHSFR.[R]	MRPL15						Identified	Identified	Identified	Identified	Identified	Identified
P21333 [1622-1633]	[K].YGGDEIPFSPYR.[V]	FLNA	Proteoglycans in cancer	GTPase Binding (GO:0051020)			Identified
O75369 [1208-1219]	[K].YGGELVPHFPAR.[V]	FLNB	Proteoglycans in cancer	Actin Binding (GO:0003779)		Identified		Identified	Identified
O75369 [2456-2468]	[K].YGGPNHIVGSPFK.[A]	FLNB	Proteoglycans in cancer	Actin Binding (GO:0003779)			Identified	Identified	Identified	Identified	Identified	Identified	Identified
P00390 [435-441]	[K].YGIENVK.[T]	GSR	Diabetic cardiomyopathy		Mitochondrial Matrix (GO:0005759)	Identified	Identified	Identified	Identified
Q9Y285 [469-475]	[K].YGINNIR.[E]	FARSA	Aminoacyl-tRNA biosynthesis	aminoacyl-tRNA Ligase Activity (GO:0004812)		Identified	Identified	Identified	Identified
Q9Y3B4 [117-125]	[K].YGINTDPPK.[-]	SF3B6			U12-type Spliceosomal Complex (GO:0005689)	Identified	Identified	Identified	Identified
P06733 [200-221]	[K].YGKDATNVGDEGGFAPNILENK.[E]	ENO1	HIF-1 signaling pathway	GTPase Binding (GO:0051020)	Nuclear Membrane (GO:0031965)			Identified	Identified
O94776 [283-291]; Q9BTC8 [286-294]	[K].YGKDFNDIR.[Q]	MTA2		RNA Polymerase II-specific DNA-binding Transcription Factor Binding (GO:0061629)				Identified	Identified
P51991 [149-161]	[K].YGKIETIEVMEDR.[Q]	HNRNPA3						Identified	Identified
O00567 [348-359]	[K].YGLIFHSTFIGR.[A]	NOP56	Spinocerebellar ataxia	snoRNA Binding (GO:0030515)	Box C/D RNP Complex (GO:0031428)	Identified	Identified	Identified	Identified
P62273 [34-40]	[K].YGLNMCR.[Q]	RPS29			Cytoplasmic Side Of Endoplasmic Reticulum Membrane (GO:0098554)				Identified
Q9H9T3 [49-56]	[K].YGLSAQPR.[L]	ELP3						Identified	Identified
Q8WW59 [54-63]	[K].YGLVGLEPTK.[V]	SPRYD4					Identified	Identified	Identified
O00743 [133-140]	[K].YGNANAWR.[Y]	PPP6C						Identified	Identified
P33993 [33-39]	[K].YGNQLVR.[L]	MCM7	DNA replication	Single-Stranded DNA Helicase Activity (GO:0017116)				Identified	Identified
P24539 [116-131]	[K].YGPFVADFADKLNEQK.[L]	ATP5PB	Diabetic cardiomyopathy		Mitochondrial Matrix (GO:0005759)			Identified	Identified
P62995 [141-156]	[K].YGPIADVSIVYDQQSR.[R]	TRA2B						Identified	Identified	Identified	Identified	Identified	Identified
P62136 [306-323]	[K].YGQFSGLNPGGRPITPPR.[N]	PPP1CA	Diabetic cardiomyopathy					Identified	Identified	Identified	Identified	Identified	Identified
P26358 [367-385]	[K].YGQHPPDAVDEPQMLTNEK.[L]	DNMT1	Cysteine and methionine metabolism						Identified
Q14011 [29-39]	[K].YGQISEVVVVK.[D]	CIRBP				Identified	Identified	Identified	Identified	Identified			Identified
Q92541 [624-634]	[K].YGSGVLPDAPK.[E]	RTF1			Cdc73/Paf1 Complex (GO:0016593)			Identified	Identified
P05023 [55-61]	[K].YGTDLSR.[G]	ATP1A1			Extracellular Membrane-Bounded Organelle (GO:0065010)	Identified		Identified	Identified
Q6UXN9 [64-70]	[K].YGVDLIR.[Y]	WDR82	mRNA surveillance pathway		Set1C/COMPASS Complex (GO:0048188)	Identified		Identified	Identified
P42166 [127-139]	[K].YGVNPGPIVGTTR.[K]	TMPO					Identified	Identified	Identified
Q14847 [122-128]	[K].YHEEFEK.[S]	LASP1			Cortical Actin Cytoskeleton (GO:0030864)			Identified	Identified
P49327 [2439-2447]	[K].YHGNVMLLR.[A]	FASN						Identified	Identified
P19784 [262-279]	[K].YHIDLDPHFNDILGQHSR.[K]	CSNK2A2	Pathways of neurodegeneration			Identified	Identified	Identified	Identified
Q14103 [244-251]	[K].YHNVGLSK.[C]	HNRNPD		Telomeric DNA Binding (GO:0042162)		Identified	Identified	Identified	Identified
Q9H3Z4 [42-58]	[K].YHPDKNPDNPEAADKFK.[E]	DNAJC5				Identified		Identified	Identified
P05023 [684-692]	[K].YHTEIVFAR.[T]	ATP1A1			Extracellular Membrane-Bounded Organelle (GO:0065010)			Identified	Identified
P22626 [174-185]	[K].YHTINGHNAEVR.[K]	HNRNPA2B1		G-rich Strand Telomeric DNA Binding (GO:0098505)			Identified	Identified	Identified
P51991 [188-199]	[K].YHTINGHNCEVK.[K]	HNRNPA3						Identified	Identified
P09651 [167-178]	[K].YHTVNGHNCEVR.[K]	HNRNPA1		G-rich Strand Telomeric DNA Binding (GO:0098505)		Identified		Identified	Identified
Q9UMS4 [33-56]	[K].YIAENGTDPINNQPLSEEQLIDIK.[V]	PRPF19			U2-type Catalytic Step 1 Spliceosome (GO:0071006)			Identified	Identified		Identified
O43847 [662-670]	[K].YIATDFTLK.[A]	NRDC						Identified	Identified
P02769 [286-297]	[K].YICDNQDTISSK.[L]	ALB							Identified
Q7Z6Z7 [697-706]	[K].YICQKPSIQK.[A]	HUWE1					Identified	Identified	Identified
Q13617 [424-433]	[K].YIDDKDVFQK.[F]	CUL2	HIF-1 signaling pathway			Identified		Identified	Identified
Q96KP4 [10-17]	[K].YIDENQDR.[Y]	CNDP2		Exopeptidase Activity (GO:0008238)		Identified		Identified	Identified
P07900 [284-292]; P08238 [276-284]	[K].YIDQEELNK.[T]	HSP90AA1	Antigen processing and presentation	Disordered Domain Specific Binding (GO:0097718)		Identified	Identified	Identified	Identified
P07900 [284-299]; P08238 [276-291]	[K].YIDQEELNKTKPIWTR.[N]	HSP90AA1	Antigen processing and presentation	Disordered Domain Specific Binding (GO:0097718)				Identified	Identified
P17812 [336-353]	[K].YIDSADLEPITSQEEPVR.[Y]	CTPS1					Identified	Identified	Identified
P15104 [269-276]	[K].YIEEAIEK.[L]	GLUL	Alanine, aspartate and glutamate metabolism			Identified	Identified	Identified	Identified
Q9Y2Y0 [76-84]	[K].YIEEQLLQR.[I]	ARL2BP			Mitochondrial Matrix (GO:0005759)			Identified	Identified
Q8IY18 [499-510]	[K].YIENHIPSNDLR.[A]	SMC5			Chromosome (GO:0005694)			Identified	Identified
Q8IWS0 [313-319]	[K].YIENMSR.[G]	PHF6		Tubulin Binding (GO:0015631)		Identified		Identified	Identified
Q14166 [452-461]	[K].YIESPVLFLR.[E]	TTLL12		Tubulin Binding (GO:0015631)		Identified		Identified	Identified
Q9NZ63 [118-124]	[K].YIETELK.[K]	C9orf78						Identified	Identified
Q9NZ63 [118-125]	[K].YIETELKK.[R]	C9orf78					Identified	Identified	Identified
O00429 [354-365]	[K].YIETSELCGGAR.[I]	DNM1L		GTPase Activity (GO:0003924)			Identified	Identified	Identified
Q92974 [510-529]	[K].YIFPTLDKPSVVSLQNLIVR.[D]	ARHGEF2		GTPase Binding (GO:0051020)	Vesicle (GO:0031982)			Identified	Identified
P62333 [207-213]	[K].YIGESAR.[L]	PSMC6	Pathways of neurodegeneration					Identified	Identified
P49005 [126-141]	[K].YIHPDDELVLEDELQR.[I]	POLD2	DNA replication						Identified
P41252 [869-877]	[K].YIIEELNVR.[K]	IARS1	Aminoacyl-tRNA biosynthesis	aminoacyl-tRNA Ligase Activity (GO:0004812)				Identified	Identified
Q8WUD1 [9-19]; P61019 [9-19]	[K].YIIIGDTGVGK.[S]	RAB2B		GTPase Activity (GO:0003924)			Identified	Identified	Identified
P61964 [228-239]	[K].YILAATLDNTLK.[L]	WDR5			Mitotic Spindle (GO:0072686)		Identified	Identified	Identified
Q9H4E7 [75-87]	[K].YILDKVEEGAFVK.[E]	DEF6							Identified
P17812 [3-16]	[K].YILVTGGVISGIGK.[G]	CTPS1				Identified	Identified	Identified	Identified
P11387 [426-434]	[K].YIMLNPSSR.[I]	TOP1		DNA Binding, Bending (GO:0008301)	Chromosome (GO:0005694)			Identified	Identified
P17542 [235-241]	[K].YINFLAK.[L]	TAL1		RNA Polymerase II-specific DNA-binding Transcription Factor Binding (GO:0061629)		Identified	Identified	Identified	Identified
Q9Y3D8 [31-39]	[K].YINVGDLAR.[E]	AK6				Identified	Identified	Identified	Identified
Q00610 [731-737]	[K].YIQAACK.[T]	CLTC	Bacterial invasion of epithelial cells	Disordered Domain Specific Binding (GO:0097718)	Extracellular Membrane-Bounded Organelle (GO:0065010)	Identified	Identified	Identified	Identified
Q8TAQ2 [38-47]	[K].YIQAEPPTNK.[S]	SMARCC2	Thermogenesis			Identified	Identified	Identified	Identified
P17480 [161-167]	[K].YIQDFQR.[E]	UBTF						Identified	Identified
Q05048 [213-221]	[K].YIQEAEMLR.[S]	CSTF1	mRNA surveillance pathway					Identified	Identified
P61313 [6-12]	[K].YIQELWR.[K]	RPL15				Identified		Identified	Identified
O43809 [24-35]	[K].YIQQTKPLTLER.[T]	NUDT21	mRNA surveillance pathway	mRNA 3'-UTR AU-rich Region Binding (GO:0035925)				Identified	Identified		Identified	Identified	Identified
O75340 [91-100]	[K].YITDWQNVFR.[T]	PDCD6		Protein Homodimerization Activity (GO:0042803)	ER To Golgi Transport Vesicle Membrane (GO:0012507)			Identified	Identified
P11142 [525-531]	[K].YKAEDEK.[Q]	HSPA8	Antigen processing and presentation	MHC Class II Protein Complex Binding (GO:0023026)					Identified
P11142 [525-533]	[K].YKAEDEKQR.[D]	HSPA8	Antigen processing and presentation	MHC Class II Protein Complex Binding (GO:0023026)				Identified	Identified
P31948 [316-325]	[K].YKDAIHFYNK.[S]	STIP1				Identified	Identified	Identified	Identified
Q9BWT6 [144-156]	[K].YKDCDPQVVEEIR.[Q]	MND1						Identified	Identified
Q9Y2W1 [710-718]	[K].YKDDPVDLR.[L]	THRAP3						Identified	Identified
Q14739 [41-50]	[K].YKDGTELELK.[E]	LBR			Nuclear Membrane (GO:0031965)				Identified
Q9NYL9 [12-30]	[K].YKDLDEDELLGNLSETELK.[Q]	TMOD3				Identified		Identified	Identified
Q9Y224 [99-108]	[K].YKDLVPDNSK.[T]	RTRAF		Basal RNA Polymerase II Transcription Machinery Binding (GO:0001099)	Mitotic Spindle (GO:0072686)	Identified		Identified	Identified
P52565 [51-58]	[K].YKEALLGR.[V]	ARHGDIA				Identified	Identified	Identified	Identified
Q9UNX3 [135-142]	[K].YKEELIEK.[M]	RPL26L1					Identified		Identified
P61254 [135-142]	[K].YKEETIEK.[M]	RPL26				Identified	Identified	Identified	Identified
P30101 [416-422]	[K].YKELGEK.[L]	PDIA3	Antigen processing and presentation	Disulfide Oxidoreductase Activity (GO:0015036)		Identified	Identified	Identified	Identified
P51532 [1220-1227]	[K].YKLNVDQK.[V]	SMARCA4	Thermogenesis	DNA Polymerase Binding (GO:0070182)		Identified	Identified	Identified	Identified
P07237 [327-338]	[K].YKPESEELTAER.[I]	P4HB		Actin Binding (GO:0003779)		Identified		Identified	Identified
P42766 [78-86]	[K].YKPLDLRPK.[K]	RPL35				Identified	Identified	Identified	Identified	Identified	Identified	Identified	Identified
Q16531 [245-254]	[K].YLAIAPPIIK.[Q]	DDB1		Damaged DNA Binding (GO:0003684)		Identified		Identified	Identified	Identified	Identified	Identified
Q9UKX7 [193-206]	[K].YLANIEQQHGNSGR.[N]	NUP50			Nuclear Membrane (GO:0031965)	Identified		Identified	Identified
Q9NVX2 [128-139]	[K].YLASGSGDTTVR.[F]	NLE1							Identified
Q7Z5R6 [398-405]	[K].YLCCDDTR.[T]	APBB1IP							Identified
Q04637 [1514-1520]	[K].YLCDEQK.[E]	EIF4G1		Translation Initiation Factor Activity (GO:0003743)		Identified	Identified		Identified
P31153 [235-249]	[K].YLDEDTIYHLQPSGR.[F]	MAT2A	Cysteine and methionine metabolism					Identified	Identified
P12270 [422-428]	[K].YLDEIVK.[E]	TPR		Protein Homodimerization Activity (GO:0042803)	Mitotic Spindle (GO:0072686)		Identified	Identified	Identified
P12270 [422-433]	[K].YLDEIVKEVEAK.[A]	TPR		Protein Homodimerization Activity (GO:0042803)	Mitotic Spindle (GO:0072686)	Identified		Identified	Identified
P13473 [281-289]	[K].YLDFVFAVK.[N]	LAMP2	Phagosome			Identified	Identified	Identified	Identified
P62072 [58-64]	[K].YLDIHER.[M]	TIMM10		Protein Homodimerization Activity (GO:0042803)				Identified	Identified
Q9HD26 [209-217]	[K].YLDKELAGR.[V]	GOPC							Identified
Q9UL15 [255-266]	[K].YLDLEEEADTTK.[A]	BAG5						Identified	Identified
Q9NTK5 [282-294]	[K].YLEANMTQSALPK.[I]	OLA1						Identified	Identified
Q96RP9 [735-746]	[K].YLEATGQLPVKK.[G]	GFM1		GTPase Activity (GO:0003924)	Mitochondrial Matrix (GO:0005759)	Identified		Identified	Identified
P10155 [228-234]	[K].YLEAVEK.[V]	RO60					Identified	Identified	Identified
P15153 [154-163]; P63000 [154-163]	[K].YLECSALTQR.[G]	RAC2	Diabetic cardiomyopathy	GTPase Activity (GO:0003924)		Identified	Identified	Identified	Identified
Q01813 [487-496]	[K].YLEEIATQMR.[T]	PFKP	HIF-1 signaling pathway				Identified	Identified	Identified
P09488 [127-134]	[K].YLEELPEK.[L]	GSTM1	Glutathione metabolism	Glutathione Binding (GO:0043295)		Identified	Identified	Identified	Identified
P09488 [127-136]	[K].YLEELPEKLK.[L]	GSTM1	Glutathione metabolism	Glutathione Binding (GO:0043295)
P10515 [638-647]	[K].YLEKPITMLL.[-]	DLAT	Pyruvate metabolism		Mitochondrial Matrix (GO:0005759)			Identified	Identified
Q92820 [63-70]	[K].YLESAGAR.[V]	GGH		Exopeptidase Activity (GO:0008238)	Specific Granule Lumen (GO:0035580)	Identified		Identified	Identified
P54578 [285-291]	[K].YLFTGLK.[L]	USP14				Identified	Identified	Identified	Identified
P62191 [259-265]	[K].YLGDGPK.[L]	PSMC1	Pathways of neurodegeneration					Identified	Identified
P43686 [239-245]	[K].YLGEGPR.[M]	PSMC4	Pathways of neurodegeneration					Identified	Identified
O76031 [438-449]	[K].YLGFGTPSNLGK.[G]	CLPX			Mitochondrial Matrix (GO:0005759)			Identified	Identified
P49757 [43-53]	[K].YLGHVEVDESR.[G]	NUMB				Identified		Identified	Identified
Q14331 [116-128]	[K].YLGINSDGLVVGR.[S]	FRG1						Identified	Identified
P54886 [782-792]	[K].YLHENLPIPQR.[N]	ALDH18A1						Identified	Identified
Q9NR56 [68-76]; Q9NUK0 [69-77]	[K].YLHPPPHLK.[T]	MBNL1				Identified	Identified	Identified	Identified
P27348 [104-115]	[K].YLIANATNPESK.[V]	YWHAQ	Oocyte meiosis			Identified	Identified	Identified	Identified
O15371 [506-514]	[K].YLILKDPNK.[Q]	EIF3D		Translation Initiation Factor Activity (GO:0003743)				Identified	Identified
P31946 [106-117]	[K].YLIPNATQPESK.[V]	YWHAB	Oocyte meiosis	Phosphoserine Residue Binding (GO:0050815)				Identified	Identified
Q9NYB0 [195-208]	[K].YLLGDAPVSPSSQK.[L]	TERF2IP		G-rich Strand Telomeric DNA Binding (GO:0098505)	Chromosome (GO:0005694)			Identified	Identified
Q9UQ88 [413-421]	[K].YLPALQGCR.[S]	CDK11A				Identified		Identified	Identified
O15355 [74-80]	[K].YLPDIIK.[D]	PPM1G				Identified	Identified	Identified	Identified
O15355 [74-83]	[K].YLPDIIKDQK.[A]	PPM1G						Identified	Identified
Q07666 [103-111]	[K].YLPELMAEK.[D]	KHDRBS1		poly(A) Binding (GO:0008143)			Identified	Identified	Identified
O00743 [18-26]	[K].YLPENDLKR.[L]	PPP6C					Identified	Identified	Identified
P46782 [48-55]	[K].YLPHSAGR.[Y]	RPS5				Identified	Identified	Identified	Identified
P21399 [336-344]	[K].YLQAVGMFR.[D]	ACO1	Glyoxylate and dicarboxylate metabolism				Identified	Identified	Identified
Q9UHD8 [390-399]	[K].YLQEEVNINR.[K]	SEPTIN9	Bacterial invasion of epithelial cells	GTPase Activity (GO:0003924)		Identified		Identified	Identified
Q9UHD8 [390-400]	[K].YLQEEVNINRK.[K]	SEPTIN9	Bacterial invasion of epithelial cells	GTPase Activity (GO:0003924)		Identified		Identified	Identified
Q14566 [46-58]	[K].YLQLAEELIRPER.[N]	MCM6	DNA replication	3'-5' DNA Helicase Activity (GO:0043138)				Identified	Identified
Q7Z6Z7 [1609-1618]	[K].YLQSNSNNWR.[W]	HUWE1						Identified	Identified
Q9H7Z6 [126-136]	[K].YLSELAEQPER.[K]	KAT8		RNA Polymerase II-specific DNA-binding Transcription Factor Binding (GO:0061629)	MLL1 Complex (GO:0071339)			Identified	Identified
Q7Z3K3 [1022-1030]	[K].YLSFEAEEK.[L]	POGZ							Identified
Q13177 [139-160]	[K].YLSFTPPEKDGFPSGTPALNAK.[G]	PAK2	Regulation of actin cytoskeleton	GTPase Binding (GO:0051020)		Identified		Identified	Identified
Q10713 [104-114]	[K].YLSGIAHFLEK.[L]	PMPCA						Identified	Identified
P13984 [26-33]	[K].YLSQQWAK.[A]	GTF2F2						Identified	Identified
O00571 [343-351]	[K].YLVLDEADR.[M]	DDX3X		GTPase Activity (GO:0003924)				Identified	Identified
Q9H0S4 [170-178]	[K].YLVMDEADR.[I]	DDX47						Identified	Identified
P04632 [166-172]	[K].YLWNNIK.[RK]	CAPNS1					Identified	Identified	Identified
A6NHL2 [319-327]; Q71U36 [312-320]; P68366 [312-320]	[K].YMACCLLYR.[G]	TUBAL3	Pathways of neurodegeneration						Identified
Q14974 [646-659]	[K].YMEAFKPFLGIGLK.[N]	KPNB1			Nuclear Membrane (GO:0031965)	Identified	Identified	Identified	Identified
P51572 [150-158]	[K].YMEENDQLK.[K]	BCAP31				Identified	Identified	Identified	Identified
P51572 [150-159]	[K].YMEENDQLKK.[G]	BCAP31				Identified	Identified		Identified
O14980 [657-674]	[K].YMLLPNQVWDSIIQQATK.[N]	XPO1			Nuclear Membrane (GO:0031965)			Identified	Identified
P50570 [563-571]	[K].YMLPLDNLK.[IV]	DNM2	Bacterial invasion of epithelial cells	GTPase Activity (GO:0003924)			Identified	Identified	Identified
P22392 [67-85]	[K].YMNSGPVVAMVWEGLNVVK.[T]	NME2							Identified
Q9UKD2 [206-214]	[K].YMWDSQSGR.[F]	MRTO4						Identified	Identified
P47813 [95-101]	[K].YNADEAR.[S]	EIF1AX		Translation Initiation Factor Activity (GO:0003743)		Identified	Identified	Identified	Identified
O75369 [1894-1907]	[K].YNDKHIPGSPFTAK.[I]	FLNB	Proteoglycans in cancer	Actin Binding (GO:0003779)				Identified	Identified
P21333 [1938-1951]	[K].YNEQHVPGSPFTAR.[V]	FLNA	Proteoglycans in cancer	GTPase Binding (GO:0051020)				Identified	Identified	Identified	Identified	Identified	Identified
P41240 [18-32]	[K].YNFHGTAEQDLPFCK.[G]	CSK							Identified
P63167 [32-43]	[K].YNIEKDIAAHIK.[K]	DYNLL1			Cortical Actin Cytoskeleton (GO:0030864)	Identified	Identified	Identified	Identified	Identified	Identified	Identified	Identified
Q9BUJ2 [450-461]	[K].YNILGTNAIMDK.[M]	HNRNPUL1						Identified	Identified
Q00839 [525-536]	[K].YNILGTNTIMDK.[M]	HNRNPU		Actin Binding (GO:0003779)	Chromosome (GO:0005694)	Identified		Identified	Identified	Identified	Identified	Identified	Identified
P50990 [308-314]	[K].YNIMLVR.[L]	CCT8				Identified	Identified	Identified	Identified
P00367 [528-535]	[K].YNLGLDLR.[T]	GLUD1	Alanine, aspartate and glutamate metabolism	Protein Homodimerization Activity (GO:0042803)	Mitochondrial Matrix (GO:0005759)		Identified	Identified	Identified
P63167 [50-60]	[K].YNPTWHCIVGR.[N]	DYNLL1			Cortical Actin Cytoskeleton (GO:0030864)	Identified	Identified	Identified	Identified
Q9UI08 [71-82]	[K].YNQATPTFHQWR.[D]	EVL		SH3 Domain Binding (GO:0017124)			Identified	Identified	Identified
Q9UHB6 [190-196]	[K].YNVPLNR.[L]	LIMA1		Actin Binding (GO:0003779)			Identified	Identified	Identified
O00567 [321-333]	[K].YPASTVQILGAEK.[A]	NOP56	Spinocerebellar ataxia	snoRNA Binding (GO:0030515)	Box C/D RNP Complex (GO:0031428)	Identified		Identified	Identified
P60520 [25-35]	[K].YPDRVPVIVEK.[VA]	GABARAPL2	Pathways of neurodegeneration	Microtubule Binding (GO:0008017)				Identified	Identified
Q13404 [75-83]	[K].YPEAPPFVR.[F]	UBE2V1				Identified	Identified	Identified	Identified
Q15819 [73-81]	[K].YPEAPPSVR.[F]	UBE2V2					Identified	Identified	Identified
P62136 [114-122]; P36873 [114-122]; P62140 [113-121]	[K].YPENFFLLR.[G]	PPP1CA	Diabetic cardiomyopathy			Identified	Identified	Identified	Identified
Q9ULC4 [88-99]	[K].YPFILPHQQVDK.[G]	MCTS1				Identified		Identified	Identified
Q9ULC4 [88-103]	[K].YPFILPHQQVDKGAIK.[F]	MCTS1				Identified	Identified	Identified	Identified
P68133 [71-86]	[K].YPIEHGIITNWDDMEK.[I]	ACTA1				Identified	Identified	Identified	Identified
P60709 [69-84]; P63261 [69-84]	[K].YPIEHGIVTNWDDMEK.[I]	ACTB	Bacterial invasion of epithelial cells		Vesicle (GO:0031982)				Identified
Q92974 [394-400]	[K].YPLLISR.[I]	ARHGEF2		GTPase Binding (GO:0051020)	Vesicle (GO:0031982)		Identified	Identified	Identified
Q92888 [568-585]	[K].YPLLLQSIGQNTEEPTER.[E]	ARHGEF1	Proteoglycans in cancer			Identified			Identified
Q92619 [168-186]	[K].YPLLNTVETLTAAGTLIAK.[V]	ARHGAP45						Identified	Identified
Q06124 [100-111]	[K].YPLNCADPTSER.[W]	PTPN11	Proteoglycans in cancer	Protein Phosphorylated Amino Acid Binding (GO:0045309)		Identified		Identified	Identified
P29350 [98-109]	[K].YPLNCSDPTSER.[W]	PTPN6	Proteoglycans in cancer	Protein Phosphorylated Amino Acid Binding (GO:0045309)	Specific Granule Lumen (GO:0035580)			Identified	Identified
Q2YDI2 [418-426]	[K].YPNCPTDVR.[Q]	ORC4				Identified		Identified	Identified
Q96G03 [293-300]	[K].YPNPEEGK.[G]	PGM2	Pentose phosphate pathway				Identified	Identified	Identified
P35626 [466-474]; P25098 [466-474]	[K].YPPPLIPPR.[G]	GRK3				Identified	Identified	Identified	Identified
O75643 [1295-1313]	[K].YPPPTELLDLQPLPVSALR.[N]	SNRNP200			Spliceosomal tri-snRNP Complex (GO:0097526)		Identified	Identified	Identified
P23526 [143-151]	[K].YPQLLPGIR.[G]	AHCY	Cysteine and methionine metabolism			Identified	Identified	Identified	Identified
Q8TEQ6 [1188-1198]	[K].YPSATNNTPAK.[Q]	GEMIN5		U1 snRNA Binding (GO:0030619)		Identified	Identified	Identified	Identified
P29218 [62-78]	[K].YPSHSFIGEESVAAGEK.[S]	IMPA1		Protein Homodimerization Activity (GO:0042803)		Identified		Identified	Identified
O00429 [273-279]	[K].YPSLANR.[N]	DNM1L		GTPase Activity (GO:0003924)		Identified		Identified	Identified
Q5SSJ5 [191-198]	[K].YPSLELER.[R]	HP1BP3			Chromosome (GO:0005694)			Identified	Identified
Q5SSJ5 [191-199]	[K].YPSLELERR.[G]	HP1BP3			Chromosome (GO:0005694)	Identified	Identified	Identified	Identified
O43768 [41-56]	[K].YPSLGQKPGGSDFLMK.[R]	ENSA				Identified		Identified	Identified
Q08211 [1038-1048]	[K].YPSPFFVFGEK.[I]	DHX9		3'-5' DNA Helicase Activity (GO:0043138)		Identified		Identified	Identified
Q6P2H3 [7-25]	[K].YPTEGISHVTSPSSDVIQK.[G]	CEP85						Identified	Identified
Q5VYK3 [150-156]	[K].YPVESSK.[S]	ECPAS							Identified
O94776 [153-169]	[K].YQAEIPDRLVEGESDNR.[N]	MTA2		RNA Polymerase II-specific DNA-binding Transcription Factor Binding (GO:0061629)				Identified	Identified
P40429 [149-159]	[K].YQAVTATLEEK.[R]	RPL13A						Identified	Identified	Identified	Identified	Identified	Identified
Q14145 [85-97]	[K].YQDAPAAQFMAHK.[V]	KEAP1		RNA Polymerase II-specific DNA-binding Transcription Factor Binding (GO:0061629)				Identified	Identified
P40121 [116-127]	[K].YQEGGVESAFHK.[T]	CAPG			Mitotic Spindle (GO:0072686)	Identified			Identified
Q14444 [99-110]	[K].YQEVTNNLEFAK.[E]	CAPRIN1						Identified	Identified	Identified	Identified	Identified	Identified
P21796 [225-236]	[K].YQIDPDACFSAK.[V]	VDAC1	Diabetic cardiomyopathy					Identified	Identified
P07237 [196-207]	[K].YQLDKDGVVLFK.[K]	P4HB		Actin Binding (GO:0003779)		Identified	Identified	Identified	Identified
P07237 [196-208]	[K].YQLDKDGVVLFKK.[F]	P4HB		Actin Binding (GO:0003779)		Identified		Identified	Identified
P45880 [236-247]	[K].YQLDPTASISAK.[V]	VDAC2	Diabetic cardiomyopathy					Identified	Identified	Identified	Identified	Identified	Identified
P33991 [820-828]	[K].YQQLFEDIR.[G]	MCM4	DNA replication	Single-Stranded DNA Helicase Activity (GO:0017116)				Identified	Identified
P51858 [45-61]	[K].YQVFFFGTHETAFLGPK.[D]	HDGF		Transcription Corepressor Binding (GO:0001222)		Identified		Identified	Identified
P13639 [367-386]	[K].YRCELLYEGPPDDEAAMGIK.[S]	EEF2		GTPase Activity (GO:0003924)					Identified
O43324 [22-28]	[K].YSAQGER.[Q]	EEF1E1							Identified
Q14008 [1860-1870]	[K].YSDADIEPFLK.[N]	CKAP5		Microtubule Binding (GO:0008017)				Identified	Identified
Q9BXS6 [14-22]	[K].YSDLQNLAK.[S]	NUSAP1		Microtubule Binding (GO:0008017)	Mitotic Spindle (GO:0072686)			Identified	Identified
Q9Y5K5 [211-217]	[K].YSEGEIR.[F]	UCHL5						Identified	Identified
Q9Y3P8 [148-158]	[K].YSEVVLDSEPK.[S]	SIT1							Identified
P67775 [284-294]	[K].YSFLQFDPAPR.[R]	PPP2CA	mRNA surveillance pathway	Tau Protein Binding (GO:0048156)		Identified		Identified	Identified
Q14738 [74-82]	[K].YSGGPQIVK.[K]	PPP2R5D	mRNA surveillance pathway				Identified	Identified	Identified
Q15046 [112-127]	[K].YSHLQPGDHLTDITLK.[V]	KARS1	Aminoacyl-tRNA biosynthesis	aminoacyl-tRNA Ligase Activity (GO:0004812)	Mitochondrial Matrix (GO:0005759)	Identified	Identified	Identified	Identified	Identified	Identified	Identified	Identified
P00558 [76-86]	[K].YSLEPVAVELK.[S]	PGK1	HIF-1 signaling pathway			Identified		Identified	Identified
P36776 [473-482]	[K].YSNENLDLAR.[A]	LONP1		DNA Polymerase Binding (GO:0070182)	Mitochondrial Matrix (GO:0005759)			Identified	Identified
Q92522 [48-57]	[K].YSQLVVETIR.[R]	H1-10				Identified	Identified	Identified	Identified	Identified	Identified	Identified	Identified
Q92522 [48-58]	[K].YSQLVVETIRR.[L]	H1-10				Identified	Identified	Identified	Identified	Identified	Identified	Identified	Identified
P62269 [95-106]	[K].YSQVLANGLDNK.[L]	RPS18						Identified	Identified	Identified	Identified	Identified	Identified
P18887 [370-379]	[K].YSQVLGLGGR.[I]	XRCC1		Damaged DNA Binding (GO:0003684)					Identified
Q96SI9 [340-356]	[K].YSWSVTDKEGAGSSALK.[R]	STRBP						Identified	Identified
P61513 [37-44]	[K].YTCSFCGK.[T]	RPL37A				Identified	Identified	Identified	Identified
Q15007 [44-56]	[K].YTDLNSNDVTGLR.[E]	WTAP			Nuclear Membrane (GO:0031965)			Identified	Identified
Q9Y5B9 [893-904]	[K].YTEGVQSLNWTK.[I]	SUPT16H						Identified	Identified
Q7KZF4 [178-184]	[K].YTIENPR.[H]	SND1				Identified		Identified	Identified
P14735 [224-238]	[K].YTLETRPNQEGIDVR.[Q]	IDE		Protein Homodimerization Activity (GO:0042803)				Identified	Identified
Q14566 [174-181]	[K].YTQPNICR.[N]	MCM6	DNA replication	3'-5' DNA Helicase Activity (GO:0043138)				Identified	Identified
Q08211 [200-209]	[K].YTQVGPDHNR.[S]	DHX9		3'-5' DNA Helicase Activity (GO:0043138)			Identified	Identified	Identified
Q9UNS2 [244-251]	[K].YTSQIVGR.[F]	COPS3
P63244 [140-155]	[K].YTVQDESHSEWVSCVR.[F]	RACK1		Protein Homodimerization Activity (GO:0042803)				Identified	Identified
O14818 [228-241]	[K].YVAEIEKEKEENEK.[K]	PSMA7	Pathways of neurodegeneration					Identified	Identified
P62826 [39-56]	[K].YVATLGVEVHPLVFHTNR.[G]	RAN		GTPase Activity (GO:0003924)		Identified	Identified	Identified	Identified
P62249 [99-105]	[K].YVDEASK.[K]	RPS16				Identified		Identified	Identified
P62249 [99-106]	[K].YVDEASKK.[E]	RPS16							Identified
O60508 [199-222]	[K].YVDEKDVAKPSEEEQKELDEITAK.[R]	CDC40						Identified	Identified
P11717 [1455-1466]	[K].YVDGDLCPDGIR.[K]	IGF2R						Identified	Identified
P48047 [193-199]	[K].YVDMSVK.[T]	ATP5PO	Diabetic cardiomyopathy		Mitochondrial Proton-Transporting ATP Synthase Complex (GO:0005753)				Identified
Q9UBU8 [104-111]	[K].YVDTNLQK.[Q]	MORF4L1			Sin3 Complex (GO:0016580)	Identified	Identified	Identified	Identified
P60953 [154-163]	[K].YVECSALTQK.[G]	CDC42	Bacterial invasion of epithelial cells	GTPase Activity (GO:0003924)	Mitotic Spindle (GO:0072686)	Identified		Identified	Identified
A6NHR9 [681-688]	[K].YVEDEMAR.[L]	SMCHD1		Protein Homodimerization Activity (GO:0042803)		Identified		Identified	Identified
P46459 [294-303]	[K].YVGESEANIR.[K]	NSF				Identified	Identified	Identified	Identified
P61254 [78-84]; Q9UNX3 [78-84]	[K].YVIYIER.[V]	RPL26				Identified	Identified	Identified	Identified
Q5T8P6 [35-41]	[K].YVLALVK.[K]	RBM26						Identified	Identified
Q9BZF1 [707-714]	[K].YVLEEAQR.[Q]	OSBPL8						Identified	Identified
O75369 [811-818]	[K].YVPPAAGR.[Y]	FLNB	Proteoglycans in cancer	Actin Binding (GO:0003779)		Identified	Identified	Identified	Identified
O75821 [213-219]	[K].YVPPSLR.[D]	EIF3G		Translation Initiation Factor Activity (GO:0003743)			Identified	Identified	Identified
Q14980 [1476-1484]	[K].YVQELAAVR.[A]	NUMA1		Disordered Domain Specific Binding (GO:0097718)	Mitotic Spindle (GO:0072686)		Identified	Identified	Identified
P52566 [125-131]	[K].YVQHTYR.[T]	ARHGDIB		GTPase Activity (GO:0003924)				Identified	Identified
O00231 [72-82]	[K].YVRPFLNSISK.[A]	PSMD11	Pathways of neurodegeneration			Identified	Identified	Identified	Identified
P41227 [106-112]	[K].YVSLHVR.[K]	NAA10				Identified	Identified	Identified	Identified
O75419 [238-247]	[K].YVTDVGVLQR.[H]	CDC45
P11586 [371-386]	[K].YVVVTGITPTPLGEGK.[S]	MTHFD1	One carbon pool by folate					Identified	Identified
Q9BZE4 [416-425]	[K].YWDLMNLSEK.[H]	GTPBP4		GTPase Activity (GO:0003924)	Nuclear Membrane (GO:0031965)			Identified	Identified
O60749 [507-516]; Q13596 [510-519]	[K].YWEAFLPEAK.[A]	SNX2		Protein Homodimerization Activity (GO:0042803)				Identified	Identified
Q99986 [113-121]	[K].YWGSGLHDK.[N]	VRK1						Identified	Identified
Q9NWZ8 [234-242]	[K].YWPVIPLKF.[-]	GEMIN8						Identified	Identified
O00170 [202-210]	[K].YYDAIACLK.[N]	AIP						Identified	Identified
O14980 [77-88]	[K].YYGLQILENVIK.[T]	XPO1			Nuclear Membrane (GO:0031965)			Identified	Identified
P62979 [105-113]	[K].YYKVDENGK.[I]	RPS27A	Pathways of neurodegeneration	Protease Binding (GO:0002020)	Vesicle (GO:0031982)	Identified		Identified	Identified
P19623 [278-285]	[K].YYNSDVHR.[A]	SRM	Cysteine and methionine metabolism	Protein Homodimerization Activity (GO:0042803)		Identified		Identified	Identified
P68104 [85-96]	[K].YYVTIIDAPGHR.[D]	EEF1A1	Legionellosis	GTPase Activity (GO:0003924)	Cortical Actin Cytoskeleton (GO:0030864)	Identified	Identified	Identified	Identified
Q14839 [1458-1465]	[KR].AYVSLFMR.[H]	CHD4		RNA Polymerase II-specific DNA-binding Transcription Factor Binding (GO:0061629)		Identified	Identified	Identified	Identified
P37802 [183-196]	[KR].GASQAGMTGYGMPR.[Q]	TAGLN2			Vesicle (GO:0031982)			Identified	Identified
P60709 [239-254]; P68133 [241-256]; P63261 [239-254]	[KR].SYELPDGQVITIGNER.[F]	ACTB	Bacterial invasion of epithelial cells		Vesicle (GO:0031982)	Identified	Identified	Identified	Identified
P11908 [244-260]; P60891 [244-260]	[KR].VYAILTHGIFSGPAISR.[I]	PRPS2	Pentose phosphate pathway	Protein Homodimerization Activity (GO:0042803)		Identified	Identified	Identified	Identified	Identified	Identified	Identified	Identified
P46926 [34-50]; Q8TDQ7 [34-50]	[KR].YFTLGLPTGSTPLGCYK.[K]	GNPDA1						Identified	Identified
P46926 [34-51]; Q8TDQ7 [34-51]	[KR].YFTLGLPTGSTPLGCYKK.[L]	GNPDA1
P11388 [481-487]; Q02880 [502-508]	[KR].YGVFPLR.[G]	TOP2A		DNA Binding, Bending (GO:0008301)	Chromosome (GO:0005694)			Identified	Identified
Q9BZK7 [456-464]	[KR].YLASGSFDK.[CY]	TBL1XR1			Mitotic Spindle (GO:0072686)			Identified	Identified
O14818 [118-124]	[KR].YTQSNGR.[R]	PSMA7	Pathways of neurodegeneration
P13929 [33-50]; P09104 [33-50]; P06733 [33-50]	[R].AAVPSGASTGIYEALELR.[D]	ENO3	HIF-1 signaling pathway			Identified	Identified		Identified
P61247 [253-264]	[R].ADGYEPPVQESV.[-]	RPS3A				Identified	Identified	Identified	Identified
P62241 [185-193]	[R].ADGYVLEGK.[E]	RPS8						Identified	Identified
Q9Y639 [210-227]	[R].AEDSGEYHCVYHFVSAPK.[A]	NPTN					Identified
P84103 [29-37]	[R].AFGYYGPLR.[S]	SRSF3				Identified	Identified	Identified	Identified	Identified	Identified	Identified	Identified
Q9H7Z7 [118-137]	[R].AFLDFHALPYQVVEVNPVRR.[A]	PTGES2		Glutathione Binding (GO:0043295)			Identified
Q16629 [30-38]	[R].AFSYYGPLR.[T]	SRSF7				Identified		Identified	Identified	Identified	Identified		Identified
P55263 [339-349]	[R].AGHYAASIIIR.[R]	ADK				Identified	Identified	Identified	Identified
P78527 [1461-1489]	[R].AGLLHNILPSQSTDLHHSVGTELLSLVYK.[G]	PRKDC	Non-homologous end-joining	RNA Polymerase II-specific DNA-binding Transcription Factor Binding (GO:0061629)		Identified	Identified	Identified	Identified
P22033 [349-369]	[R].AHCQTSGWSLTEQDPYNNIVR.[T]	MMUT	Glyoxylate and dicarboxylate metabolism	GTPase Activity (GO:0003924)	Mitochondrial Matrix (GO:0005759)		Identified
P62136 [247-260]; P36873 [247-260]; P62140 [246-259]	[R].AHQVVEDGYEFFAK.[R]	PPP1CA	Diabetic cardiomyopathy			Identified		Identified	Identified			Identified	Identified
P62136 [247-261]; P36873 [247-261]; P62140 [246-260]	[R].AHQVVEDGYEFFAKR.[Q]	PPP1CA	Diabetic cardiomyopathy					Identified	Identified
P82933 [107-119]	[R].AIAYLFPSGLFEK.[R]	MRPS9				Identified	Identified
P82933 [107-120]	[R].AIAYLFPSGLFEKR.[A]	MRPS9				Identified	Identified
P50502 [174-188]	[R].AIEINPDSAQPYKWR.[G]	ST13					Identified
O15355 [399-407]	[R].AIGDHFYKR.[N]	PPM1G				Identified	Identified	Identified
Q15785 [234-241]	[R].ALCYLVLK.[Q]	TOMM34				Identified	Identified
Q13098 [373-388]	[R].ALIQYFSPYVSADMHR.[M]	GPS1					Identified
P30519 [174-199]	[R].ALKLPSTGEGTQFYLFENVDNAQQFK.[Q]	HMOX2				Identified
P13639 [163-180]	[R].ALLELQLEPEELYQTFQR.[I]	EEF2		GTPase Activity (GO:0003924)		Identified	Identified	Identified	Identified		Identified	Identified	Identified
Q9UL46 [189-203]	[R].ALVHERDEAAYGELR.[A]	PSME2	Antigen processing and presentation						Identified	Identified	Identified	Identified	Identified
P49589 [520-532]	[R].ALVSQCNLYMAAR.[K]	CARS1	Aminoacyl-tRNA biosynthesis	aminoacyl-tRNA Ligase Activity (GO:0004812)		Identified	Identified	Identified	Identified
Q9UJX3 [358-364]	[R].ALYLGAK.[A]	ANAPC7	Oocyte meiosis		Spindle (GO:0005819)	Identified
Q16531 [515-527]	[R].ALYYLQIHPQELR.[Q]	DDB1		Damaged DNA Binding (GO:0003684)		Identified	Identified	Identified	Identified	Identified	Identified	Identified	Identified
Q9BTY7 [171-190]	[R].APLHYLAPLLSNLSQRPAAR.[A]	HGH1				Identified	Identified	Identified	Identified
P62917 [129-144]	[R].ASGNYATVISHNPETK.[K]	RPL8				Identified	Identified	Identified	Identified	Identified	Identified	Identified	Identified
P62917 [129-145]	[R].ASGNYATVISHNPETKK.[T]	RPL8				Identified				Identified	Identified	Identified	Identified
Q9NVI7 [479-487]	[R].ATLNAFLYR.[T]	ATAD3A				Identified	Identified	Identified	Identified
P11387 [476-484]	[R].AVALYFIDK.[L]	TOP1		DNA Binding, Bending (GO:0008301)	Chromosome (GO:0005694)	Identified	Identified	Identified	Identified	Identified	Identified	Identified	Identified
Q00610 [1435-1441]	[R].AVNYFSK.[V]	CLTC	Bacterial invasion of epithelial cells	Disordered Domain Specific Binding (GO:0097718)	Extracellular Membrane-Bounded Organelle (GO:0065010)	Identified		Identified
Q14137 [352-358]	[R].AVPAYGR.[F]	BOP1			Chromosome (GO:0005694)			Identified	Identified
Q16630 [432-456]	[R].AVSDASAGDYGSAIETLVTAISLIK.[Q]	CPSF6	mRNA surveillance pathway								Identified	Identified
Q7Z4W1 [142-153]	[R].AVTNHSVYCSTK.[G]	DCXR		Oxidoreductase Activity, Acting On The CH-OH Group Of Donors, NAD Or NADP As Acceptor (GO:0016616)			Identified	Identified
O75369 [650-657]	[R].AYGPGLEK.[S]	FLNB	Proteoglycans in cancer	Actin Binding (GO:0003779)		Identified	Identified	Identified	Identified
P50991 [281-288]	[R].AYILNLVK.[Q]	CCT4				Identified	Identified	Identified	Identified	Identified	Identified	Identified	Identified
Q9C005 [55-74]	[R].AYLDQTVVPILLQGLAVLAK.[E]	DPY30		Protein Homodimerization Activity (GO:0042803)	MLL1 Complex (GO:0071339)	Identified	Identified		Identified
Q96G46 [171-178]	[R].CPYGVTCR.[F]	DUS3L					Identified		Identified
O75821 [169-180]	[R].CPYKDTLGPMQK.[E]	EIF3G		Translation Initiation Factor Activity (GO:0003743)		Identified	Identified		Identified
P62805 [69-78]	[R].DAVTYTEHAK.[R]	H4C1	Neutrophil extracellular trap formation			Identified	Identified	Identified	Identified	Identified	Identified	Identified	Identified
P62805 [69-79]	[R].DAVTYTEHAKR.[K]	H4C1	Neutrophil extracellular trap formation			Identified	Identified	Identified	Identified
P38159 [211-217]; Q96E39 [211-217]	[R].DDGYSTK.[D]	RBMX							Identified
P18077 [37-45]	[R].DETEFYLGK.[R]	RPL35A				Identified
P18077 [37-46]	[R].DETEFYLGKR.[C]	RPL35A				Identified	Identified	Identified	Identified
P63244 [48-57]	[R].DETNYGIPQR.[A]	RACK1		Protein Homodimerization Activity (GO:0042803)		Identified	Identified	Identified	Identified
Q08211 [64-71]	[R].DFVNYLVR.[I]	DHX9		3'-5' DNA Helicase Activity (GO:0043138)		Identified	Identified		Identified	Identified	Identified	Identified	Identified
P31942 [288-301]	[R].DGMDNQGGYGSVGR.[M]	HNRNPH3						Identified	Identified
P61158 [199-209]	[R].DITYFIQQLLR.[ED]	ACTR3	Bacterial invasion of epithelial cells			Identified	Identified	Identified	Identified
P08238 [613-623]	[R].DNSTMGYMMAK.[K]	HSP90AB1	Antigen processing and presentation	Disordered Domain Specific Binding (GO:0097718)		Identified		Identified	Identified
P50750 [285-294]	[R].DPYALDLIDK.[L]	CDK9					Identified
O75326 [508-517]	[R].DPYCGWDQGR.[C]	SEMA7A					Identified
Q9HCD5 [14-22]	[R].DPYGFGDSR.[D]	NCOA5					Identified
Q06203 [199-210]	[R].DPYGNRPLCIGR.[L]	PPAT	Alanine, aspartate and glutamate metabolism			Identified	Identified		Identified
Q92945 [307-320]	[R].DQGGFGDRNEYGSR.[I]	KHSRP		mRNA 3'-UTR AU-rich Region Binding (GO:0035925)				Identified	Identified
P38159 [188-195]; Q96E39 [188-195]	[R].DSYGGPPR.[R]	RBMX				Identified	Identified	Identified	Identified
P38159 [188-202]; Q96E39 [188-202]	[R].DSYGGPPRREPLPSR.[R]	RBMX						Identified	Identified
P38159 [204-210]; Q96E39 [204-210]	[R].DVYLSPR.[D]	RBMX				Identified	Identified	Identified	Identified
P38159 [233-239]; Q96E39 [233-239]	[R].DYAPPPR.[D]	RBMX				Identified		Identified	Identified
P61978 [279-286]	[R].DYDDMSPR.[R]	HNRNPK				Identified	Identified		Identified
P12268 [232-238]; P20839 [232-238]	[R].DYPLASK.[D]	IMPDH2		Oxidoreductase Activity, Acting On The CH-OH Group Of Donors, NAD Or NADP As Acceptor (GO:0016616)				Identified	Identified
Q13451 [212-222]	[R].EEQCILYLGPR.[Y]	FKBP5	Estrogen signaling pathway			Identified		Identified	Identified
Q9Y320 [254-263]	[R].EFNLNELYQR.[A]	TMX2		Disulfide Oxidoreductase Activity (GO:0015036)			Identified
P22681 [334-343]	[R].EGFYLFPDGR.[N]	CBL	Bacterial invasion of epithelial cells	SH3 Domain Binding (GO:0017124)		Identified			Identified
Q9NR30 [719-725]	[R].EGYGGFR.[G]	DDX21		miRNA Binding (GO:0035198)	Chromosome (GO:0005694)			Identified	Identified
P68104 [135-146]	[R].EHALLAYTLGVK.[Q]	EEF1A1	Legionellosis	GTPase Activity (GO:0003924)	Cortical Actin Cytoskeleton (GO:0030864)	Identified	Identified	Identified	Identified
P68104 [135-154]	[R].EHALLAYTLGVKQLIVGVNK.[M]	EEF1A1	Legionellosis	GTPase Activity (GO:0003924)	Cortical Actin Cytoskeleton (GO:0030864)	Identified	Identified	Identified	Identified
Q96PC5 [1123-1140]	[R].EHSPYGPSPLGWPSSETR.[A]	MIA2					Identified
P23396 [28-40]	[R].ELAEDGYSGVEVR.[V]	RPS3		Damaged DNA Binding (GO:0003684)	Mitochondrial Matrix (GO:0005759)	Identified			Identified
P62873 [138-150]	[R].ELAGHTGYLSCCR.[F]	GNB1		GTPase Activity (GO:0003924)	Extracellular Membrane-Bounded Organelle (GO:0065010)	Identified			Identified
Q92945 [305-320]	[R].ERDQGGFGDRNEYGSR.[I]	KHSRP		mRNA 3'-UTR AU-rich Region Binding (GO:0035925)					Identified
Q9P258 [416-422]	[R].ESTMYPK.[A]	RCC2		GTPase Binding (GO:0051020)					Identified
Q96BN2 [289-303]	[R].EVIPTHTVYALNIER.[I]	TADA1				Identified	Identified
Q14103 [200-218]	[R].EYFGGFGEVESIELPMDNK.[T]	HNRNPD		Telomeric DNA Binding (GO:0042162)		Identified	Identified
P26641 [415-428]	[R].EYFSWEGAFQHVGK.[A]	EEF1G	Legionellosis					Identified	Identified
P62899 [24-32]	[R].EYTINIHKR.[I]	RPL31				Identified	Identified	Identified	Identified	Identified	Identified	Identified	Identified
P00387 [62-84]	[R].FALPSPQHILGLPVGQHIYLSAR.[I]	CYB5R3				Identified	Identified	Identified	Identified	Identified	Identified	Identified	Identified
Q71U36 [244-264]; P68366 [244-264]	[R].FDGALNVDLTEFQTNLVPYPR.[I]	TUBA1A	Pathways of neurodegeneration			Identified	Identified	Identified	Identified
Q02790 [190-206]	[R].FEIGEGENLDLPYGLER.[A]	FKBP4	Estrogen signaling pathway			Identified	Identified		Identified	Identified	Identified	Identified	Identified
Q5BKZ1 [71-80]	[R].FGPYESYDSR.[S]	ZNF326		Basal RNA Polymerase II Transcription Machinery Binding (GO:0001099)			Identified
P49720 [100-115]	[R].FGPYYTEPVIAGLDPK.[T]	PSMB3	Pathways of neurodegeneration			Identified
Q9H3N1 [95-107]	[R].FIITALPTIYHCK.[D]	TMX1		Disulfide Oxidoreductase Activity (GO:0015036)		Identified	Identified	Identified	Identified
P62910 [49-65]	[R].FKGQILMPNIGYGSNKK.[T]	RPL32				Identified	Identified	Identified	Identified	Identified	Identified	Identified	Identified
Q15021 [1086-1100]	[R].FPNLVDPWTPHLYAR.[L]	NCAPD2			Chromosome (GO:0005694)	Identified	Identified	Identified	Identified
Q8WW33 [30-36]	[R].FPYHLIK.[C]	GTSF1				Identified	Identified
P51149 [70-79]	[R].FQSLGVAFYR.[G]	RAB7A	Phagosome	GTPase Activity (GO:0003924)		Identified	Identified	Identified	Identified
P68431 [85-116]	[R].FQSSAVMALQEACEAYLVGLFEDTNLCAIHAK.[R]	H3C1	Neutrophil extracellular trap formation			Identified					Identified	Identified	Identified
P18669 [22-39]	[R].FSGWYDADLSPAGHEEAK.[R]	PGAM1						Identified	Identified			Identified	Identified
P18669 [22-40]	[R].FSGWYDADLSPAGHEEAKR.[G]	PGAM1				Identified	Identified	Identified	Identified
Q02543 [44-52]	[R].FWYFVSQLK.[K]	RPL18A				Identified	Identified	Identified	Identified
Q02543 [44-53]	[R].FWYFVSQLKK.[M]	RPL18A				Identified		Identified	Identified
P27797 [74-87]	[R].FYALSASFEPFSNK.[G]	CALR	Antigen processing and presentation	Nuclear Androgen Receptor Binding (GO:0050681)		Identified	Identified	Identified	Identified	Identified	Identified	Identified	Identified
Q02252 [493-500]	[R].GDTNFYGK.[Q]	ALDH6A1	Propanoate metabolism		Mitochondrial Matrix (GO:0005759)	Identified	Identified		Identified
Q16630 [393-400]	[R].GDYGPPGR.[E]	CPSF6	mRNA surveillance pathway				Identified		Identified
O43598 [16-30]	[R].GEPGRPALYFCGSIR.[G]	DNPH1				Identified	Identified	Identified	Identified
P09651 [56-78]	[R].GFGFVTYATVEEVDAAMNARPHK.[V]	HNRNPA1		G-rich Strand Telomeric DNA Binding (GO:0098505)		Identified	Identified	Identified	Identified	Identified	Identified	Identified	Identified
Q13151 [140-154]	[R].GFGFVYFQNHDAADK.[A]	HNRNPA0		mRNA 3'-UTR AU-rich Region Binding (GO:0035925)		Identified	Identified	Identified	Identified
Q04760 [124-140]	[R].GFGHIGIAVPDVYSACK.[R]	GLO1	Pyruvate metabolism			Identified	Identified	Identified	Identified
Q04760 [124-141]	[R].GFGHIGIAVPDVYSACKR.[F]	GLO1	Pyruvate metabolism				Identified		Identified
Q08945 [358-370]	[R].GFIYVHKPPVHIR.[F]	SSRP1				Identified	Identified	Identified	Identified
Q8NE71 [714-723]	[R].GFNLPYQDAR.[K]	ABCF1					Identified	Identified	Identified
P67812 [144-161]	[R].GFVPYIGIVTILMNDYPK.[F]	SEC11A	Protein export			Identified	Identified	Identified	Identified
Q9BTZ2 [160-186]	[R].GGGSVVIVSSIAAFSPSPGFSPYNVSK.[T]	DHRS4		Oxidoreductase Activity, Acting On The CH-OH Group Of Donors, NAD Or NADP As Acceptor (GO:0016616)			Identified		Identified
P22626 [229-238]	[R].GGSDGYGSGR.[G]	HNRNPA2B1		G-rich Strand Telomeric DNA Binding (GO:0098505)					Identified
P11413 [247-257]	[R].GGYFDEFGIIR.[D]	G6PD	Diabetic cardiomyopathy	Oxidoreductase Activity, Acting On The CH-OH Group Of Donors, NAD Or NADP As Acceptor (GO:0016616)				Identified	Identified
O15067 [849-862]	[R].GHLLYVALSPGQHR.[L]	PFAS				Identified	Identified	Identified	Identified
Q9BSJ2 [398-415]	[R].GIIHDPYSEFMVEEHELR.[K]	TUBGCP2		Microtubule Binding (GO:0008017)		Identified	Identified	Identified	Identified
P68133 [65-86]	[R].GILTLKYPIEHGIITNWDDMEK.[I]	ACTA1						Identified	Identified			Identified	Identified
P23526 [152-166]	[R].GISEETTTGVHNLYK.[M]	AHCY	Cysteine and methionine metabolism			Identified	Identified	Identified	Identified	Identified	Identified	Identified	Identified
P14625 [396-404]	[R].GLFDEYGSK.[K]	HSP90B1	Estrogen signaling pathway					Identified	Identified
P31942 [175-200]	[R].GMGGHGYGGAGDASSGFHGGHFVHMR.[G]	HNRNPH3				Identified	Identified		Identified	Identified	Identified	Identified	Identified
P23246 [682-693]	[R].GMGPGTPAGYGR.[G]	SFPQ		Protein Homodimerization Activity (GO:0042803)		Identified	Identified	Identified	Identified
P33991 [725-732]	[R].GMVSAYPR.[Q]	MCM4	DNA replication	Single-Stranded DNA Helicase Activity (GO:0017116)		Identified	Identified	Identified	Identified
P62312 [67-78]	[R].GNNVLYISTQKR.[R]	LSM6	RNA degradation		Spliceosomal tri-snRNP Complex (GO:0097526)	Identified	Identified	Identified	Identified
P37802 [5-12]	[R].GPAYGLSR.[E]	TAGLN2			Vesicle (GO:0031982)	Identified	Identified	Identified	Identified
O60504 [595-618]	[R].GPSHPLDLGTSSPNTSQIHWTPYR.[A]	SORBS3					Identified
P26599 [123-134]	[R].GQPIYIQFSNHK.[E]	PTBP1		Poly-Pyrimidine Tract Binding (GO:0008187)		Identified	Identified	Identified	Identified	Identified	Identified	Identified	Identified
P07766 [102-115]	[R].GSKPEDANFYLYLR.[A]	CD3E		SH3 Domain Binding (GO:0017124)		Identified	Identified		Identified
Q9BQ39 [156-166]	[R].GVTYLFPIQVK.[T]	DDX50				Identified	Identified	Identified	Identified
O43390 [207-216]	[R].GYAFITFCGK.[E]	HNRNPR				Identified	Identified	Identified	Identified	Identified		Identified	Identified
O60506 [204-213]	[R].GYAFVTFCTK.[E]	SYNCRIP				Identified	Identified	Identified	Identified
P11388 [1081-1088]	[R].GYDSDPVK.[A]	TOP2A		DNA Binding, Bending (GO:0008301)	Chromosome (GO:0005694)	Identified	Identified	Identified	Identified
Q8NBS9 [395-403]	[R].GYPTLLLFR.[G]	TXNDC5				Identified	Identified	Identified	Identified	Identified	Identified	Identified	Identified
P25787 [5-18]	[R].GYSFSLTTFSPSGK.[L]	PSMA2	Pathways of neurodegeneration			Identified	Identified	Identified	Identified
P60709 [197-206]; P63261 [197-206]	[R].GYSFTTTAER.[E]	ACTB	Bacterial invasion of epithelial cells		Vesicle (GO:0031982)	Identified	Identified	Identified	Identified	Identified	Identified	Identified	Identified
P34897 [369-389]	[R].GYSLVSGGTDNHLVLVDLRPK.[G]	SHMT2	Glyoxylate and dicarboxylate metabolism	Protein Homodimerization Activity (GO:0042803)	Mitochondrial Matrix (GO:0005759)	Identified	Identified	Identified	Identified	Identified	Identified	Identified	Identified
Q16864 [76-102]	[R].HALDAHQQSIPAVLEIPSKEHPYDAAK.[D]	ATP6V1F	Phagosome				Identified	Identified
Q53GS9 [104-113]	[R].HCPYLDTINR.[S]	USP39			Spliceosomal tri-snRNP Complex (GO:0097526)		Identified
Q8IZD4 [24-30]	[R].HDPYINR.[I]	DCP1B	RNA degradation				Identified	Identified
O60341 [259-269]	[R].HGLINFGIYKR.[I]	KDM1A	Thermogenesis	Nuclear Androgen Receptor Binding (GO:0050681)		Identified	Identified	Identified	Identified
Q12931 [506-518]	[R].HLAEHSPYYEAMK.[K]	TRAP1	Pathways of neurodegeneration				Identified
P42575 [442-452]	[R].HLYLFPGHPPT.[-]	CASP2				Identified	Identified	Identified	Identified
Q13330 [498-509]	[R].HPYLPINSAAIK.[A]	MTA1		RNA Polymerase II-specific DNA-binding Transcription Factor Binding (GO:0061629)			Identified
Q9NQC3 [1158-1171]	[R].HQAQIDHYLGLANK.[N]	RTN4				Identified
Q86U70 [60-70]	[R].HTPYGNQTDYR.[I]	LDB1		Protein Homodimerization Activity (GO:0042803)			Identified
Q9Y6K9 [360-385]	[R].HVEVSQAPLPPAPAYLSSPLALPSQR.[R]	IKBKG		Protein Homodimerization Activity (GO:0042803)	Mitotic Spindle (GO:0072686)	Identified
P18669 [91-100]	[R].HYGGLTGLNK.[A]	PGAM1				Identified	Identified	Identified	Identified
P18669 [91-106]	[R].HYGGLTGLNKAETAAK.[H]	PGAM1				Identified		Identified	Identified
P55265 [988-996]	[R].HYPVFENPK.[Q]	ADAR				Identified	Identified	Identified	Identified
Q00610 [1510-1516]	[R].IAAYLFK.[G]	CLTC	Bacterial invasion of epithelial cells	Disordered Domain Specific Binding (GO:0097718)	Extracellular Membrane-Bounded Organelle (GO:0065010)	Identified	Identified	Identified	Identified	Identified	Identified	Identified	Identified
P48643 [133-142]	[R].IADGYEQAAR.[V]	CCT5		Tubulin Binding (GO:0015631)				Identified	Identified
P50213 [179-188]	[R].IAEFAFEYAR.[N]	IDH3A			Mitochondrial Matrix (GO:0005759)	Identified	Identified	Identified	Identified
Q9NRG9 [479-493]	[R].IAHIPLYFVNAQFPR.[F]	AAAS				Identified	Identified		Identified
P46783 [9-17]	[R].IAIYELLFK.[E]	RPS10				Identified	Identified	Identified	Identified	Identified	Identified	Identified	Identified
Q9H0A0 [629-643]	[R].IAVHPDYQGMGYGSR.[A]	NAT10		DNA Polymerase Binding (GO:0070182)				Identified	Identified
Q01105 [137-150]	[R].IDFYFDENPYFENK.[V]	SET					Identified
P11413 [199-205]	[R].IDHYLGK.[E]	G6PD	Diabetic cardiomyopathy	Oxidoreductase Activity, Acting On The CH-OH Group Of Donors, NAD Or NADP As Acceptor (GO:0016616)		Identified	Identified
Q9HAV4 [189-208]	[R].IFSFLLNTLQENVNKYQQVK.[T]	XPO5		GTPase Binding (GO:0051020)		Identified	Identified	Identified	Identified
P55263 [209-224]	[R].IFTLNLSAPFISQFYK.[E]	ADK				Identified
P06733 [184-193]	[R].IGAEVYHNLK.[N]	ENO1	HIF-1 signaling pathway	GTPase Binding (GO:0051020)	Nuclear Membrane (GO:0031965)	Identified	Identified	Identified	Identified	Identified	Identified	Identified	Identified
O60566 [894-908]	[R].IHDPYDCNKNNQALK.[I]	BUB1B			Spindle (GO:0005819)		Identified
Q71U36 [265-280]; P68366 [265-280]	[R].IHFPLATYAPVISAEK.[A]	TUBA1A	Pathways of neurodegeneration			Identified	Identified	Identified	Identified
P08621 [132-138]	[R].IHMVYSK.[R]	SNRNP70		U1 snRNA Binding (GO:0030619)			Identified
P11142 [172-187]; P11021 [198-213]	[R].IINEPTAAAIAYGLDK.[KRG]	HSPA8	Antigen processing and presentation	MHC Class II Protein Complex Binding (GO:0023026)					Identified
P11142 [172-188]	[R].IINEPTAAAIAYGLDKK.[GV]	HSPA8	Antigen processing and presentation	MHC Class II Protein Complex Binding (GO:0023026)		Identified	Identified	Identified	Identified
P11021 [198-214]	[R].IINEPTAAAIAYGLDKR.[E]	HSPA5	Antigen processing and presentation			Identified	Identified	Identified	Identified
P60174 [207-219]	[R].IIYGGSVTGATCK.[E]	TPI1		Protein Homodimerization Activity (GO:0042803)		Identified	Identified		Identified
P26038 [280-293]	[R].ILALCMGNHELYMR.[R]	MSN	Proteoglycans in cancer	Actin Binding (GO:0003779)	Vesicle (GO:0031982)	Identified	Identified		Identified
P26641 [138-147]	[R].ILGLLDAYLK.[T]	EEF1G	Legionellosis			Identified	Identified	Identified	Identified	Identified			Identified
P15311 [280-293]	[R].ILQLCMGNHELYMR.[R]	EZR	Proteoglycans in cancer	Actin Binding (GO:0003779)	Cortical Cytoskeleton (GO:0030863)	Identified	Identified	Identified	Identified
P28340 [387-409]	[R].IMDPDVITGYNIQNFDLPYLISR.[A]	POLD1	DNA replication	Damaged DNA Binding (GO:0003684)			Identified
Q96G46 [598-608]	[R].INERPPYYLGR.[D]	DUS3L				Identified	Identified
P68371 [47-58]	[R].INVYYNEATGGK.[Y]	TUBB4B	Pathways of neurodegeneration		Extracellular Membrane-Bounded Organelle (GO:0065010)	Identified	Identified			Identified	Identified	Identified	Identified
P21281 [495-506]	[R].IPQSTLSEFYPR.[D]	ATP6V1B2	Phagosome			Identified	Identified	Identified	Identified
P30566 [427-452]	[R].IQVDAYFSPIHSQLDHLLDPSSFTGR.[A]	ADSL	Alanine, aspartate and glutamate metabolism			Identified		Identified	Identified				Identified
P62805 [47-56]	[R].ISGLIYEETR.[G]	H4C1	Neutrophil extracellular trap formation			Identified	Identified	Identified	Identified	Identified	Identified	Identified	Identified
P00505 [408-430]	[R].ISVAGVTSSNVGYLAHAIHQVTK.[-]	GOT2	Alanine, aspartate and glutamate metabolism		Mitochondrial Matrix (GO:0005759)	Identified	Identified	Identified	Identified	Identified	Identified	Identified	Identified
P55884 [587-595]	[R].ISVSFYHVK.[N]	EIF3B		Translation Initiation Factor Activity (GO:0003743)		Identified	Identified	Identified	Identified
P07437 [47-58]	[R].ISVYYNEATGGK.[Y]	TUBB	Pathways of neurodegeneration			Identified	Identified			Identified	Identified	Identified	Identified
O43396 [260-280]	[R].ISYFTFIGTPVQATNMNDFKR.[V]	TXNL1		Disulfide Oxidoreductase Activity (GO:0015036)		Identified		Identified
P40429 [134-140]	[R].KFAYLGR.[L]	RPL13A				Identified
P19338 [348-362]	[R].KFGYVDFESAEDLEK.[A]	NCL		Telomeric DNA Binding (GO:0042162)	Chromosome (GO:0005694)			Identified	Identified
P31948 [123-136]	[R].KFMNPFNMPNLYQK.[L]	STIP1				Identified	Identified	Identified	Identified
Q8IUE6 [37-43]; Q6FI13 [37-43]	[R].KGNYAER.[VI]	H2AC21	Neutrophil extracellular trap formation					Identified	Identified
P46778 [21-32]	[R].KHGVVPLATYMR.[I]	RPL21				Identified
P38919 [152-166]	[R].KLDYGQHVVAGTPGR.[V]	EIF4A3	mRNA surveillance pathway	poly(A) Binding (GO:0008143)	U2-type Catalytic Step 1 Spliceosome (GO:0071006)	Identified	Identified	Identified	Identified
P46019 [588-598]	[R].KLEDGYFGGAR.[V]	PHKA2				Identified	Identified	Identified
Q9NQG5 [56-71]	[R].KLTFLYLANDVIQNSK.[R]	RPRD1B		Basal RNA Polymerase II Transcription Machinery Binding (GO:0001099)		Identified	Identified	Identified	Identified
Q9NQG5 [56-72]	[R].KLTFLYLANDVIQNSKR.[K]	RPRD1B		Basal RNA Polymerase II Transcription Machinery Binding (GO:0001099)		Identified	Identified	Identified
P08865 [42-53]	[R].KSDGIYIINLKR.[T]	RPSA				Identified	Identified	Identified	Identified
P62805 [80-93]	[R].KTVTAMDVVYALKR.[Q]	H4C1	Neutrophil extracellular trap formation				Identified	Identified	Identified	Identified	Identified	Identified	Identified
P46379 [1031-1049]	[R].KVKPQPPLSDAYLSGMPAK.[R]	BAG6		Protease Binding (GO:0002020)		Identified	Identified	Identified	Identified
P46379 [1031-1050]	[R].KVKPQPPLSDAYLSGMPAKR.[R]	BAG6		Protease Binding (GO:0002020)		Identified		Identified
Q9Y2X7 [230-237]; Q14161 [230-237]	[R].LAFYLCGR.[K]	GIT1	Regulation of actin cytoskeleton	GTPase Binding (GO:0051020)		Identified	Identified		Identified
Q16778 [81-87]; Q6DN03 [81-87]; Q5QNW6 [81-87]; Q99880 [81-87]; Q8N257 [81-87]	[R].LAHYNKR.[S]	H2BC21	Neutrophil extracellular trap formation			Identified	Identified	Identified	Identified
P50502 [147-153]	[R].LAILYAK.[R]	ST13				Identified	Identified	Identified	Identified
Q96IU4 [57-63]	[R].LAQAGYR.[A]	ABHD14B						Identified	Identified
P18583 [916-922]; [923-929]	[R].LAQDPYR.[L]	SON					Identified	Identified	Identified
P33993 [533-545]	[R].LAQHITYVHQHSR.[Q]	MCM7	DNA replication	Single-Stranded DNA Helicase Activity (GO:0017116)		Identified	Identified		Identified
O75964 [27-35]	[R].LATFWYYAK.[V]	ATP5MG	Thermogenesis		Mitochondrial Proton-Transporting ATP Synthase Complex (GO:0005753)	Identified	Identified	Identified	Identified
P20700 [43-51]	[R].LAVYIDKVR.[S]	LMNB1			Nuclear Membrane (GO:0031965)	Identified	Identified
A6NHL2 [398-408]; Q71U36 [391-401]; P68366 [391-401]	[R].LDHKFDLMYAK.[R]	TUBAL3	Pathways of neurodegeneration			Identified	Identified	Identified	Identified
Q9BS16 [223-233]	[R].LFDVPHDPYVK.[I]	CENPK					Identified
P11413 [137-152]	[R].LFYLALPPTVYEAVTK.[N]	G6PD	Diabetic cardiomyopathy	Oxidoreductase Activity, Acting On The CH-OH Group Of Donors, NAD Or NADP As Acceptor (GO:0016616)		Identified				Identified	Identified	Identified
P78527 [1076-1087]	[R].LGASLAFNNIYR.[E]	PRKDC	Non-homologous end-joining	RNA Polymerase II-specific DNA-binding Transcription Factor Binding (GO:0061629)		Identified	Identified	Identified	Identified
P41250 [392-412]	[R].LGDAVEQGVINNTVLGYFIGR.[I]	GARS1	Aminoacyl-tRNA biosynthesis	aminoacyl-tRNA Ligase Activity (GO:0004812)	Mitochondrial Matrix (GO:0005759)				Identified
Q14566 [715-722]	[R].LGFSEYCR.[I]	MCM6	DNA replication	3'-5' DNA Helicase Activity (GO:0043138)					Identified
P18583 [930-936]; [951-957]	[R].LGHDPYR.[L]	SON					Identified		Identified
P00813 [236-251]	[R].LGHGYHTLEDQALYNR.[L]	ADA					Identified	Identified	Identified	Identified	Identified	Identified	Identified
P18583 [944-950]	[R].LGQDPYR.[L]	SON					Identified		Identified
P52272 [202-214]	[R].LGSTVFVANLDYK.[V]	HNRNPM				Identified	Identified	Identified	Identified
P47897 [746-759]	[R].LGYFSVDPDSHQGK.[L]	QARS1	Aminoacyl-tRNA biosynthesis	aminoacyl-tRNA Ligase Activity (GO:0004812)	Mitochondrial Matrix (GO:0005759)			Identified	Identified
O75643 [648-666]	[R].LIGLSATLPNYEDVATFLR.[V]	SNRNP200			Spliceosomal tri-snRNP Complex (GO:0097526)
P34897 [220-230]	[R].LIIAGTSAYAR.[L]	SHMT2	Glyoxylate and dicarboxylate metabolism	Protein Homodimerization Activity (GO:0042803)	Mitochondrial Matrix (GO:0005759)	Identified	Identified	Identified	Identified
O75691 [1298-1312]	[R].LILPHVPAILQYLSK.[T]	UTP20				Identified	Identified	Identified	Identified
P31942 [106-121]	[R].LLGQRPGPYDRPIGGR.[G]	HNRNPH3					Identified	Identified	Identified	Identified		Identified	Identified
Q9Y230 [354-368]	[R].LLIVSTTPYSEKDTK.[Q]	RUVBL2			MLL1 Complex (GO:0071339)		Identified
P02100 [32-41]; P02042 [32-41]; Q3SX09 [86-95]; P69891 [32-41]; P68871 [32-41]	[R].LLVVYPWTQR.[F]	HBE1				Identified	Identified	Identified	Identified
P14618 [74-89]	[R].LNFSHGTHEYHAETIK.[N]	PKM	Pyruvate metabolism	MHC Class II Protein Complex Binding (GO:0023026)	Extracellular Membrane-Bounded Organelle (GO:0065010)	Identified	Identified	Identified	Identified	Identified	Identified	Identified	Identified
P47897 [487-496]	[R].LNLHYAVVSK.[R]	QARS1	Aminoacyl-tRNA biosynthesis	aminoacyl-tRNA Ligase Activity (GO:0004812)	Mitochondrial Matrix (GO:0005759)	Identified	Identified	Identified	Identified
Q12906 [409-419]	[R].LNQLKPGLQYK.[L]	ILF3		mRNA 3'-UTR AU-rich Region Binding (GO:0035925)		Identified	Identified	Identified	Identified			Identified	Identified
O15355 [23-36]	[R].LPLPYGFSAMQGWR.[V]	PPM1G					Identified		Identified
P68104 [248-255]	[R].LPLQDVYK.[I]	EEF1A1	Legionellosis	GTPase Activity (GO:0003924)	Cortical Actin Cytoskeleton (GO:0030864)		Identified	Identified	Identified
Q9H4A4 [136-143]	[R].LQVLLTYR.[V]	RNPEP		Aminopeptidase Activity (GO:0004177)		Identified	Identified	Identified	Identified
P32119 [111-119]	[R].LSEDYGVLK.[T]	PRDX2						Identified	Identified
Q71U36 [157-163]; P68366 [157-163]	[R].LSVDYGK.[K]	TUBA1A	Pathways of neurodegeneration			Identified	Identified	Identified	Identified
Q71U36 [157-164]; P68366 [157-164]	[R].LSVDYGKK.[S]	TUBA1A	Pathways of neurodegeneration			Identified	Identified	Identified	Identified
Q9H8M2 [570-596]	[R].LSVGEQPDVTHDPYEFLQSPEPAASAK.[T]	BRD9					Identified
P14625 [640-660]	[R].LTESPCALVASQYGWSGNMER.[I]	HSP90B1	Estrogen signaling pathway						Identified
P40926 [53-74]	[R].LTLYDIAHTPGVAADLSHIETK.[A]	MDH2	Cysteine and methionine metabolism	Oxidoreductase Activity, Acting On The CH-OH Group Of Donors, NAD Or NADP As Acceptor (GO:0016616)	Mitochondrial Matrix (GO:0005759)		Identified	Identified	Identified	Identified	Identified	Identified	Identified
Q6ZN55 [571-580]	[R].LVHAQHFPYR.[C]	ZNF574					Identified
Q71UM5 [24-36]; P42677 [24-36]	[R].LVQSPNSYFMDVK.[C]	RPS27L						Identified	Identified
P08238 [584-604]	[R].LVSSPCCIVTSTYGWTANMER.[I]	HSP90AB1	Antigen processing and presentation	Disordered Domain Specific Binding (GO:0097718)		Identified	Identified	Identified	Identified
P07900 [592-612]	[R].LVTSPCCIVTSTYGWTANMER.[I]	HSP90AA1	Antigen processing and presentation	Disordered Domain Specific Binding (GO:0097718)				Identified	Identified
Q99829 [385-400]	[R].LYGPTNFAPIINHVAR.[F]	CPNE1		RNA Polymerase II-specific DNA-binding Transcription Factor Binding (GO:0061629)	Nuclear Membrane (GO:0031965)	Identified	Identified	Identified	Identified
Q9Y4L1 [473-479]	[R].MGPYPQR.[K]	HYOU1					Identified	Identified	Identified
Q8NAV1 [101-108]	[R].MLGALYMR.[L]	PRPF38A				Identified	Identified	Identified	Identified
P78371 [445-466]	[R].MLPTIIADNAGYDSADLVAQLR.[A]	CCT2				Identified		Identified	Identified	Identified	Identified	Identified	Identified
P40429 [62-74]	[R].MNTNPSRGPYHFR.[A]	RPL13A				Identified	Identified	Identified	Identified	Identified	Identified	Identified	Identified
Q9Y316 [122-142]	[R].MSLQTDEDEHSIEMHLPYTAK.[A]	MEMO1					Identified
Q13547 [37-49]; Q92769 [38-50]	[R].MTHNLLLNYGLYR.[K]	HDAC1	Neutrophil extracellular trap formation	RNA Polymerase II-specific DNA-binding Transcription Factor Binding (GO:0061629)	Sin3 Complex (GO:0016580)	Identified		Identified	Identified
O75643 [1764-1779]	[R].MTQNPNYYNLQGISHR.[H]	SNRNP200			Spliceosomal tri-snRNP Complex (GO:0097526)	Identified		Identified	Identified
P49773 [96-119]	[R].MVVNEGSDGGQSVYHVHLHVLGGR.[Q]	HINT1				Identified	Identified	Identified	Identified	Identified	Identified		Identified
Q9BWH6 [1057-1067]	[R].NCYLTHCSPAR.[A]	RPAP1				Identified	Identified
P63241 [87-109]	[R].NDFQLIGIQDGYLSLLQDSGEVR.[E]	EIF5A		U6 snRNA Binding (GO:0017070)		Identified			Identified
B0I1T2 [200-209]	[R].NFHAFYQLLR.[G]	MYO1G			Vesicle (GO:0031982)	Identified	Identified	Identified	Identified
P21281 [461-471]	[R].NFIAQGPYENR.[T]	ATP6V1B2	Phagosome				Identified
Q13576 [71-77]; P46940 [74-80]	[R].NGVYLAK.[L]	IQGAP2	Regulation of actin cytoskeleton	Actin Binding (GO:0003779)		Identified		Identified	Identified
P16989 [102-109]; P67809 [70-77]	[R].NGYGFINR.[N]	YBX3		GTPase Binding (GO:0051020)		Identified	Identified	Identified	Identified	Identified	Identified	Identified	Identified
Q0D2K0 [285-305]	[R].NILIYIIICSVIGAFSVAAVK.[G]	NIPAL4				Identified	Identified	Identified	Identified
Q71U36 [216-229]; P68366 [216-229]	[R].NLDIERPTYTNLNR.[L]	TUBA1A	Pathways of neurodegeneration			Identified	Identified	Identified	Identified
P63104 [42-49]; P31946 [44-51]; Q04917 [43-50]; P61981 [43-50]; P27348 [42-49]; P62258 [43-50]	[R].NLLSVAYK.[N]	YWHAZ	Oocyte meiosis	Phosphoserine Residue Binding (GO:0050815)	Vesicle (GO:0031982)	Identified	Identified	Identified	Identified
Q9NX24 [102-111]	[R].NLPYVYIPSK.[T]	NHP2		snoRNA Binding (GO:0030515)			Identified
P45880 [178-185]	[R].NNFAVGYR.[T]	VDAC2	Diabetic cardiomyopathy			Identified	Identified	Identified	Identified	Identified	Identified	Identified	Identified
Q86VY4 [301-307]	[R].NPYFQNK.[V]	TSPYL5					Identified
Q9Y2R9 [140-150]	[R].NPYTIFHQALK.[N]	MRPS7				Identified	Identified		Identified
P33992 [177-195]	[R].NTLTNIAMRPGLEGYALPR.[K]	MCM5	DNA replication	3'-5' DNA Helicase Activity (GO:0043138)				Identified	Identified
P05388 [221-247]	[R].NVASVCLQIGYPTVASVPHSIINGYKR.[V]	RPLP0				Identified	Identified		Identified
Q9NTJ3 [706-713]	[R].QAFYFALR.[D]	SMC4			Condensed Chromosome (GO:0000793)	Identified	Identified	Identified	Identified
Q7Z3K3 [538-561]	[R].QFSTPFQLQCHLENVHSPYESTTK.[C]	POGZ					Identified		Identified
P83731 [48-56]	[R].QINWTVLYR.[R]	RPL24				Identified	Identified	Identified	Identified	Identified	Identified	Identified	Identified
P83731 [48-57]	[R].QINWTVLYRR.[K]	RPL24				Identified	Identified	Identified	Identified		Identified	Identified	Identified
Q71U36 [85-105]; P68366 [85-105]	[R].QLFHPEQLITGKEDAANNYAR.[G]	TUBA1A	Pathways of neurodegeneration			Identified	Identified	Identified	Identified
O14980 [407-415]	[R].QLYLPMLFK.[V]	XPO1			Nuclear Membrane (GO:0031965)	Identified	Identified
Q12905 [260-270]	[R].QPLALNVAYRR.[C]	ILF2			Specific Granule Lumen (GO:0035580)	Identified	Identified	Identified	Identified
Q96EY4 [122-141]	[R].QQFEGYGLEIPDILNASNLK.[T]	TMA16					Identified	Identified	Identified
Q15013 [85-95]	[R].QQLPLPYEQLK.[H]	MAD2L1BP			Nuclear Membrane (GO:0031965)		Identified
P35579 [719-731]	[R].QRYEILTPNSIPK.[G]	MYH9	Regulation of actin cytoskeleton	Actin Binding (GO:0003779)		Identified	Identified	Identified	Identified	Identified	Identified	Identified	Identified
Q9H5K3 [47-61]	[R].QSTVDPTHCPYGHFR.[I]	POMK				Identified	Identified
Q15365 [326-346]	[R].QVTITGSAASISLAQYLINAR.[L]	PCBP1				Identified	Identified	Identified	Identified
Q15366 [334-354]	[R].QVTITGSAASISLAQYLINVR.[L]	PCBP2
P13639 [727-739]	[R].RCLYASVLTAQPR.[L]	EEF2		GTPase Activity (GO:0003924)		Identified	Identified	Identified	Identified	Identified		Identified
P33993 [133-147]	[R].RFELYFQGPSSNKPR.[V]	MCM7	DNA replication	Single-Stranded DNA Helicase Activity (GO:0017116)		Identified	Identified	Identified	Identified	Identified	Identified	Identified	Identified
Q8N4P3 [24-41]	[R].RKDPEGTPYINHPIGVAR.[I]	HDDC3					Identified	Identified
Q9BU89 [128-156]	[R].RLEWLQQHGGEPAAGPYLSVDPAPPAEER.[D]	DOHH					Identified
Q9BUQ8 [623-638]	[R].RPAVVYIGSAGKPHER.[V]	DDX23			Spliceosomal tri-snRNP Complex (GO:0097526)	Identified		Identified	Identified		Identified
P43243 [149-160]	[R].RTEEGPTLSYGR.[D]	MATR3		miRNA Binding (GO:0035198)	Nuclear Membrane (GO:0031965)			Identified	Identified
P38646 [127-135]	[R].RYDDPEVQK.[D]	HSPA9	RNA degradation		Mitochondrial Matrix (GO:0005759)		Identified	Identified	Identified
P84243 [54-64]; Q5TEC6 [54-64]; P68431 [54-64]; Q71DI3 [54-64]	[R].RYQKSTELLIR.[K]	H3-3A	Neutrophil extracellular trap formation			Identified	Identified	Identified	Identified	Identified	Identified		Identified
P13798 [280-291]	[R].SALYYVDLIGGK.[C]	APEH			Nuclear Membrane (GO:0031965)	Identified		Identified
P04843 [194-204]	[R].SEDLLDYGPFR.[D]	RPN1						Identified	Identified
Q01813 [386-396]	[R].SFAGNLNTYKR.[L]	PFKP	HIF-1 signaling pathway			Identified	Identified	Identified	Identified
P46379 [787-805]	[R].SFFHQHYLGGQEPTPSNIR.[M]	BAG6		Protease Binding (GO:0002020)		Identified	Identified
Q13247 [86-94]	[R].SGGGGYSSR.[R]	SRSF6							Identified
Q92804 [423-431]; [442-450]; [451-459]; [554-562]	[R].SGGGYGGDR.[SG]	TAF15				Identified	Identified	Identified	Identified
Q92804 [546-553]	[R].SGGYGGDR.[S]	TAF15				Identified			Identified
P34897 [287-293]	[R].SGLIFYR.[K]	SHMT2	Glyoxylate and dicarboxylate metabolism	Protein Homodimerization Activity (GO:0042803)	Mitochondrial Matrix (GO:0005759)	Identified	Identified	Identified	Identified
P34897 [287-294]	[R].SGLIFYRK.[G]	SHMT2	Glyoxylate and dicarboxylate metabolism	Protein Homodimerization Activity (GO:0042803)	Mitochondrial Matrix (GO:0005759)	Identified	Identified	Identified	Identified
Q13422 [409-423]	[R].SGLIYLTNHIAPHAR.[N]	IKZF1			Heterochromatin (GO:0000792)	Identified	Identified	Identified	Identified
Q6P2Q9 [1355-1370]	[R].SGMSHEEDQLIPNLYR.[Y]	PRPF8		pre-mRNA Intronic Binding (GO:0097157)	Spliceosomal tri-snRNP Complex (GO:0097526)	Identified	Identified
Q5BKZ1 [91-102]	[R].SGYGFNEPEQSR.[F]	ZNF326		Basal RNA Polymerase II Transcription Machinery Binding (GO:0001099)				Identified	Identified
Q7KZ85 [302-322]	[R].SIPVKGAEDDELEEEADWIYR.[N]	SUPT6H					Identified
Q13547 [78-89]; Q92769 [79-90]	[R].SIRPDNMSEYSK.[Q]	HDAC1	Neutrophil extracellular trap formation	RNA Polymerase II-specific DNA-binding Transcription Factor Binding (GO:0061629)	Sin3 Complex (GO:0016580)			Identified	Identified
Q14697 [52-61]	[R].SIRPGLSPYR.[A]	GANAB				Identified	Identified	Identified	Identified	Identified	Identified	Identified	Identified
P19338 [458-467]	[R].SISLYYTGEK.[G]	NCL		Telomeric DNA Binding (GO:0042162)	Chromosome (GO:0005694)	Identified	Identified			Identified	Identified	Identified	Identified
Q92556 [201-218]	[R].SLAILESMVLNSHDLYQK.[V]	ELMO1	Bacterial invasion of epithelial cells	SH3 Domain Binding (GO:0017124)			Identified
Q09028 [259-296]	[R].SNNTSKPSHSVDAHTAEVNCLSFNPYSEFILATGSADK.[T]	RBBP4			ISWI-type Complex (GO:0031010)		Identified
Q16576 [258-295]	[R].SNTTSKPSHLVDAHTAEVNCLSFNPYSEFILATGSADK.[T]	RBBP7			ISWI-type Complex (GO:0031010)		Identified
Q5JSZ5 [1470-1495]	[R].SPDEALPGGLSGCSSGSGHSPYALER.[A]	PRRC2B				Identified	Identified
Q14498 [97-103]	[R].SPYSGPK.[F]	RBM39				Identified	Identified	Identified	Identified
Q9UKS7 [508-520]	[R].SQDRYEFSSHIVR.[G]	IKZF2				Identified
P43243 [208-216]	[R].SQESGYYDR.[M]	MATR3		miRNA Binding (GO:0035198)	Nuclear Membrane (GO:0031965)	Identified
Q53GS9 [102-113]	[R].SRHCPYLDTINR.[S]	USP39			Spliceosomal tri-snRNP Complex (GO:0097526)		Identified	Identified	Identified
P07737 [57-70]	[R].SSFYVNGLTLGGQK.[C]	PFN1	Regulation of actin cytoskeleton	Actin Binding (GO:0003779)		Identified	Identified	Identified	Identified	Identified	Identified	Identified	Identified
P09651 [337-352]	[R].SSGPYGGGGQYFAKPR.[N]	HNRNPA1		G-rich Strand Telomeric DNA Binding (GO:0098505)		Identified	Identified	Identified	Identified	Identified	Identified	Identified	Identified
P47756 [226-235]	[R].STLNEIYFGK.[T]	CAPZB		Actin Binding (GO:0003779)		Identified		Identified		Identified	Identified	Identified	Identified
Q13153 [422-438]; Q13177 [401-417]	[R].STMVGTPYWMAPEVVTR.[K]	PAK1	Proteoglycans in cancer	GTPase Binding (GO:0051020)	Nuclear Membrane (GO:0031965)		Identified
Q14008 [1011-1030]	[R].STPTDLILCVPHLYSCLEDR.[N]	CKAP5		Microtubule Binding (GO:0008017)			Identified
P42696 [288-305]	[R].SVFVGNLPYKVEESAIEK.[H]	RBM34			Chromosome (GO:0005694)	Identified	Identified	Identified	Identified
Q01082 [2221-2238]	[R].SWHNVYCVINNQEMGFYK.[D]	SPTBN1		Actin Binding (GO:0003779)	Cortical Actin Cytoskeleton (GO:0030864)		Identified
P52597 [193-200]	[R].SYSDPPLK.[F]	HNRNPF					Identified	Identified	Identified
Q96N67 [119-130]	[R].SYTEDWAIVIRK.[Y]	DOCK7
P14618 [93-115]	[R].TATESFASDPILYRPVAVALDTK.[G]	PKM	Pyruvate metabolism	MHC Class II Protein Complex Binding (GO:0023026)	Extracellular Membrane-Bounded Organelle (GO:0065010)		Identified	Identified	Identified	Identified	Identified	Identified	Identified
Q9BW71 [509-526]	[R].TAWNPLGEAAPPGELYRR.[T]	HIRIP3					Identified
Q99873 [299-313]	[R].TGFSTSPESPYTHWK.[Q]	PRMT1					Identified
P31040 [196-207]	[R].TGHSLLHTLYGR.[S]	SDHA	Diabetic cardiomyopathy			Identified	Identified	Identified	Identified	Identified	Identified	Identified	Identified
P17858 [424-444]	[R].TGISHGHTVYVVHDGFEGLAK.[G]	PFKL	HIF-1 signaling pathway				Identified
O43390 [134-145]; O60506 [131-142]	[R].TGYTLDVTTGQR.[K]	HNRNPR				Identified	Identified	Identified	Identified			Identified	Identified
Q6PJG6 [671-693]	[R].THCPYAVALPEVAPAQPLTEALR.[A]	BRAT1					Identified
P11908 [303-318]; P60891 [303-318]	[R].THNGESVSYLFSHVPL.[-]	PRPS2	Pentose phosphate pathway	Protein Homodimerization Activity (GO:0042803)		Identified		Identified
Q06830 [111-120]	[R].TIAQDYGVLK.[A]	PRDX1				Identified	Identified	Identified	Identified
P09211 [76-82]	[R].TLGLYGK.[D]	GSTP1	Glutathione metabolism		Vesicle (GO:0031982)	Identified	Identified	Identified	Identified
Q8N1F7 [791-802]	[R].TLITFAGMIPYR.[T]	NUP93			Nuclear Membrane (GO:0031965)	Identified	Identified	Identified	Identified
P62979 [55-63]; P0CG47 [55-63]; [131-139]; [207-215]	[R].TLSDYNIQK.[E]	RPS27A	Pathways of neurodegeneration	Protease Binding (GO:0002020)	Vesicle (GO:0031982)	Identified	Identified	Identified	Identified
P27708 [932-944]	[R].TPHVLVLGSGVYR.[I]	CAD	Alanine, aspartate and glutamate metabolism			Identified						Identified	Identified
Q13162 [46-66]	[R].TREEECHFYAGGQVYPGEASR.[V]	PRDX4				Identified
Q8WWW0 [278-288]	[R].TSFYLPLDAIK.[Q]	RASSF5				Identified
P37108 [22-31]	[R].TSGSVYITLK.[K]	SRP14	Protein export			Identified	Identified	Identified	Identified
P60709 [148-177]; P63261 [148-177]	[R].TTGIVMDSGDGVTHTVPIYEGYALPHAILR.[L]	ACTB	Bacterial invasion of epithelial cells		Vesicle (GO:0031982)	Identified		Identified	Identified	Identified	Identified	Identified	Identified
Q8NDT2 [606-614]	[R].TTHSPYEER.[S]	RBM15B					Identified
P11142 [37-49]; P0DMV9 [37-49]	[R].TTPSYVAFTDTER.[L]	HSPA8	Antigen processing and presentation	MHC Class II Protein Complex Binding (GO:0023026)		Identified	Identified	Identified	Identified
P31948 [94-109]	[R].TYEEGLKHEANNPQLK.[E]	STIP1				Identified			Identified
P08670 [37-50]	[R].TYSLGSALRPSTSR.[S]	VIM				Identified	Identified	Identified	Identified	Identified	Identified	Identified	Identified
Q96KG9 [485-506]	[R].VAGVLGFAATHNLYSMNDCAQK.[I]	SCYL1					Identified
P06576 [282-294]	[R].VALTGLTVAEYFR.[D]	ATP5F1B	Diabetic cardiomyopathy		Mitochondrial Matrix (GO:0005759)	Identified	Identified	Identified	Identified
P50914 [12-23]	[R].VAYVSFGPHAGK.[L]	RPL14				Identified	Identified	Identified	Identified	Identified	Identified	Identified	Identified
Q96C19 [79-87]	[R].VFNPYTEFK.[E]	EFHD2				Identified	Identified		Identified
P14866 [399-411]	[R].VFNVFCLYGNVEK.[V]	HNRNPL		pre-mRNA Intronic Binding (GO:0097157)		Identified	Identified		Identified	Identified	Identified	Identified	Identified
Q9P258 [351-361]	[R].VFSWGFGGYGR.[L]	RCC2		GTPase Binding (GO:0051020)		Identified	Identified	Identified	Identified			Identified	Identified
Q02790 [53-66]	[R].VFVHYTGWLLDGTK.[F]	FKBP4	Estrogen signaling pathway			Identified	Identified	Identified	Identified
P43243 [497-515]	[R].VIHLSNLPHSGYSDSAVLK.[L]	MATR3		miRNA Binding (GO:0035198)	Nuclear Membrane (GO:0031965)	Identified	Identified	Identified		Identified	Identified	Identified	Identified
P04406 [119-145]	[R].VIISAPSADAPMFVMGVNHEKYDNSLK.[I]	GAPDH	Diabetic cardiomyopathy	Disordered Domain Specific Binding (GO:0097718)	Nuclear Membrane (GO:0031965)	Identified	Identified	Identified	Identified
P48444 [89-95]	[R].VIPEYCR.[A]	ARCN1				Identified	Identified	Identified	Identified
P62249 [72-85]	[R].VKGGGHVAQIYAIR.[Q]	RPS16								Identified	Identified	Identified	Identified
Q07666 [160-169]	[R].VLIPVKQYPK.[F]	KHDRBS1		poly(A) Binding (GO:0008143)			Identified	Identified	Identified
O95373 [321-340]	[R].VLQQTLNYINQGVSHALTWK.[N]	IPO7				Identified	Identified	Identified	Identified
Q99623 [108-123]	[R].VLSRPNAQELPSMYQR.[L]	PHB2		Protein Homodimerization Activity (GO:0042803)		Identified	Identified	Identified	Identified	Identified	Identified	Identified	Identified
P04075 [70-87]	[R].VNPCIGGVILFHETLYQK.[A]	ALDOA	HIF-1 signaling pathway	Actin Binding (GO:0003779)		Identified	Identified		Identified
O00571 [295-311]	[R].VRPCVVYGGADIGQQIR.[D]	DDX3X		GTPase Activity (GO:0003924)					Identified
P46109 [58-70]	[R].VSHYIINSLPNRR.[F]	CRKL	Bacterial invasion of epithelial cells	Protein Phosphorylated Amino Acid Binding (GO:0045309)		Identified				Identified	Identified	Identified	Identified
P26599 [349-366]	[R].VTPQSLFILFGVYGDVQR.[V]	PTBP1		Poly-Pyrimidine Tract Binding (GO:0008187)		Identified	Identified		Identified
P16455 [148-165]	[R].VVCSSGAVGNYSGGLAVK.[E]	MGMT				Identified	Identified
Q6P1L8 [40-53]	[R].VVDNSALGNSPYHR.[A]	MRPL14			Mitochondrial Matrix (GO:0005759)		Identified		Identified
O75390 [341-351]	[R].VVPGYGHAVLR.[K]	CS	Glyoxylate and dicarboxylate metabolism		Mitochondrial Matrix (GO:0005759)	Identified		Identified	Identified	Identified	Identified	Identified	Identified
Q14978 [9-23]	[R].VVPSDLYPLVLGFLR.[D]	NOLC1				Identified	Identified	Identified	Identified
P46778 [64-78]	[R].VYNVTQHAVGIVVNK.[Q]	RPL21				Identified	Identified	Identified	Identified	Identified	Identified	Identified	Identified
P49593 [208-219]	[R].YAAVHVHTNAAR.[Q]	PPM1F					Identified		Identified
Q99459 [788-795]	[R].YADLLLEK.[E]	CDC5L					Identified	Identified	Identified		Identified
Q99459 [788-799]	[R].YADLLLEKETLK.[S]	CDC5L						Identified	Identified	Identified	Identified
P18669 [142-157]	[R].YADLTEDQLPSCESLK.[D]	PGAM1						Identified	Identified
P18669 [142-162]	[R].YADLTEDQLPSCESLKDTIAR.[A]	PGAM1						Identified	Identified
Q9Y6E2 [64-84]	[R].YADTLFDILVAGSMLAPGGTR.[I]	BZW2							Identified
Q9Y2L1 [782-789]	[R].YADVIVHR.[L]	DIS3	RNA degradation			Identified		Identified	Identified
P36969 [90-96]	[R].YAECGLR.[I]	GPX4	Glutathione metabolism					Identified	Identified
Q9NXE8 [56-64]	[R].YAEDVGAVK.[K]	CWC25			U2-type Catalytic Step 1 Spliceosome (GO:0071006)				Identified
P21281 [68-81]	[R].YAEIVHLTLPDGTK.[R]	ATP6V1B2	Phagosome			Identified		Identified	Identified
P21281 [68-82]	[R].YAEIVHLTLPDGTKR.[S]	ATP6V1B2	Phagosome					Identified	Identified
Q9BTE7 [144-150]	[R].YAFDFAR.[ED]	DCUN1D5			Spindle (GO:0005819)			Identified	Identified
O43678 [69-89]	[R].YAFGQETNVPLNNFSADQVTR.[A]	NDUFA2	Diabetic cardiomyopathy			Identified		Identified	Identified
P15498 [423-429]	[R].YAFLLDK.[A]	VAV1	Proteoglycans in cancer	Protein Phosphorylated Amino Acid Binding (GO:0045309)				Identified	Identified
P23919 [98-109]	[R].YAFSGVAFTGAK.[E]	DTYMK				Identified		Identified	Identified
Q7L014 [730-736]	[R].YAGDIIK.[A]	DDX46						Identified	Identified
P62269 [40-46]	[R].YAHVVLR.[K]	RPS18				Identified	Identified	Identified	Identified	Identified	Identified	Identified	Identified
P36578 [122-140]	[R].YAICSALAASALPALVMSK.[G]	RPL4							Identified
Q14839 [1758-1771]	[R].YAILNEPFKGEMNR.[G]	CHD4		RNA Polymerase II-specific DNA-binding Transcription Factor Binding (GO:0061629)			Identified	Identified	Identified
P49711 [480-487]	[R].YALIQHQK.[TS]	CTCF			Chromosome (GO:0005694)		Identified	Identified	Identified
Q7Z2Z2 [971-979]	[R].YALQVKPQR.[L]	EFL1						Identified	Identified
Q9HB07 [189-198]	[R].YALTTTLSAR.[V]	MYG1				Identified	Identified	Identified	Identified
P60981 [82-92]	[R].YALYDASFETK.[E]	DSTN						Identified	Identified
P23528 [82-92]	[R].YALYDATYETK.[E]	CFL1	Regulation of actin cytoskeleton		Vesicle (GO:0031982)			Identified	Identified
Q9H0A0 [471-479]	[R].YAPGDAVEK.[W]	NAT10		DNA Polymerase Binding (GO:0070182)					Identified
P62820 [112-119]; Q9H0U4 [109-116]	[R].YASENVNK.[L]	RAB1A	Legionellosis	GTPase Activity (GO:0003924)		Identified	Identified	Identified	Identified
P04075 [174-201]; P09972 [174-201]	[R].YASICQQNGIVPIVEPEILPDGDHDLKR.[C]	ALDOA	HIF-1 signaling pathway	Actin Binding (GO:0003779)				Identified	Identified
P38117 [192-200]	[R].YATLPNIMK.[A]	ETFB			Mitochondrial Matrix (GO:0005759)			Identified	Identified
P78527 [265-273]	[R].YAVPSAGLR.[L]	PRKDC	Non-homologous end-joining	RNA Polymerase II-specific DNA-binding Transcription Factor Binding (GO:0061629)				Identified	Identified
P61221 [87-93]	[R].YCANAFK.[L]	ABCE1		GTPase Activity (GO:0003924)	Mitochondrial Matrix (GO:0005759)			Identified	Identified
Q13011 [186-196]	[R].YCAQDAFFQVK.[E]	ECH1						Identified	Identified
P49711 [471-479]	[R].YCDAVFHER.[Y]	CTCF			Chromosome (GO:0005694)			Identified	Identified
Q9UKG1 [340-351]	[R].YCFQITSFDGKK.[S]	APPL1		Protein Homodimerization Activity (GO:0042803)	Vesicle (GO:0031982)			Identified	Identified
Q9UBE0 [294-316]	[R].YCFSEMAPVCAVVGGILAQEIVK.[A]	SAE1							Identified
O95071 [768-777]	[R].YCIFDLATGK.[A]	UBR5							Identified
Q9Y3B2 [7-13]	[R].YCIPGER.[L]	EXOSC1	RNA degradation					Identified	Identified
Q9Y2X3 [372-388]	[R].YDAFGEDSSSAMGVENR.[A]	NOP58		snoRNA Binding (GO:0030515)	Box C/D RNP Complex (GO:0031428)			Identified	Identified
O75489 [212-218]	[R].YDDEVKR.[V]	NDUFS3	Diabetic cardiomyopathy		Mitochondrial Matrix (GO:0005759)	Identified		Identified	Identified
P31946 [21-29]; P61981 [20-28]	[R].YDDMAAAMK.[AN]	YWHAB	Oocyte meiosis	Phosphoserine Residue Binding (GO:0050815)				Identified	Identified
P63104 [19-27]	[R].YDDMAACMK.[S]	YWHAZ	Oocyte meiosis	Phosphoserine Residue Binding (GO:0050815)	Vesicle (GO:0031982)				Identified
Q04917 [20-28]	[R].YDDMASAMK.[A]	YWHAH	Oocyte meiosis					Identified	Identified
P27348 [19-27]	[R].YDDMATCMK.[A]	YWHAQ	Oocyte meiosis						Identified
P38646 [128-135]	[R].YDDPEVQK.[D]	HSPA9	RNA degradation		Mitochondrial Matrix (GO:0005759)			Identified	Identified
P38159 [310-317]; Q96E39 [310-317]	[R].YDDYSSSR.[D]	RBMX						Identified	Identified
P62258 [20-28]	[R].YDEMVESMK.[K]	YWHAE	Oocyte meiosis	MHC Class II Protein Complex Binding (GO:0023026)		Identified			Identified
P62258 [20-29]	[R].YDEMVESMKK.[V]	YWHAE	Oocyte meiosis	MHC Class II Protein Complex Binding (GO:0023026)					Identified
Q99426 [197-203]	[R].YDEPLGK.[N]	TBCB		Microtubule Binding (GO:0008017)		Identified		Identified	Identified
P08621 [219-231]	[R].YDERPGPSPLPHR.[D]	SNRNP70		U1 snRNA Binding (GO:0030619)		Identified	Identified	Identified	Identified
Q8N108 [336-344]	[R].YDFFAQQTR.[F]	MIER1						Identified	Identified
Q8TAQ2 [109-116]	[R].YDFQNPSR.[M]	SMARCC2	Thermogenesis					Identified	Identified
P12081 [363-373]	[R].YDGLVGMFDPK.[G]	HARS1	Aminoacyl-tRNA biosynthesis	aminoacyl-tRNA Ligase Activity (GO:0004812)					Identified
P22314 [451-465]	[R].YDGQVAVFGSDLQEK.[L]	UBA1	Pathways of neurodegeneration					Identified	Identified
Q9NSD9 [72-82]	[R].YDLLCLEGLVR.[G]	FARSB	Aminoacyl-tRNA biosynthesis	aminoacyl-tRNA Ligase Activity (GO:0004812)					Identified
P11717 [484-491]	[R].YDLSALVR.[H]	IGF2R				Identified	Identified	Identified	Identified
Q969X5 [233-241]	[R].YDLSPITVK.[Y]	ERGIC1				Identified		Identified	Identified
P12081 [129-137]	[R].YDLTVPFAR.[Y]	HARS1	Aminoacyl-tRNA biosynthesis	aminoacyl-tRNA Ligase Activity (GO:0004812)		Identified		Identified	Identified
P35219 [61-69]	[R].YDPSLLDVR.[L]	CA8						Identified	Identified
P49736 [637-656]	[R].YDPSLTFSENVDLTEPIISR.[F]	MCM2	DNA replication	3'-5' DNA Helicase Activity (GO:0043138)				Identified	Identified
P62191 [295-303]	[R].YDSNSGGER.[E]	PSMC1	Pathways of neurodegeneration						Identified
P49792 [422-428]	[R].YDVGAIR.[A]	RANBP2		GTPase Binding (GO:0051020)	Nuclear Membrane (GO:0031965)			Identified	Identified
Q13813 [766-776]	[R].YEALKEPMVAR.[K]	SPTAN1		Actin Binding (GO:0003779)	Cortical Actin Cytoskeleton (GO:0030864)			Identified	Identified
O00154 [194-201]	[R].YEAQKLER.[M]	ACOT7		Protein Homodimerization Activity (GO:0042803)				Identified	Identified
Q5JTV8 [203-211]	[R].YEATSVQQK.[V]	TOR1AIP1			Nuclear Membrane (GO:0031965)	Identified	Identified	Identified	Identified
P22695 [71-84]	[R].YEDFSNLGTTHLLR.[L]	UQCRC2	Diabetic cardiomyopathy			Identified		Identified	Identified
Q9UIG0 [580-588]	[R].YEDQELTGK.[N]	BAZ1B			Heterochromatin (GO:0000792)	Identified		Identified	Identified
Q9Y5B9 [1006-1014]	[R].YEEEEEQSR.[S]	SUPT16H						Identified	Identified
Q9BRA2 [4-17]	[R].YEEVSVSGFEEFHR.[A]	TXNDC17				Identified		Identified	Identified
P35579 [721-731]	[R].YEILTPNSIPK.[G]	MYH9	Regulation of actin cytoskeleton	Actin Binding (GO:0003779)		Identified	Identified	Identified	Identified
Q9UIG0 [526-532]	[R].YELLEHK.[K]	BAZ1B			Heterochromatin (GO:0000792)			Identified	Identified
O75934 [87-97]	[R].YELPAPSSGQK.[N]	BCAS2						Identified	Identified
P23919 [151-159]	[R].YENGAFQER.[A]	DTYMK						Identified	Identified
Q9BQ39 [345-353]	[R].YEQVDLVGK.[M]	DDX50						Identified	Identified
Q9NX63 [177-189]	[R].YESHPVCADLQAK.[I]	CHCHD3							Identified
P07900 [61-69]; P08238 [56-64]; Q58FF6 [32-40]	[R].YESLTDPSK.[L]	HSP90AA1	Antigen processing and presentation	Disordered Domain Specific Binding (GO:0097718)				Identified	Identified
P07900 [61-74]; P08238 [56-69]	[R].YESLTDPSKLDSGK.[E]	HSP90AA1	Antigen processing and presentation	Disordered Domain Specific Binding (GO:0097718)				Identified	Identified
P08238 [56-72]	[R].YESLTDPSKLDSGKELK.[I]	HSP90AB1	Antigen processing and presentation	Disordered Domain Specific Binding (GO:0097718)		Identified			Identified
Q07866 [229-237]	[R].YEVAVPLCK.[Q]	KLC1	Pathways of neurodegeneration				Identified		Identified
Q9Y6M9 [39-45]	[R].YFACLMR.[A]	NDUFB9	Diabetic cardiomyopathy					Identified	Identified
P12236 [112-138]; P12235 [112-138]	[R].YFAGNLASGGAAGATSLCFVYPLDFAR.[T]	SLC25A6	Diabetic cardiomyopathy						Identified
Q9UID3 [348-354]	[R].YFALVER.[R]	VPS51						Identified	Identified
Q8N122 [966-973]	[R].YFAQPVMK.[I]	RPTOR	Thermogenesis				Identified	Identified	Identified
Q86UV5 [268-276]	[R].YFCENCQSK.[Q]	USP48				Identified	Identified	Identified	Identified
Q9BV68 [11-23]	[R].YFCHCCSVEIVPR.[L]	RNF126						Identified	Identified
P62495 [290-300]	[R].YFDEISQDTGK.[Y]	ETF1	mRNA surveillance pathway			Identified		Identified	Identified
P62495 [290-310]	[R].YFDEISQDTGKYCFGVEDTLK.[A]	ETF1	mRNA surveillance pathway					Identified	Identified
Q9Y4X5 [149-156]	[R].YFDGNLEK.[L]	ARIH1				Identified		Identified	Identified
Q658Y4 [438-446]	[R].YFDHALTLR.[N]	FAM91A1					Identified	Identified	Identified
P13639 [265-272]	[R].YFDPANGK.[F]	EEF2		GTPase Activity (GO:0003924)				Identified	Identified
P13639 [265-275]	[R].YFDPANGKFSK.[S]	EEF2		GTPase Activity (GO:0003924)				Identified	Identified
Q9UEY8 [24-37]	[R].YFDRINENDPEYIR.[E]	ADD3						Identified	Identified
P35611 [24-37]	[R].YFDRVDENNPEYLR.[E]	ADD1		Actin Binding (GO:0003779)				Identified	Identified
O75808 [783-791]	[R].YFDSVDICK.[V]	CAPN15						Identified	Identified
Q8IWV8 [1180-1187]	[R].YFDSVQAK.[E]	UBR2					Identified	Identified	Identified
P10321 [31-41]	[R].YFDTAVSRPGR.[G]	HLA-C	Antigen processing and presentation		ER To Golgi Transport Vesicle Membrane (GO:0012507)	Identified		Identified	Identified
O43598 [157-174]	[R].YFEADPPGQVAASPDPTT.[-]	DNPH1						Identified	Identified
Q99426 [213-219]	[R].YFECQAK.[Y]	TBCB		Microtubule Binding (GO:0008017)		Identified	Identified	Identified	Identified
O94761 [1107-1131]	[R].YFEEEEGQEPGGMEDAQGPEPGQAR.[L]	RECQL4		3'-5' DNA Helicase Activity (GO:0043138)	Chromosome (GO:0005694)			Identified	Identified
Q9NVR0 [284-290]	[R].YFEELFK.[L]	KLHL11						Identified	Identified
Q9ULV4 [292-311]	[R].YFEITDESPYVHYLNTFSSK.[E]	CORO1C			Vesicle (GO:0031982)			Identified	Identified
P31146 [294-313]	[R].YFEITSEAPFLHYLSMFSSK.[E]	CORO1A	Phagosome	Actin Binding (GO:0003779)	Cortical Actin Cytoskeleton (GO:0030864)			Identified	Identified
P49815 [407-413]	[R].YFELVER.[C]	TSC2	Thermogenesis	GTPase Binding (GO:0051020)				Identified	Identified
Q9HBM0 [401-415]	[R].YFETQHQSVPQCLSK.[T]	VEZT						Identified	Identified
P36551 [263-273]	[R].YFEVEEADGNK.[Q]	CPOX		Protein Homodimerization Activity (GO:0042803)				Identified	Identified
P04439 [31-41]	[R].YFFTSVSRPGR.[G]	HLA-A	Antigen processing and presentation		ER To Golgi Transport Vesicle Membrane (GO:0012507)	Identified	Identified	Identified	Identified
P04439 [31-45]	[R].YFFTSVSRPGRGEPR.[F]	HLA-A	Antigen processing and presentation		ER To Golgi Transport Vesicle Membrane (GO:0012507)	Identified		Identified	Identified
Q9HBH5 [302-314]	[R].YFGDCKEEELLPK.[A]	RDH14						Identified	Identified
Q8WVV4 [256-266]	[R].YFGELLADLSR.[K]	POF1B				Identified	Identified	Identified	Identified
Q7L2E3 [602-610]	[R].YFGGCPVIK.[V]	DHX30				Identified		Identified	Identified
Q16658 [111-118]	[R].YFGGTEDR.[L]	FSCN1		Actin Binding (GO:0003779)				Identified	Identified
P62487 [17-27]	[R].YFGPNLLNTVK.[Q]	POLR2G						Identified	Identified
Q8IXM6 [92-98]	[R].YFGVLQR.[S]	NRM			Nuclear Membrane (GO:0031965)	Identified	Identified	Identified	Identified
Q2TBE0 [590-604]	[R].YFHDDDNLSLNDLVK.[N]	CWF19L2				Identified		Identified	Identified
P61088 [34-53]	[R].YFHVVIAGPQDSPFEGGTFK.[L]	UBE2N				Identified	Identified	Identified	Identified	Identified	Identified	Identified	Identified
Q96HW7 [764-779]	[R].YFIADLPHLQDSFVDK.[L]	INTS4						Identified	Identified
O00488 [69-77]	[R].YFIDSTNLK.[T]	ZNF593				Identified	Identified	Identified	Identified
Q01167 [315-321]	[R].YFIKVPR.[S]	FOXK2				Identified	Identified	Identified	Identified
Q9HB21 [29-35]	[R].YFILDTR.[E]	PLEKHA1						Identified	Identified
P62314 [67-86]	[R].YFILPDSLPLDTLLVDVEPK.[V]	SNRPD1			Spliceosomal tri-snRNP Complex (GO:0097526)	Identified		Identified	Identified
Q96BH1 [261-282]	[R].YFISLQQPPAPAEPESAVDVSK.[G]	RNF25		RNA Polymerase II-specific DNA-binding Transcription Factor Binding (GO:0061629)				Identified	Identified
Q96BD8 [209-217]	[R].YFIVEADIK.[E]	SKA1		Microtubule Binding (GO:0008017)	Mitotic Spindle (GO:0072686)			Identified	Identified
Q04759 [121-129]	[R].YFLEMSDTK.[D]	PRKCQ						Identified	Identified
P49589 [393-406]	[R].YFLHTGHLTIAGCK.[M]	CARS1	Aminoacyl-tRNA biosynthesis	aminoacyl-tRNA Ligase Activity (GO:0004812)		Identified	Identified	Identified	Identified
Q9UPR0 [162-173]	[R].YFLLDADMQSLR.[W]	PLCL2						Identified	Identified
Q9NQW7 [78-84]	[R].YFLQAAK.[Q]	XPNPEP1		Aminopeptidase Activity (GO:0004177)		Identified	Identified	Identified	Identified
Q9HB19 [91-99]	[R].YFLQANDQK.[D]	PLEKHA2						Identified	Identified
Q9H000 [10-17]	[R].YFMHGVCR.[E]	MKRN2						Identified	Identified
Q16204 [336-348]	[R].YFNEMSAQGLRPR.[T]	CCDC6							Identified
P49790 [58-77]	[R].YFNKNEDVCSCSTDTSEVPR.[W]	NUP153			Nuclear Membrane (GO:0031965)	Identified			Identified
Q8N1B3 [100-113]	[R].YFNPSGEPLELDSR.[F]	CCNQ						Identified	Identified
O15315 [163-169]	[R].YFNTEEK.[L]	RAD51B					Identified	Identified	Identified
Q9H4G4 [133-154]	[R].YFPAGNVVNEGFFEENVLPPKK.[-]	GLIPR2		Protein Homodimerization Activity (GO:0042803)				Identified	Identified
Q6UXN9 [102-108]	[R].YFPGHSK.[R]	WDR82	mRNA surveillance pathway		Set1C/COMPASS Complex (GO:0048188)			Identified	Identified
O75691 [1215-1221]	[R].YFPLLAK.[Q]	UTP20				Identified	Identified	Identified	Identified
P12236 [81-92]; P05141 [81-92]; P12235 [81-92]	[R].YFPTQALNFAFK.[D]	SLC25A6	Diabetic cardiomyopathy			Identified	Identified	Identified	Identified
P12236 [81-94]; P05141 [81-94]; P12235 [81-94]	[R].YFPTQALNFAFKDK.[Y]	SLC25A6	Diabetic cardiomyopathy			Identified	Identified	Identified	Identified
P43362 [145-152]	[R].YFPVIFGK.[A]	MAGEA9				Identified	Identified	Identified	Identified
P30622 [108-115]	[R].YFQCEPLK.[G]	CLIP1		Microtubule Binding (GO:0008017)			Identified	Identified	Identified
P30622 [262-268]	[R].YFQCQPK.[Y]	CLIP1		Microtubule Binding (GO:0008017)		Identified	Identified	Identified	Identified
Q9Y4L1 [99-106]	[R].YFQHLLGK.[Q]	HYOU1				Identified	Identified	Identified	Identified
P36915 [397-408]	[R].YFQTYFLTPSVK.[L]	GNL1		GTPase Activity (GO:0003924)				Identified	Identified
Q96PZ2 [263-271]	[R].YFQVEVEKR.[M]	FAM111A						Identified	Identified
P12268 [430-436]	[R].YFSEADK.[I]	IMPDH2		Oxidoreductase Activity, Acting On The CH-OH Group Of Donors, NAD Or NADP As Acceptor (GO:0016616)		Identified		Identified	Identified
P12268 [430-438]	[R].YFSEADKIK.[V]	IMPDH2		Oxidoreductase Activity, Acting On The CH-OH Group Of Donors, NAD Or NADP As Acceptor (GO:0016616)		Identified	Identified	Identified	Identified
P20839 [430-438]	[R].YFSEGDKVK.[I]	IMPDH1		Oxidoreductase Activity, Acting On The CH-OH Group Of Donors, NAD Or NADP As Acceptor (GO:0016616)				Identified	Identified
Q8IWL3 [220-227]	[R].YFSNIEEK.[I]	HSCB				Identified		Identified	Identified
Q14669 [1104-1122]	[R].YFSSENMDGSNPALNVLQR.[L]	TRIP12						Identified	Identified
Q86XN7 [44-53]	[R].YFSWAEPQLK.[A]	PROSER1						Identified	Identified
Q9H300 [195-203]	[R].YFTSNPASK.[V]	PARL				Identified	Identified	Identified	Identified
Q14C86 [1248-1255]	[R].YFTTVCVR.[L]	GAPVD1		GTPase Binding (GO:0051020)				Identified	Identified
O60427 [19-28]	[R].YFTWDEVAQR.[S]	FADS1						Identified	Identified
Q14697 [438-445]	[R].YFTWDPSR.[F]	GANAB						Identified	Identified
Q14697 [438-450]	[R].YFTWDPSRFPQPR.[T]	GANAB					Identified	Identified	Identified
P49354 [241-253]	[R].YFVISNTTGYNDR.[A]	FNTA		Microtubule Binding (GO:0008017)			Identified	Identified	Identified
P61513 [18-24]	[R].YGASLRK.[M]	RPL37A				Identified	Identified	Identified	Identified
Q9P258 [142-149]	[R].YGCLAGVR.[V]	RCC2		GTPase Binding (GO:0051020)		Identified	Identified	Identified	Identified
Q9Y262 [539-545]	[R].YGDFFIR.[Q]	EIF3L		Translation Initiation Factor Activity (GO:0003743)				Identified	Identified
P55795 [276-294]	[R].YGDGGSSFQSTTGHCVHMR.[G]	HNRNPH2						Identified	Identified
P31943 [276-294]	[R].YGDGGSTFQSTTGHCVHMR.[G]	HNRNPH1		poly(U) RNA Binding (GO:0008266)				Identified	Identified			Identified	Identified
Q08211 [1155-1163]	[R].YGDGPRPPK.[M]	DHX9		3'-5' DNA Helicase Activity (GO:0043138)			Identified	Identified	Identified
P52597 [276-294]	[R].YGDSEFTVQSTTGHCVHMR.[G]	HNRNPF						Identified	Identified
P26640 [24-39]	[R].YGEAGEGPGWGGAHPR.[I]	VARS1	Aminoacyl-tRNA biosynthesis	aminoacyl-tRNA Ligase Activity (GO:0004812)		Identified		Identified	Identified
P25685 [67-73]	[R].YGEEGLK.[G]	DNAJB1						Identified	Identified
Q96RP9 [235-243]	[R].YGEIPAELR.[A]	GFM1		GTPase Activity (GO:0003924)	Mitochondrial Matrix (GO:0005759)				Identified
Q8WXF1 [105-115]	[R].YGEPSEVFINR.[D]	PSPC1						Identified	Identified
Q13200 [681-687]	[R].YGEPTLR.[R]	PSMD2	Pathways of neurodegeneration			Identified	Identified	Identified	Identified
O60884 [69-75]	[R].YGEQGLR.[E]	DNAJA2				Identified	Identified	Identified	Identified
Q13451 [223-232]	[R].YGFGEAGKPK.[F]	FKBP5	Estrogen signaling pathway					Identified	Identified
Q02127 [146-159]	[R].YGFNSHGLSVVEHR.[L]	DHODH						Identified	Identified
O95782 [846-856]	[R].YGGAPQALTLK.[L]	AP2A1				Identified		Identified	Identified
Q01130 [110-117]	[R].YGGGGYGR.[R]	SRSF2						Identified	Identified
Q1KMD3 [264-273]	[R].YGGQPLFSEK.[F]	HNRNPUL2						Identified	Identified
Q1KMD3 [264-282]	[R].YGGQPLFSEKFPTLWSGAR.[S]	HNRNPUL2				Identified	Identified	Identified	Identified
P37802 [103-120]	[R].YGINTTDIFQTVDLWEGK.[N]	TAGLN2			Vesicle (GO:0031982)			Identified	Identified
Q8N7H5 [144-154]	[R].YGISNEKPEVK.[I]	PAF1					Identified		Identified
P14868 [29-43]	[R].YGISSMIQSQEKPDR.[V]	DARS1	Aminoacyl-tRNA biosynthesis	aminoacyl-tRNA Ligase Activity (GO:0004812)		Identified		Identified	Identified	Identified	Identified	Identified	Identified
Q9UG63 [114-124]	[R].YGLIGLNGIGK.[S]	ABCF2					Identified	Identified	Identified
P35813 [24-33]	[R].YGLSSMQGWR.[V]	PPM1A						Identified	Identified
P08559 [227-235]	[R].YGMGTSVER.[A]	PDHA1	Diabetic cardiomyopathy		Mitochondrial Matrix (GO:0005759)			Identified	Identified
P31939 [208-225]	[R].YGMNPHQTPAQLYTLQPK.[L]	ATIC	One carbon pool by folate	Protein Homodimerization Activity (GO:0042803)				Identified	Identified
Q14839 [1431-1446]	[R].YGMPPQDAFTTQWLVR.[D]	CHD4		RNA Polymerase II-specific DNA-binding Transcription Factor Binding (GO:0061629)					Identified
Q9UFC0 [179-191]	[R].YGPESLSEFTQWR.[V]	LRWD1			Heterochromatin (GO:0000792)			Identified	Identified
O15027 [489-499]	[R].YGPLPGPAVPR.[H]	SEC16A			ER To Golgi Transport Vesicle Membrane (GO:0012507)			Identified	Identified
Q13595 [142-155]	[R].YGPLSGVNVVYDQR.[T]	TRA2A						Identified	Identified	Identified	Identified	Identified	Identified
Q13435 [639-649]	[R].YGPPPSYPNLK.[I]	SF3B2			U12-type Spliceosomal Complex (GO:0005689)	Identified		Identified	Identified
P52209 [137-147]	[R].YGPSLMPGGNK.[E]	PGD	Glutathione metabolism	Oxidoreductase Activity, Acting On The CH-OH Group Of Donors, NAD Or NADP As Acceptor (GO:0016616)				Identified	Identified
P51812 [470-480]; Q15418 [466-476]	[R].YGQHPNIITLK.[D]	RPS6KA3	Oocyte meiosis				Identified	Identified	Identified
O14737 [80-86]	[R].YGQLSEK.[V]	PDCD5		Tubulin Binding (GO:0015631)		Identified		Identified	Identified
O76094 [21-29]	[R].YGQNGDFTR.[A]	SRP72	Protein export					Identified	Identified
P21399 [32-40]	[R].YGRLPFSIR.[V]	ACO1	Glyoxylate and dicarboxylate metabolism				Identified	Identified	Identified
O95071 [1855-1880]	[R].YGSALASAGDPGHPNHPLHASQNSAR.[R]	UBR5					Identified	Identified	Identified
P13010 [316-325]	[R].YGSDIVPFSK.[V]	XRCC5	Non-homologous end-joining	Double-Stranded Telomeric DNA Binding (GO:0003691)		Identified	Identified	Identified	Identified
P13010 [316-332]	[R].YGSDIVPFSKVDEEQMK.[Y]	XRCC5	Non-homologous end-joining	Double-Stranded Telomeric DNA Binding (GO:0003691)		Identified			Identified
O43143 [254-265]	[R].YGVIILDEAHER.[T]	DHX15				Identified		Identified	Identified	Identified	Identified	Identified	Identified
Q92900 [879-888]	[R].YGVIIVGNPK.[A]	UPF1	mRNA surveillance pathway	Telomeric DNA Binding (GO:0042162)				Identified	Identified
Q15796 [366-375]	[R].YGWHPATVCK.[I]	SMAD2	Diabetic cardiomyopathy	Disordered Domain Specific Binding (GO:0097718)				Identified	Identified
Q12789 [1246-1257]	[R].YHDEADQSALQR.[M]	GTF3C1						Identified	Identified
Q14690 [447-457]	[R].YHDIEPGAVVK.[G]	PDCD11		RNA Polymerase II-specific DNA-binding Transcription Factor Binding (GO:0061629)				Identified	Identified
P17812 [354-360]	[R].YHEAWQK.[L]	CTPS1						Identified	Identified
Q9HD47 [66-78]	[R].YHFEDVGGVQGAR.[A]	RANGRF		GTPase Binding (GO:0051020)				Identified	Identified
Q96I59 [412-418]	[R].YHFLEER.[L]	NARS2	Aminoacyl-tRNA biosynthesis	aminoacyl-tRNA Ligase Activity (GO:0004812)				Identified	Identified
P47897 [142-154]	[R].YHFNMGLLMGEAR.[A]	QARS1	Aminoacyl-tRNA biosynthesis	aminoacyl-tRNA Ligase Activity (GO:0004812)	Mitochondrial Matrix (GO:0005759)	Identified	Identified		Identified
O14979 [295-302]	[R].YHQIGSGK.[C]	HNRNPDL		poly(A) Binding (GO:0008143)		Identified			Identified
Q15424 [736-742]	[R].YHSDFNR.[Q]	SAFB						Identified	Identified
P08238 [457-475]	[R].YHTSQSGDEMTSLSEYVSR.[M]	HSP90AB1	Antigen processing and presentation	Disordered Domain Specific Binding (GO:0097718)				Identified	Identified	Identified	Identified		Identified
O75643 [169-177]	[R].YHVLVNLGK.[K]	SNRNP200			Spliceosomal tri-snRNP Complex (GO:0097526)	Identified	Identified	Identified	Identified
O75643 [169-178]	[R].YHVLVNLGKK.[I]	SNRNP200			Spliceosomal tri-snRNP Complex (GO:0097526)	Identified	Identified	Identified	Identified
P04844 [267-289]	[R].YHVPVVVVPEGSASDTHEQAILR.[L]	RPN2						Identified	Identified
Q9NTJ5 [335-342]	[R].YIAFDFHK.[E]	SACM1L				Identified	Identified	Identified	Identified
P04844 [358-366]	[R].YIANTVELR.[V]	RPN2				Identified		Identified	Identified
Q9BRD0 [525-533]	[R].YIDDEDLDR.[M]	BUD13						Identified	Identified
Q9H467 [247-256]	[R].YIDNQVVSTK.[G]	CUEDC2			Nuclear Membrane (GO:0031965)				Identified
Q15436 [705-716]	[R].YIDTEHGGSQAR.[F]	SEC23A			ER To Golgi Transport Vesicle Membrane (GO:0012507)			Identified	Identified
P05771 [602-610]	[R].YIDWEKLER.[K]	PRKCB	Diabetic cardiomyopathy	Nuclear Androgen Receptor Binding (GO:0050681)				Identified	Identified
Q12849 [318-325]	[R].YIEIFPSR.[R]	GRSF1					Identified	Identified	Identified
Q12849 [318-326]	[R].YIEIFPSRR.[N]	GRSF1				Identified	Identified	Identified	Identified
Q12849 [468-478]	[R].YIELFLNSCPK.[G]	GRSF1						Identified	Identified
P31942 [262-287]	[R].YIELFLNSTPGGGSGMGGSGMGGYGR.[D]	HNRNPH3							Identified			Identified	Identified
Q9H2U1 [197-204]	[R].YIEMQHFR.[E]	DHX36	RNA degradation	mRNA 3'-UTR AU-rich Region Binding (GO:0035925)			Identified	Identified	Identified
P06396 [730-738]	[R].YIETDPANR.[D]	GSN	Regulation of actin cytoskeleton	Actin Binding (GO:0003779)	Cortical Actin Cytoskeleton (GO:0030864)			Identified	Identified
Q15293 [115-122]	[R].YIFDNVAK.[V]	RCN1						Identified	Identified
P11388 [805-815]	[R].YIFTMLSSLAR.[L]	TOP2A		DNA Binding, Bending (GO:0008301)	Chromosome (GO:0005694)	Identified	Identified	Identified	Identified
Q13868 [76-87]	[R].YIGEVGDIVVGR.[I]	EXOSC2	RNA degradation					Identified	Identified
Q2TAY7 [114-123]	[R].YIHLENLLAR.[S]	SMU1				Identified		Identified	Identified
Q9H967 [606-616]	[R].YILAGGNSSGK.[I]	WDR76			Heterochromatin (GO:0000792)	Identified	Identified	Identified	Identified
Q8IX12 [721-738]	[R].YILPDEPAIIVHPNWAAK.[S]	CCAR1				Identified		Identified	Identified
Q6L8Q7 [172-182]	[R].YIMAGFPVCPK.[L]	PDE12			Mitochondrial Matrix (GO:0005759)	Identified			Identified
P17987 [131-145]	[R].YINENLIVNTDELGR.[D]	TCP1						Identified	Identified
P17987 [131-153]	[R].YINENLIVNTDELGRDCLINAAK.[T]	TCP1							Identified
Q15437 [707-718]	[R].YINTEHGGSQAR.[F]	SEC23B			ER To Golgi Transport Vesicle Membrane (GO:0012507)				Identified
Q6P2Q9 [1371-1384]	[R].YIQPWESEFIDSQR.[V]	PRPF8		pre-mRNA Intronic Binding (GO:0097157)	Spliceosomal tri-snRNP Complex (GO:0097526)			Identified	Identified
Q8TB72 [662-672]; Q14671 [784-794]	[R].YISAAPGAEAK.[Y]	PUM2	Spinocerebellar ataxia	miRNA Binding (GO:0035198)	Nuclear Membrane (GO:0031965)		Identified	Identified	Identified
P06733 [270-281]	[R].YISPDQLADLYK.[S]	ENO1	HIF-1 signaling pathway	GTPase Binding (GO:0051020)	Nuclear Membrane (GO:0031965)			Identified	Identified			Identified
Q10570 [617-627]	[R].YIVQVSPLGIR.[L]	CPSF1	mRNA surveillance pathway	mRNA 3'-UTR AU-rich Region Binding (GO:0035925)				Identified	Identified
O60264 [928-936]; P28370 [943-951]	[R].YKAPFHQLR.[I]	SMARCA5			Chromosome (GO:0005694)	Identified	Identified	Identified	Identified
Q14847 [86-92]	[R].YKEEFEK.[N]	LASP1			Cortical Actin Cytoskeleton (GO:0030864)			Identified	Identified
Q01082 [831-839]	[R].YKEVAELTR.[L]	SPTBN1		Actin Binding (GO:0003779)	Cortical Actin Cytoskeleton (GO:0030864)			Identified	Identified
P23396 [107-116]	[R].YKLLGGLAVR.[R]	RPS3		Damaged DNA Binding (GO:0003684)	Mitochondrial Matrix (GO:0005759)	Identified	Identified	Identified	Identified
Q15181 [193-211]	[R].YKVPDGKPENEFAFNAEFK.[D]	PPA1					Identified	Identified	Identified
P62258 [131-141]	[R].YLAEFATGNDR.[K]	YWHAE	Oocyte meiosis	MHC Class II Protein Complex Binding (GO:0023026)		Identified	Identified	Identified	Identified
P62258 [131-142]	[R].YLAEFATGNDRK.[E]	YWHAE	Oocyte meiosis	MHC Class II Protein Complex Binding (GO:0023026)		Identified	Identified	Identified	Identified	Identified	Identified	Identified	Identified
P13639 [634-647]	[R].YLAEKYEWDVAEAR.[K]	EEF2		GTPase Activity (GO:0003924)			Identified	Identified	Identified
P63104 [128-138]	[R].YLAEVAAGDDK.[K]	YWHAZ	Oocyte meiosis	Phosphoserine Residue Binding (GO:0050815)	Vesicle (GO:0031982)	Identified		Identified	Identified	Identified		Identified	Identified
P63104 [128-139]	[R].YLAEVAAGDDKK.[G]	YWHAZ	Oocyte meiosis	Phosphoserine Residue Binding (GO:0050815)	Vesicle (GO:0031982)	Identified	Identified	Identified	Identified
P27348 [128-138]	[R].YLAEVACGDDR.[K]	YWHAQ	Oocyte meiosis					Identified	Identified
P27348 [128-139]	[R].YLAEVACGDDRK.[Q]	YWHAQ	Oocyte meiosis			Identified	Identified	Identified	Identified
Q04917 [133-142]	[R].YLAEVASGEK.[K]	YWHAH	Oocyte meiosis			Identified	Identified	Identified	Identified
Q04917 [133-143]	[R].YLAEVASGEKK.[N]	YWHAH	Oocyte meiosis			Identified	Identified	Identified	Identified
P61981 [133-142]	[R].YLAEVATGEK.[R]	YWHAG	Oocyte meiosis			Identified	Identified	Identified	Identified	Identified	Identified	Identified	Identified
P61981 [133-143]	[R].YLAEVATGEKR.[A]	YWHAG	Oocyte meiosis					Identified	Identified
O14497 [1027-1034]	[R].YLAFTEEK.[A]	ARID1A	Thermogenesis	RNA Polymerase II-specific DNA-binding Transcription Factor Binding (GO:0061629)				Identified	Identified
P46940 [497-503]	[R].YLDELMK.[L]	IQGAP1	Proteoglycans in cancer	GTPase Binding (GO:0051020)		Identified			Identified
Q15046 [231-241]	[R].YLDLILNDFVR.[Q]	KARS1	Aminoacyl-tRNA biosynthesis	aminoacyl-tRNA Ligase Activity (GO:0004812)	Mitochondrial Matrix (GO:0005759)			Identified	Identified
Q86U44 [380-388]	[R].YLDVSILGK.[F]	METTL3						Identified	Identified
Q9NZL4 [153-162]	[R].YLEAGAAGLR.[W]	HSPBP1					Identified	Identified	Identified
P84095 [154-166]	[R].YLECSALQQDGVK.[E]	RHOG	Bacterial invasion of epithelial cells	GTPase Activity (GO:0003924)				Identified	Identified
P40763 [94-103]	[R].YLEKPMEIAR.[I]	STAT3	HIF-1 signaling pathway	Protein Homodimerization Activity (GO:0042803)				Identified	Identified
O75153 [517-523]	[R].YLELLER.[T]	CLUH						Identified	Identified
P04439 [195-205]; P10321 [195-205]	[R].YLENGKETLQR.[AT]	HLA-A	Antigen processing and presentation		ER To Golgi Transport Vesicle Membrane (GO:0012507)		Identified	Identified	Identified
O00139 [268-275]	[R].YLENQTFR.[F]	KIF2A		Microtubule Binding (GO:0008017)	Spindle (GO:0005819)			Identified	Identified
P15374 [137-145]	[R].YLENYDAIR.[V]	UCHL3						Identified	Identified
Q13330 [540-554]	[R].YLETHPRPPKPDPVK.[S]	MTA1		RNA Polymerase II-specific DNA-binding Transcription Factor Binding (GO:0061629)				Identified	Identified
Q96G46 [150-161]	[R].YLETKPADLGPR.[C]	DUS3L						Identified	Identified
Q9BQ52 [83-93]	[R].YLFNCGEGVQR.[L]	ELAC2			Mitochondrial Matrix (GO:0005759)			Identified	Identified
Q96G21 [205-211]	[R].YLFPVPK.[D]	IMP4				Identified		Identified	Identified
Q9Y4R8 [38-49]	[R].YLGEMEPPALPR.[E]	TELO2		Telomeric DNA Binding (GO:0042162)				Identified	Identified
Q6SPF0 [257-267]	[R].YLGGSGGAGGR.[L]	SAMD1						Identified	Identified
Q9BUE0 [87-98]	[R].YLGQPEMGDKNR.[H]	MED18						Identified	Identified
Q15019 [129-138]	[R].YLHDESGLNR.[R]	SEPTIN2	Bacterial invasion of epithelial cells	GTPase Activity (GO:0003924)				Identified	Identified
Q15019 [129-139]	[R].YLHDESGLNRR.[H]	SEPTIN2	Bacterial invasion of epithelial cells	GTPase Activity (GO:0003924)				Identified	Identified
Q96GX9 [26-33]	[R].YLIPELCK.[Q]	APIP	Cysteine and methionine metabolism			Identified	Identified	Identified	Identified
Q16531 [271-279]	[R].YLLGDMEGR.[L]	DDB1		Damaged DNA Binding (GO:0003684)				Identified	Identified
O14776 [694-700]	[R].YLLLNPK.[E]	TCERG1		RNA Polymerase II-specific DNA-binding Transcription Factor Binding (GO:0061629)		Identified	Identified	Identified	Identified
Q9UBT2 [265-271]	[R].YLLTMDK.[L]	UBA2						Identified	Identified
Q969U7 [141-149]	[R].YLLTPSMQK.[S]	PSMG2					Identified	Identified	Identified
P46777 [210-221]	[R].YLMEEDEDAYKK.[Q]	RPL5		Ubiquitin Ligase Inhibitor Activity (GO:1990948)				Identified	Identified
P12004 [211-217]	[R].YLNFFTK.[A]	PCNA	DNA replication	Damaged DNA Binding (GO:0003684)		Identified	Identified	Identified	Identified	Identified	Identified	Identified	Identified
P21964 [197-211]	[R].YLPDTLLLEECGLLR.[K]	COMT				Identified			Identified
P38919 [207-231]	[R].YLPPATQVVLISATLPHEILEMTNK.[F]	EIF4A3	mRNA surveillance pathway	poly(A) Binding (GO:0008143)	U2-type Catalytic Step 1 Spliceosome (GO:0071006)			Identified	Identified
Q9BW27 [268-285]	[R].YLQDSTFATSPHLESLLK.[I]	NUP85						Identified	Identified
Q70J99 [84-102]	[R].YLQEAFHVEPEEHQQTLQR.[V]	UNC13D		GTPase Binding (GO:0051020)				Identified	Identified
Q5T440 [224-233]	[R].YLQGVPEGVR.[D]	IBA57			Mitochondrial Matrix (GO:0005759)			Identified	Identified
O95232 [88-98]	[R].YLQSLLAEVER.[R]	LUC7L3				Identified	Identified	Identified	Identified
O95232 [88-99]	[R].YLQSLLAEVERR.[I]	LUC7L3				Identified		Identified	Identified
O75494 [4-15]	[R].YLRPPNTSLFVR.[N]	SRSF10				Identified	Identified	Identified	Identified	Identified	Identified	Identified	Identified
P31946 [130-140]	[R].YLSEVASGDNK.[Q]	YWHAB	Oocyte meiosis	Phosphoserine Residue Binding (GO:0050815)			Identified	Identified	Identified
P53004 [228-234]	[R].YLSFHFK.[S]	BLVRA				Identified		Identified	Identified
O00299 [209-216]	[R].YLSNAYAR.[E]	CLIC1			Vesicle (GO:0031982)			Identified	Identified
Q9HCD5 [354-362]	[R].YLTAEETDK.[I]	NCOA5						Identified	Identified
P54687 [310-324]	[R].YLTMDDLTTALEGNR.[V]	BCAT1	Cysteine and methionine metabolism					Identified	Identified	Identified	Identified		Identified
P60228 [256-265]	[R].YLTTAVITNK.[D]	EIF3E		Translation Initiation Factor Activity (GO:0003743)		Identified	Identified	Identified	Identified
P04350 [310-318]; P07437 [310-318]; P68371 [310-318]	[R].YLTVAAVFR.[G]	TUBB4A	Pathways of neurodegeneration		Mitotic Spindle (GO:0072686)	Identified	Identified	Identified	Identified
O14776 [1057-1067]	[R].YLVLDCVPEER.[R]	TCERG1		RNA Polymerase II-specific DNA-binding Transcription Factor Binding (GO:0061629)					Identified
P36776 [673-679]	[R].YLVPQAR.[A]	LONP1		DNA Polymerase Binding (GO:0070182)	Mitochondrial Matrix (GO:0005759)			Identified	Identified
Q9Y5L4 [73-82]	[R].YMDAWNTVSR.[A]	TIMM13				Identified		Identified	Identified
Q12874 [50-58]	[R].YMEVSGNLR.[D]	SF3A3				Identified		Identified	Identified
P46778 [13-20]	[R].YMFSRPFR.[K]	RPL21				Identified	Identified	Identified	Identified	Identified	Identified	Identified	Identified
P30519 [157-168]	[R].YMGDLSGGQVLK.[K]	HMOX2						Identified	Identified
P30519 [157-169]	[R].YMGDLSGGQVLKK.[V]	HMOX2						Identified	Identified
Q09028 [132-143]	[R].YMPQNPCIIATK.[T]	RBBP4			ISWI-type Complex (GO:0031010)			Identified	Identified
Q16576 [131-142]	[R].YMPQNPHIIATK.[T]	RBBP7			ISWI-type Complex (GO:0031010)			Identified	Identified
P30153 [261-272]	[R].YMVADKFTELQK.[A]	PPP2R1A	mRNA surveillance pathway					Identified	Identified
Q8NHP8 [481-493]	[R].YNDFLHDPLSLCK.[A]	PLBD2						Identified	Identified
P25787 [178-196]	[R].YNEDLELEDAIHTAILTLK.[E]	PSMA2	Pathways of neurodegeneration			Identified		Identified	Identified
Q9H0C8 [244-250]	[R].YNEESQK.[H]	ILKAP					Identified		Identified
Q99832 [358-366]	[R].YNFFTGCPK.[A]	CCT7						Identified	Identified
P78527 [1988-2000]	[R].YNFPVEVEVPMER.[K]	PRKDC	Non-homologous end-joining	RNA Polymerase II-specific DNA-binding Transcription Factor Binding (GO:0061629)					Identified
Q14739 [132-141]	[R].YNGEPEHIER.[N]	LBR			Nuclear Membrane (GO:0031965)	Identified	Identified	Identified	Identified
P18621 [63-69]	[R].YNGGVGR.[C]	RPL17		Ubiquitin Ligase Inhibitor Activity (GO:1990948)		Identified	Identified	Identified	Identified
P46779 [40-46]	[R].YNGLIHR.[K]	RPL28				Identified	Identified	Identified	Identified
P50402 [19-31]	[R].YNIPHGPVVGSTR.[R]	EMD		Actin Binding (GO:0003779)	Nuclear Membrane (GO:0031965)					Identified		Identified	Identified
Q00796 [111-131]	[R].YNLSPSIFFCATPPDDGNLCR.[F]	SORD		Oxidoreductase Activity, Acting On The CH-OH Group Of Donors, NAD Or NADP As Acceptor (GO:0016616)					Identified
P02786 [614-623]	[R].YNSQLLSFVR.[D]	TFRC	HIF-1 signaling pathway	Protein Homodimerization Activity (GO:0042803)	Extracellular Membrane-Bounded Organelle (GO:0065010)	Identified		Identified	Identified
Q9NYU2 [470-490]	[R].YNSWPSSLQELLRPTFPGVIR.[Q]	UGGT1				Identified	Identified	Identified	Identified
Q1KMD3 [481-494]	[R].YNVLGAETVLNQMR.[M]	HNRNPUL2				Identified	Identified	Identified	Identified
P13796 [374-395]	[R].YPALHKPENQDIDWGALEGETR.[E]	LCP1		Actin Binding (GO:0003779)				Identified	Identified
P62701 [149-155]	[R].YPDPLIK.[V]	RPS4X				Identified	Identified	Identified	Identified
Q92466 [356-362]	[R].YPDPNFK.[S]	DDB2		Damaged DNA Binding (GO:0003684)				Identified	Identified
Q9NZJ9 [42-65]	[R].YPDQWIVPGGGMEPEEEPGGAAVR.[E]	NUDT4		snoRNA Binding (GO:0030515)					Identified
Q9UN86 [327-348]	[R].YPDSHQLFVGNLPHDIDENELK.[E]	G3BP2						Identified	Identified
Q99615 [192-204]	[R].YPEAQSVASDILR.[M]	DNAJC7					Identified	Identified	Identified
P43243 [128-146]	[R].YPEDKITPENLPQILLQLK.[R]	MATR3		miRNA Binding (GO:0035198)	Nuclear Membrane (GO:0031965)		Identified	Identified	Identified
P78527 [3475-3485]	[R].YPEETLSLMTK.[E]	PRKDC	Non-homologous end-joining	RNA Polymerase II-specific DNA-binding Transcription Factor Binding (GO:0061629)				Identified	Identified
P23368 [543-549]	[R].YPEPEDK.[A]	ME2	Pyruvate metabolism	Oxidoreductase Activity, Acting On The CH-OH Group Of Donors, NAD Or NADP As Acceptor (GO:0016616)	Mitochondrial Matrix (GO:0005759)			Identified	Identified
P29144 [30-36]	[R].YPEYDGR.[G]	TPP2		Aminopeptidase Activity (GO:0004177)				Identified	Identified
P23921 [517-529]	[R].YPFESAEAQLLNK.[Q]	RRM1	Glutathione metabolism					Identified	Identified
Q8N8A6 [9-30]	[R].YPGPDAAAAAGPEGAEAGAHGR.[A]	DDX51						Identified	Identified
P56211 [36-50]	[R].YPHLGQKPGGSDFLR.[K]	ARPP19				Identified	Identified	Identified	Identified
Q6UWP7 [288-297]	[R].YPIDTLPTSK.[E]	LCLAT1					Identified	Identified	Identified
Q16401 [293-299]	[R].YPIFVEK.[V]	PSMD5				Identified		Identified	Identified
P19174 [754-763]	[R].YPINEEALEK.[I]	PLCG1	HIF-1 signaling pathway					Identified	Identified
P36507 [265-273]; Q02750 [261-269]	[R].YPIPPPDAK.[E]	MAP2K2	Estrogen signaling pathway					Identified	Identified
Q7Z5L9 [117-128]	[R].YPLAAAAERPPR.[L]	IRF2BP2						Identified	Identified
O14734 [171-177]	[R].YPLALNR.[I]	ACOT8				Identified	Identified	Identified	Identified
P41250 [723-733]	[R].YPLFEGQETGK.[K]	GARS1	Aminoacyl-tRNA biosynthesis	aminoacyl-tRNA Ligase Activity (GO:0004812)	Mitochondrial Matrix (GO:0005759)			Identified	Identified
P41250 [723-734]	[R].YPLFEGQETGKK.[E]	GARS1	Aminoacyl-tRNA biosynthesis	aminoacyl-tRNA Ligase Activity (GO:0004812)	Mitochondrial Matrix (GO:0005759)	Identified		Identified	Identified
P41250 [723-739]	[R].YPLFEGQETGKKETIEE.[-]	GARS1	Aminoacyl-tRNA biosynthesis	aminoacyl-tRNA Ligase Activity (GO:0004812)	Mitochondrial Matrix (GO:0005759)		Identified	Identified	Identified
Q9H869 [426-432]	[R].YPLLLPK.[G]	YY1AP1				Identified	Identified	Identified	Identified
O00116 [118-129]	[R].YPLSGMGLPTFK.[E]	AGPS				Identified		Identified	Identified
P35219 [238-252]	[R].YPLTISQLQIEEFRR.[L]	CA8				Identified		Identified	Identified
Q9Y3U8 [5-13]	[R].YPMAVGLNK.[G]	RPL36				Identified		Identified	Identified
P61163 [73-81]	[R].YPMEHGIVK.[D]	ACTR1A	Pathways of neurodegeneration			Identified			Identified
P61163 [73-88]	[R].YPMEHGIVKDWNDMER.[I]	ACTR1A	Pathways of neurodegeneration					Identified	Identified
P42025 [73-81]	[R].YPMEHGVVR.[D]	ACTR1B	Pathways of neurodegeneration						Identified
Q49A26 [19-25]	[R].YPPWPGK.[I]	GLYR1		Oxidoreductase Activity, Acting On The CH-OH Group Of Donors, NAD Or NADP As Acceptor (GO:0016616)				Identified	Identified
P80404 [426-432]	[R].YPQFISR.[V]	ABAT	Alanine, aspartate and glutamate metabolism		Mitochondrial Matrix (GO:0005759)	Identified		Identified	Identified
Q96KP4 [311-329]	[R].YPSLSLHGIEGAFSGSGAK.[T]	CNDP2		Exopeptidase Activity (GO:0008238)				Identified	Identified
O00541 [124-132]	[R].YPTFIDALR.[D]	PES1			Chromosome (GO:0005694)			Identified	Identified
P78559 [291-297]	[R].YPVATQK.[D]	MAP1A		Actin Binding (GO:0003779)		Identified	Identified	Identified	Identified
P17987 [190-199]	[R].YPVNSVNILK.[A]	TCP1				Identified	Identified	Identified	Identified
Q86WJ1 [237-252]	[R].YQDIEKESESASELHK.[L]	CHD1L						Identified	Identified
Q9UIG0 [1025-1036]	[R].YQDIIHSIHLAR.[K]	BAZ1B			Heterochromatin (GO:0000792)	Identified	Identified	Identified	Identified
P19623 [48-55]	[R].YQDILVFR.[S]	SRM	Cysteine and methionine metabolism	Protein Homodimerization Activity (GO:0042803)		Identified		Identified	Identified
P53396 [704-711]	[R].YQDTPGVK.[M]	ACLY				Identified	Identified	Identified	Identified
O00231 [143-155]	[R].YQEALHLGSQLLR.[E]	PSMD11	Pathways of neurodegeneration					Identified	Identified
Q13011 [149-158]	[R].YQETFNVIER.[C]	ECH1						Identified	Identified
Q13432 [131-139]; A6NIH7 [142-150]	[R].YQFTPAFLR.[L]	UNC119						Identified	Identified
P55786 [842-850]	[R].YQGGFLISR.[L]	NPEPPS		Aminopeptidase Activity (GO:0004177)		Identified	Identified	Identified	Identified
Q9NP92 [231-242]	[R].YQIDDKPNNQIR.[I]	MRPS30					Identified	Identified	Identified
Q08211 [681-692]	[R].YQILPLHSQIPR.[E]	DHX9		3'-5' DNA Helicase Activity (GO:0043138)		Identified	Identified	Identified	Identified	Identified		Identified	Identified
P84243 [55-64]; Q5TEC6 [55-64]; P68431 [55-64]; Q71DI3 [55-64]	[R].YQKSTELLIR.[K]	H3-3A	Neutrophil extracellular trap formation			Identified	Identified	Identified	Identified	Identified	Identified	Identified	Identified
Q9BXJ9 [138-148]	[R].YQLLQLRPAQR.[A]	NAA15					Identified	Identified	Identified	Identified	Identified	Identified	Identified
P43243 [413-433]	[R].YQLLQLVEPFGVISNHLILNK.[I]	MATR3		miRNA Binding (GO:0035198)	Nuclear Membrane (GO:0031965)	Identified	Identified	Identified	Identified			Identified	Identified
Q99460 [900-915]	[R].YQPFKPLSIGGIIILK.[D]	PSMD1	Pathways of neurodegeneration			Identified	Identified	Identified	Identified
Q12840 [893-899]; P33176 [895-901]	[R].YQQEVDR.[I]	KIF5A	Pathways of neurodegeneration	Microtubule Binding (GO:0008017)			Identified	Identified	Identified
Q7KZN9 [124-131]	[R].YQQFPEFK.[I]	COX15	Thermogenesis					Identified	Identified
P19174 [1253-1261]	[R].YQQPFEDFR.[I]	PLCG1	HIF-1 signaling pathway					Identified	Identified
P51571 [86-95]	[R].YQVSWSLDHK.[S]	SSR4				Identified	Identified	Identified	Identified
O15067 [968-991]	[R].YRDAGLHCLELGHTGEAGPHAMVR.[V]	PFAS							Identified
Q8N3U4 [297-305]	[R].YRDAIAEIR.[A]	STAG2			Chromosome (GO:0005694)			Identified	Identified
P63151 [143-153]	[R].YRDPTTVTTLR.[V]	PPP2R2A	mRNA surveillance pathway					Identified	Identified
P18031 [46-56]	[R].YRDVSPFDHSR.[I]	PTPN1			Cytoplasmic Side Of Endoplasmic Reticulum Membrane (GO:0098554)	Identified		Identified	Identified
P53582 [269-278]	[R].YRELGNIIQK.[H]	METAP1		Aminopeptidase Activity (GO:0004177)				Identified	Identified
Q99986 [278-288]	[R].YRENIASLMDK.[C]	VRK1						Identified	Identified
P14735 [766-774]	[R].YREVQLPDR.[G]	IDE		Protein Homodimerization Activity (GO:0042803)				Identified	Identified
P84243 [42-50]; Q5TEC6 [42-50]; P68431 [42-50]; Q71DI3 [42-50]	[R].YRPGTVALR.[E]	H3-3A	Neutrophil extracellular trap formation			Identified	Identified	Identified	Identified	Identified	Identified	Identified	Identified
Q9BQA1 [36-52]	[R].YRSDGALLLGASSLSGR.[C]	WDR77						Identified	Identified
Q14697 [113-127]	[R].YRVPDVLVADPPIAR.[L]	GANAB				Identified		Identified	Identified	Identified		Identified	Identified
P23526 [39-46]	[R].YSASKPLK.[G]	AHCY	Cysteine and methionine metabolism			Identified		Identified	Identified
Q3B726 [45-55]	[R].YSCLVAGPHQR.[H]	POLR1F							Identified
O60493 [71-78]	[R].YSDFEWLR.[S]	SNX3						Identified	Identified
Q96PZ0 [134-147]	[R].YSDFVVHEIGKDGR.[I]	PUS7						Identified	Identified
Q9NQZ2 [461-469]	[R].YSGELSGIR.[A]	UTP3				Identified	Identified	Identified	Identified
O75369 [523-536]	[R].YSIAITWGGHHIPK.[S]	FLNB	Proteoglycans in cancer	Actin Binding (GO:0003779)		Identified	Identified		Identified
P18621 [4-13]	[R].YSLDPENPTK.[S]	RPL17		Ubiquitin Ligase Inhibitor Activity (GO:1990948)		Identified	Identified	Identified	Identified
P04818 [65-77]	[R].YSLRDEFPLLTTK.[R]	TYMS	One carbon pool by folate		Mitochondrial Matrix (GO:0005759)			Identified	Identified
Q9Y6E0 [433-443]	[R].YSLSGGGTSSH.[-]	STK24					Identified	Identified	Identified
Q8IX01 [63-73]	[R].YSLSGSVAHSR.[D]	SUGP2					Identified	Identified	Identified
P00813 [102-111]	[R].YSPHLLANSK.[V]	ADA				Identified	Identified	Identified	Identified	Identified	Identified	Identified	Identified
Q9GZL7 [414-423]	[R].YSPTTSHVGA.[-]	WDR12				Identified	Identified	Identified	Identified
Q8TED0 [68-74]	[R].YSQEPIK.[T]	UTP15					Identified		Identified
Q5VTU8 [15-21]	[R].YSQICAK.[VA]	ATP5F1EP2			Mitochondrial Proton-Transporting ATP Synthase Complex (GO:0005753)			Identified	Identified
Q9H0U3 [106-113]	[R].YSSAFTNR.[I]	MAGT1						Identified	Identified
P00367 [152-162]	[R].YSTDVSVDEVK.[A]	GLUD1	Alanine, aspartate and glutamate metabolism	Protein Homodimerization Activity (GO:0042803)	Mitochondrial Matrix (GO:0005759)			Identified	Identified
Q16891 [33-45]	[R].YSTSGSSGLTTGK.[I]	IMMT						Identified	Identified
P61353 [85-93]	[R].YSVDIPLDK.[T]	RPL27			Cytoplasmic Side Of Endoplasmic Reticulum Membrane (GO:0098554)	Identified	Identified	Identified	Identified	Identified	Identified	Identified	Identified
P61353 [85-98]	[R].YSVDIPLDKTVVNK.[D]	RPL27			Cytoplasmic Side Of Endoplasmic Reticulum Membrane (GO:0098554)			Identified	Identified
Q9Y265 [405-418]	[R].YSVQLLTPANLLAK.[I]	RUVBL1			MLL1 Complex (GO:0071339)	Identified	Identified	Identified	Identified	Identified	Identified	Identified	Identified
Q9Y320 [199-205]	[R].YTDVSTR.[Y]	TMX2		Disulfide Oxidoreductase Activity (GO:0015036)				Identified	Identified
Q8TAT6 [256-267]	[R].YTEHKDIPLGIR.[A]	NPLOC4
Q05048 [344-352]	[R].YTGAGLSGR.[Q]	CSTF1	mRNA surveillance pathway					Identified	Identified
Q9BWJ5 [5-17]	[R].YTIHSQLEHLQSK.[Y]	SF3B5			U12-type Spliceosomal Complex (GO:0005689)		Identified	Identified	Identified
P21399 [835-848]	[R].YTIIIPENLKPQMK.[V]	ACO1	Glyoxylate and dicarboxylate metabolism
O95347 [573-580]	[R].YTIIPLNK.[I]	SMC2			Chromosome (GO:0005694)	Identified	Identified	Identified	Identified
P13796 [502-515]	[R].YTLNILEEIGGGQK.[V]	LCP1		Actin Binding (GO:0003779)				Identified	Identified	Identified	Identified	Identified	Identified
O75083 [390-396]	[R].YTSLMLR.[D]	WDR1			Cortical Actin Cytoskeleton (GO:0030864)			Identified	Identified
Q15181 [80-88]; Q9H2U2 [128-136]	[R].YVANIFPYK.[G]	PPA1				Identified	Identified	Identified	Identified
P27708 [2103-2110]	[R].YVAPPSLR.[M]	CAD	Alanine, aspartate and glutamate metabolism
P05387 [3-21]	[R].YVASYLLAALGGNSSPSAK.[D]	RPLP2				Identified	Identified	Identified	Identified
Q9Y314 [221-227]	[R].YVCAVTR.[D]	NOSIP				Identified	Identified	Identified	Identified
P19838 [59-76]	[R].YVCEGPSHGGLPGASSEK.[N]	NFKB1	Diabetic cardiomyopathy		Specific Granule Lumen (GO:0035580)				Identified
P49585 [141-147]	[R].YVDEVVR.[N]	PCYT1A				Identified	Identified	Identified	Identified
O75152 [89-99]	[R].YVDGLFLPPSK.[ST]	ZC3H11A						Identified	Identified
P08865 [156-166]	[R].YVDIAIPCNNK.[G]	RPSA				Identified		Identified	Identified
P23921 [285-292]	[R].YVDQGGNK.[R]	RRM1	Glutathione metabolism					Identified	Identified
O15027 [2193-2204]	[R].YVDVLNPSGTQR.[S]	SEC16A			ER To Golgi Transport Vesicle Membrane (GO:0012507)
P31943 [356-375]	[R].YVELFLNSTAGASGGAYEHR.[Y]	HNRNPH1		poly(U) RNA Binding (GO:0008266)				Identified	Identified
P13639 [457-481]	[R].YVEPIEDVPCGNIVGLVGVDQFLVK.[T]	EEF2		GTPase Activity (GO:0003924)				Identified	Identified	Identified	Identified	Identified	Identified
Q9UBQ5 [32-38]	[R].YVETQAK.[E]	EIF3K		Translation Initiation Factor Activity (GO:0003743)				Identified	Identified
Q9NTZ6 [371-380]	[R].YVEVSPATER.[Q]	RBM12							Identified
Q8N6T3 [183-195]	[R].YVGFGNTPPPQKK.[E]	ARFGAP1				Identified	Identified	Identified	Identified
O94925 [308-317]	[R].YVGKEPSGLR.[F]	GLS	Alanine, aspartate and glutamate metabolism		Mitochondrial Matrix (GO:0005759)			Identified	Identified
P25205 [357-364]	[R].YVLCTAPR.[A]	MCM3	DNA replication	Single-Stranded DNA Helicase Activity (GO:0017116)		Identified	Identified	Identified	Identified
Q15813 [89-100]	[R].YVLEDGPEEDRK.[E]	TBCE		Tubulin Binding (GO:0015631)				Identified	Identified
Q8NAV1 [169-180]	[R].YVLEEAEQLEPR.[V]	PRPF38A				Identified	Identified	Identified	Identified
Q9NYU2 [1039-1055]	[R].YVLEPEISFTSDNSFAK.[G]	UGGT1						Identified	Identified
Q96J01 [34-43]	[R].YVLGMQELFR.[G]	THOC3					Identified	Identified	Identified
P62495 [331-342]	[R].YVLHCQGTEEEK.[I]	ETF1	mRNA surveillance pathway					Identified	Identified
P48147 [246-252]	[R].YVLLSIR.[E]	PREP				Identified	Identified	Identified	Identified
P05198 [235-244]	[R].YVMTTTTLER.[T]	EIF2S1	Pathways of neurodegeneration	Translation Initiation Factor Activity (GO:0003743)		Identified		Identified	Identified
Q9Y333 [69-87]	[R].YVQLPADEVDTQLLQDAAR.[K]	LSM2	RNA degradation	GTPase Binding (GO:0051020)	Spliceosomal tri-snRNP Complex (GO:0097526)	Identified		Identified	Identified
Q9Y333 [69-88]	[R].YVQLPADEVDTQLLQDAARK.[E]	LSM2	RNA degradation	GTPase Binding (GO:0051020)	Spliceosomal tri-snRNP Complex (GO:0097526)
Q9BSJ2 [232-241]	[R].YVSAQPLAGR.[Q]	TUBGCP2		Microtubule Binding (GO:0008017)				Identified	Identified
P49257 [362-373]	[R].YVSSLTEEISKR.[G]	LMAN1			ER To Golgi Transport Vesicle Membrane (GO:0012507)	Identified	Identified	Identified	Identified
O60885 [670-676]	[R].YVTSCLR.[K]	BRD4		RNA Polymerase II Complex Binding (GO:0000993)	Condensed Chromosome (GO:0000793)			Identified	Identified
P55884 [665-676]	[R].YVVTSVSWWSHK.[V]	EIF3B		Translation Initiation Factor Activity (GO:0003743)		Identified	Identified	Identified	Identified
Q8IX15 [469-477]	[R].YWAAHQQLR.[E]	HOMEZ							Identified
P17174 [161-167]	[R].YWDAEKR.[G]	GOT1	Alanine, aspartate and glutamate metabolism					Identified	Identified
Q9NUB1 [372-378]	[R].YWETVER.[L]	ACSS1	Glyoxylate and dicarboxylate metabolism		Mitochondrial Matrix (GO:0005759)	Identified		Identified	Identified
P63244 [246-257]	[R].YWLCAATGPSIK.[I]	RACK1		Protein Homodimerization Activity (GO:0042803)		Identified	Identified	Identified	Identified
P55884 [295-303]	[R].YWLEEAECR.[D]	EIF3B		Translation Initiation Factor Activity (GO:0003743)				Identified	Identified
P52788 [123-130]	[R].YWPTADGR.[L]	SMS	Cysteine and methionine metabolism					Identified	Identified
Q5VTR2 [96-105]	[R].YWSQFDENIR.[I]	RNF20						Identified	Identified
O43143 [127-133]	[R].YYDILKK.[R]	DHX15				Identified	Identified	Identified	Identified
Q8WUM4 [71-81]	[R].YYDQICSIEPK.[F]	PDCD6IP		Protein Homodimerization Activity (GO:0042803)	Extracellular Membrane-Bounded Organelle (GO:0065010)				Identified
O95433 [322-328]	[R].YYFEGIK.[Q]	AHSA1					Identified	Identified	Identified
P14866 [47-56]	[R].YYGGGSEGGR.[A]	HNRNPL		pre-mRNA Intronic Binding (GO:0097157)		Identified		Identified	Identified
Q7Z3B4 [453-461]	[R].YYIDADLLR.[E]	NUP54				Identified		Identified	Identified
P22830 [209-215]	[R].YYNQVGR.[K]	FECH		Protein Homodimerization Activity (GO:0042803)	Mitochondrial Matrix (GO:0005759)			Identified	Identified
Q02878 [115-123]	[R].YYPTEDVPR.[K]	RPL6						Identified	Identified
Q02878 [115-124]	[R].YYPTEDVPRK.[L]	RPL6				Identified	Identified	Identified	Identified	Identified	Identified	Identified	Identified
P49721 [146-153]	[R].YYTPTISR.[E]	PSMB2	Pathways of neurodegeneration					Identified	Identified
P07900 [465-478]	[R].YYTSASGDEMVSLK.[D]	HSP90AA1	Antigen processing and presentation	Disordered Domain Specific Binding (GO:0097718)		Identified		Identified	Identified
P07339 [393-403]	[R].YYTVFDRDNNR.[V]	CTSD	Diabetic cardiomyopathy		Specific Granule Lumen (GO:0035580)	Identified		Identified	Identified
P55072 [240-251]	[RK].GILLYGPPGTGK.[T]	VCP	Legionellosis	Protease Binding (GO:0002020)		Identified	Identified	Identified	Identified	Identified	Identified	Identified	Identified
Q9Y4G6 [310-319]; Q9Y490 [307-316]	[RK].TYGVSFFLVK.[E]	TLN2		Actin Binding (GO:0003779)		Identified	Identified	Identified	Identified
O60231 [495-503]; O43143 [235-243]; Q14562 [660-668]	[RK].YMTDGMLLR.[E]	DHX16							Identified
Q92804 [424-431]; [443-450]; [452-459]; [460-467]; [468-475]; [476-483]; [491-498]; [555-562]; [563-570]	[SR].GGGYGGDR.[SG]	TAF15				Identified	Identified		Identified
Q08211 [681-696]	[R].YQILPLHSQIPREEQR.[K]	DHX9		3'-5' DNA Helicase Activity (GO:0043138)						Identified	Identified	Identified	Identified
Q08211 [681-697]	[R].YQILPLHSQIPREEQRK.[V]	DHX9		3'-5' DNA Helicase Activity (GO:0043138)						Identified	Identified	Identified	Identified
Q08211 [249-264]	[R].QLYHLGVVEAYSGLTK.[K]	DHX9		3'-5' DNA Helicase Activity (GO:0043138)						Identified	Identified	Identified	Identified
Q08211 [249-265]	[R].QLYHLGVVEAYSGLTKK.[K]	DHX9		3'-5' DNA Helicase Activity (GO:0043138)						Identified		Identified	Identified
Q08211 [366-392]	[K].NELMYQLEQDHDLQAILQERELLPVKK.[F]	DHX9		3'-5' DNA Helicase Activity (GO:0043138)						Identified		Identified	Identified
Q08211 [366-385]	[K].NELMYQLEQDHDLQAILQER.[E]	DHX9		3'-5' DNA Helicase Activity (GO:0043138)						Identified		Identified	Identified
Q08211 [529-538]	[R].DVVQAYPEVR.[I]	DHX9		3'-5' DNA Helicase Activity (GO:0043138)
Q08211 [210-220]	[R].SFIAEMTIYIK.[Q]	DHX9		3'-5' DNA Helicase Activity (GO:0043138)								Identified	Identified
P49736 [838-848]	[K].QLVAEQVTYQR.[N]	MCM2	DNA replication	3'-5' DNA Helicase Activity (GO:0043138)						Identified	Identified	Identified	Identified
P49736 [780-796]	[R].IHLRDYVIEDDVNMAIR.[V]	MCM2	DNA replication	3'-5' DNA Helicase Activity (GO:0043138)								Identified	Identified
P33992 [325-337]	[R].LAALPNVYEVISK.[S]	MCM5	DNA replication	3'-5' DNA Helicase Activity (GO:0043138)						Identified		Identified	Identified
Q14566 [109-120]	[K].DFYVAFQDLPTR.[H]	MCM6	DNA replication	3'-5' DNA Helicase Activity (GO:0043138)						Identified	Identified	Identified	Identified
Q14566 [559-574]	[R].IEESIDRVYSLDDIRR.[Y]	MCM6	DNA replication	3'-5' DNA Helicase Activity (GO:0043138)						Identified	Identified		Identified
Q14566 [497-512]	[R].TSILAAANPISGHYDR.[S]	MCM6	DNA replication	3'-5' DNA Helicase Activity (GO:0043138)						Identified	Identified	Identified
Q14566 [270-282]	[R].VSGVDGYETEGIR.[G]	MCM6	DNA replication	3'-5' DNA Helicase Activity (GO:0043138)						Identified	Identified	Identified	Identified
Q14566 [270-285]	[R].VSGVDGYETEGIRGLR.[A]	MCM6	DNA replication	3'-5' DNA Helicase Activity (GO:0043138)							Identified	Identified	Identified
O43707 [438-450]	[K].HRDYETATLSDIK.[A]	ACTN4	Regulation of actin cytoskeleton	Actin Binding (GO:0003779)	Cortical Actin Cytoskeleton (GO:0030864)					Identified	Identified	Identified	Identified
O43707 [696-723]	[R].SIVDYKPNLDLLEQQHQLIQEALIFDNK.[H]	ACTN4	Regulation of actin cytoskeleton	Actin Binding (GO:0003779)	Cortical Actin Cytoskeleton (GO:0030864)								Identified
P04075 [1-13]	[-].MPYQYPALTPEQK.[K]	ALDOA	HIF-1 signaling pathway	Actin Binding (GO:0003779)						Identified	Identified	Identified	Identified
P50402 [18-31]	[R].RYNIPHGPVVGSTR.[R]	EMD		Actin Binding (GO:0003779)	Nuclear Membrane (GO:0031965)					Identified	Identified	Identified
P15311 [413-427]	[K].SQEQLAAELAEYTAK.[I]	EZR	Proteoglycans in cancer	Actin Binding (GO:0003779)	Cortical Cytoskeleton (GO:0030863)					Identified	Identified	Identified	Identified
O75369 [1520-1545]	[K].VTASGPGLSSYGVPASLPVDFAIDAR.[D]	FLNB	Proteoglycans in cancer	Actin Binding (GO:0003779)						Identified	Identified	Identified	Identified
O75369 [2323-2346]	[K].VHSPSGAVEECHVSELEPDKYAVR.[F]	FLNB	Proteoglycans in cancer	Actin Binding (GO:0003779)						Identified	Identified	Identified	Identified
O75369 [1588-1605]	[R].YMIGVTYGGDDIPLSPYR.[I]	FLNB	Proteoglycans in cancer	Actin Binding (GO:0003779)						Identified	Identified	Identified	Identified
O75369 [2029-2044]	[R].DAGYGGISLAVEGPSK.[V]	FLNB	Proteoglycans in cancer	Actin Binding (GO:0003779)						Identified	Identified	Identified	Identified
O75369 [874-909]	[K].GAGKAPLNVQFNSPLPGDAVKDLDIIDNYDYSHTVK.[Y]	FLNB	Proteoglycans in cancer	Actin Binding (GO:0003779)						Identified	Identified	Identified	Identified
O75369 [2171-2195]	[K].YRGQHVTGSPFQFTVGPLGEGGAHK.[V]	FLNB	Proteoglycans in cancer	Actin Binding (GO:0003779)						Identified	Identified	Identified	Identified
O75369 [400-415]	[K].NTVELLVEDKGNQVYR.[C]	FLNB	Proteoglycans in cancer	Actin Binding (GO:0003779)						Identified	Identified	Identified	Identified
O75369 [698-712]	[K].NRMDGTYACSYTPVK.[A]	FLNB	Proteoglycans in cancer	Actin Binding (GO:0003779)
O75369 [1300-1319]	[K].GLHVVEVTYDDVPIPNSPFK.[V]	FLNB	Proteoglycans in cancer	Actin Binding (GO:0003779)							Identified	Identified	Identified
O75369 [858-873]	[K].AGVENGKPTHFTVYTK.[G]	FLNB	Proteoglycans in cancer	Actin Binding (GO:0003779)							Identified
O75369 [716-744]	[K].HTIAVVWGGVNIPHSPYRVNIGQGSHPQK.[V]	FLNB	Proteoglycans in cancer	Actin Binding (GO:0003779)
Q00839 [463-484]	[K].EKPYFPIPEEYTFIQNVPLEDR.[V]	HNRNPU		Actin Binding (GO:0003779)	Chromosome (GO:0005694)					Identified	Identified	Identified	Identified
Q00839 [665-674]	[K].LLEQYKEESK.[K]	HNRNPU		Actin Binding (GO:0003779)	Chromosome (GO:0005694)					Identified	Identified	Identified	Identified
Q00839 [517-536]	[K].HAAENPGKYNILGTNTIMDK.[M]	HNRNPU		Actin Binding (GO:0003779)	Chromosome (GO:0005694)					Identified	Identified	Identified	Identified
Q00839 [636-664]	[K].MKGNFTLPEVAECFDEITYVELQKEEAQK.[L]	HNRNPU		Actin Binding (GO:0003779)	Chromosome (GO:0005694)							Identified	Identified
Q00839 [463-486]	[K].EKPYFPIPEEYTFIQNVPLEDRVR.[G]	HNRNPU		Actin Binding (GO:0003779)	Chromosome (GO:0005694)							Identified	Identified
Q00839 [638-664]	[K].GNFTLPEVAECFDEITYVELQKEEAQK.[L]	HNRNPU		Actin Binding (GO:0003779)	Chromosome (GO:0005694)							Identified	Identified
Q00839 [251-268]	[R].EDHGRGYFEYIEENKYSR.[A]	HNRNPU		Actin Binding (GO:0003779)	Chromosome (GO:0005694)								Identified
P13796 [21-39]	[K].VDTDGNGYISFNELNDLFK.[A]	LCP1		Actin Binding (GO:0003779)						Identified	Identified	Identified	Identified
P13796 [597-610]	[R].VYALPEDLVEVNPK.[M]	LCP1		Actin Binding (GO:0003779)						Identified	Identified	Identified	Identified
P13796 [298-309]	[K].AYYHLLEQVAPK.[G]	LCP1		Actin Binding (GO:0003779)						Identified		Identified	Identified
P26038 [263-273]; P15311 [263-273]	[K].KAPDFVFYAPR.[L]	MSN	Proteoglycans in cancer	Actin Binding (GO:0003779)	Vesicle (GO:0031982)					Identified	Identified	Identified	Identified
P35579 [645-656]	[R].TVGQLYKEQLAK.[L]	MYH9	Regulation of actin cytoskeleton	Actin Binding (GO:0003779)						Identified		Identified	Identified
P35579 [746-755]	[K].ALELDSNLYR.[I]	MYH9	Regulation of actin cytoskeleton	Actin Binding (GO:0003779)						Identified	Identified	Identified	Identified
P35080 [92-105]	[K].SQGGEPTYNVAVGR.[A]	PFN2	Regulation of actin cytoskeleton	Actin Binding (GO:0003779)						Identified	Identified	Identified	Identified
Q13813 [1890-1911]	[K].MTLVASEDYGDTLAAIQGLLKK.[H]	SPTAN1		Actin Binding (GO:0003779)	Cortical Actin Cytoskeleton (GO:0030864)							Identified	Identified
Q01082 [766-784]	[K].IVSSSDVGHDEYSTQSLVK.[K]	SPTBN1		Actin Binding (GO:0003779)	Cortical Actin Cytoskeleton (GO:0030864)					Identified	Identified	Identified	Identified
Q01082 [788-821]	[K].DVAEEIANYRPTLDTLHEQASALPQEHAESPDVR.[G]	SPTBN1		Actin Binding (GO:0003779)	Cortical Actin Cytoskeleton (GO:0030864)					Identified	Identified	Identified	Identified
Q01082 [1870-1884]	[R].LQAAYAGDKADDIQK.[R]	SPTBN1		Actin Binding (GO:0003779)	Cortical Actin Cytoskeleton (GO:0030864)						Identified	Identified	Identified
P14868 [142-151]	[K].IYVISLAEPR.[L]	DARS1	Aminoacyl-tRNA biosynthesis	aminoacyl-tRNA Ligase Activity (GO:0004812)						Identified	Identified	Identified	Identified
P07814 [944-963]	[K].SLIGVEYKPVSATGAEDKDK.[K]	EPRS1	Aminoacyl-tRNA biosynthesis	aminoacyl-tRNA Ligase Activity (GO:0004812)						Identified	Identified	Identified
P07814 [825-839]	[K].SLYDEVAAQGEVVRK.[L]	EPRS1	Aminoacyl-tRNA biosynthesis	aminoacyl-tRNA Ligase Activity (GO:0004812)									Identified
P07814 [217-229]	[K].AALLNQHYQVNFK.[G]	EPRS1	Aminoacyl-tRNA biosynthesis	aminoacyl-tRNA Ligase Activity (GO:0004812)									Identified
Q9NSD9 [296-306]	[K].SHTFPELAYRK.[E]	FARSB	Aminoacyl-tRNA biosynthesis	aminoacyl-tRNA Ligase Activity (GO:0004812)						Identified	Identified	Identified	Identified
P41250 [584-596]	[R].IMYTVFEHTFHVR.[E]	GARS1	Aminoacyl-tRNA biosynthesis	aminoacyl-tRNA Ligase Activity (GO:0004812)	Mitochondrial Matrix (GO:0005759)								Identified
P41252 [625-634]	[R].LYLINSPVVR.[A]	IARS1	Aminoacyl-tRNA biosynthesis	aminoacyl-tRNA Ligase Activity (GO:0004812)						Identified	Identified	Identified	Identified
Q15046 [371-393]	[K].VTYHPDGPEGQAYDVDFTPPFRR.[I]	KARS1	Aminoacyl-tRNA biosynthesis	aminoacyl-tRNA Ligase Activity (GO:0004812)	Mitochondrial Matrix (GO:0005759)						Identified	Identified	Identified
Q15046 [306-320]	[K].MLVVGGIDRVYEIGR.[Q]	KARS1	Aminoacyl-tRNA biosynthesis	aminoacyl-tRNA Ligase Activity (GO:0004812)	Mitochondrial Matrix (GO:0005759)							Identified	Identified
O43776 [117-127]	[K].IGALEGYRGQR.[V]	NARS1	Aminoacyl-tRNA biosynthesis	aminoacyl-tRNA Ligase Activity (GO:0004812)						Identified	Identified	Identified	Identified
O43776 [32-54]	[K].ALMTVGKEPFPTIYVDSQKENER.[W]	NARS1	Aminoacyl-tRNA biosynthesis	aminoacyl-tRNA Ligase Activity (GO:0004812)						Identified	Identified	Identified	Identified
O43776 [479-490]	[R].IFDSEEILAGYK.[R]	NARS1	Aminoacyl-tRNA biosynthesis	aminoacyl-tRNA Ligase Activity (GO:0004812)						Identified	Identified	Identified	Identified
P47897 [640-652]	[R].HTGYVIELQHVVK.[G]	QARS1	Aminoacyl-tRNA biosynthesis	aminoacyl-tRNA Ligase Activity (GO:0004812)	Mitochondrial Matrix (GO:0005759)					Identified	Identified		Identified
P26639 [297-306]	[R].IYGISFPDPK.[M]	TARS1	Aminoacyl-tRNA biosynthesis	aminoacyl-tRNA Ligase Activity (GO:0004812)						Identified		Identified	Identified
P26639 [571-583]	[R].FNLTYVSHDGDDK.[K]	TARS1	Aminoacyl-tRNA biosynthesis	aminoacyl-tRNA Ligase Activity (GO:0004812)								Identified	Identified
P53582 [299-311]	[K].LFHTAPNVPHYAK.[N]	METAP1		Aminopeptidase Activity (GO:0004177)						Identified	Identified	Identified	Identified
P29144 [468-480]	[K].ANNIDYTVHSVRR.[A]	TPP2		Aminopeptidase Activity (GO:0004177)						Identified	Identified	Identified	Identified
Q9Y224 [146-154]	[R].HDDYLVMLK.[A]	RTRAF		Basal RNA Polymerase II Transcription Machinery Binding (GO:0001099)	Mitotic Spindle (GO:0072686)							Identified
P26583 [13-29]; P09429 [13-29]	[K].MSSYAFFVQTCREEHKK.[K]	HMGB2		Damaged DNA Binding (GO:0003684)	Chromosome (GO:0005694)					Identified	Identified	Identified	Identified
P09874 [166-182]	[K].NREELGFRPEYSASQLK.[G]	PARP1	Diabetic cardiomyopathy	Damaged DNA Binding (GO:0003684)						Identified	Identified	Identified	Identified
P12004 [218-240]	[K].ATPLSSTVTLSMSADVPLVVEYK.[I]	PCNA	DNA replication	Damaged DNA Binding (GO:0003684)						Identified	Identified	Identified	Identified
P15927 [244-265]	[K].QAVDFLSNEGHIYSTVDDDHFK.[S]	RPA2	DNA replication	Damaged DNA Binding (GO:0003684)						Identified	Identified	Identified	Identified
P23396 [152-173]	[K].FVDGLMIHSGDPVNYYVDTAVR.[H]	RPS3		Damaged DNA Binding (GO:0003684)	Mitochondrial Matrix (GO:0005759)					Identified	Identified	Identified	Identified
P23396 [76-90]	[K].RFGFPEGSVELYAEK.[V]	RPS3		Damaged DNA Binding (GO:0003684)	Mitochondrial Matrix (GO:0005759)					Identified	Identified	Identified	Identified
Q00610 [1462-1481]	[K].SVNESLNNLFITEEDYQALR.[T]	CLTC	Bacterial invasion of epithelial cells	Disordered Domain Specific Binding (GO:0097718)	Extracellular Membrane-Bounded Organelle (GO:0065010)					Identified	Identified	Identified	Identified
Q00610 [1312-1326]	[R].AHMGMFTELAILYSK.[F]	CLTC	Bacterial invasion of epithelial cells	Disordered Domain Specific Binding (GO:0097718)	Extracellular Membrane-Bounded Organelle (GO:0065010)					Identified	Identified	Identified	Identified
Q00610 [1166-1179]	[R].ESYVETELIFALAK.[T]	CLTC	Bacterial invasion of epithelial cells	Disordered Domain Specific Binding (GO:0097718)	Extracellular Membrane-Bounded Organelle (GO:0065010)					Identified	Identified	Identified	Identified
Q00610 [893-903]	[R].FLRENPYYDSR.[V]	CLTC	Bacterial invasion of epithelial cells	Disordered Domain Specific Binding (GO:0097718)	Extracellular Membrane-Bounded Organelle (GO:0065010)					Identified	Identified	Identified	Identified
Q00610 [1482-1501]	[R].TSIDAYDNFDNISLAQRLEK.[H]	CLTC	Bacterial invasion of epithelial cells	Disordered Domain Specific Binding (GO:0097718)	Extracellular Membrane-Bounded Organelle (GO:0065010)					Identified	Identified	Identified	Identified
Q00610 [584-610]	[R].LLEMNLMHAPQVADAILGNQMFTHYDR.[A]	CLTC	Bacterial invasion of epithelial cells	Disordered Domain Specific Binding (GO:0097718)	Extracellular Membrane-Bounded Organelle (GO:0065010)					Identified	Identified	Identified	Identified
Q00610 [469-481]	[K].SVDPTLALSVYLR.[A]	CLTC	Bacterial invasion of epithelial cells	Disordered Domain Specific Binding (GO:0097718)	Extracellular Membrane-Bounded Organelle (GO:0065010)					Identified	Identified	Identified	Identified
Q00610 [1398-1406]	[K].VANVELYYR.[A]	CLTC	Bacterial invasion of epithelial cells	Disordered Domain Specific Binding (GO:0097718)	Extracellular Membrane-Bounded Organelle (GO:0065010)					Identified	Identified	Identified	Identified
Q00610 [626-637]	[R].ALEHFTDLYDIK.[R]	CLTC	Bacterial invasion of epithelial cells	Disordered Domain Specific Binding (GO:0097718)	Extracellular Membrane-Bounded Organelle (GO:0065010)					Identified	Identified	Identified	Identified
Q00610 [177-189]	[R].VVGAMQLYSVDRK.[V]	CLTC	Bacterial invasion of epithelial cells	Disordered Domain Specific Binding (GO:0097718)	Extracellular Membrane-Bounded Organelle (GO:0065010)					Identified	Identified	Identified	Identified
Q00610 [1216-1226]	[K].LLYNNVSNFGR.[L]	CLTC	Bacterial invasion of epithelial cells	Disordered Domain Specific Binding (GO:0097718)	Extracellular Membrane-Bounded Organelle (GO:0065010)					Identified	Identified	Identified	Identified
Q00610 [1227-1245]	[R].LASTLVHLGEYQAAVDGAR.[K]	CLTC	Bacterial invasion of epithelial cells	Disordered Domain Specific Binding (GO:0097718)	Extracellular Membrane-Bounded Organelle (GO:0065010)					Identified	Identified	Identified	Identified
Q00610 [912-923]	[K].RDPHLACVAYER.[G]	CLTC	Bacterial invasion of epithelial cells	Disordered Domain Specific Binding (GO:0097718)	Extracellular Membrane-Bounded Organelle (GO:0065010)						Identified	Identified	Identified
Q00610 [1482-1498]	[R].TSIDAYDNFDNISLAQR.[L]	CLTC	Bacterial invasion of epithelial cells	Disordered Domain Specific Binding (GO:0097718)	Extracellular Membrane-Bounded Organelle (GO:0065010)						Identified	Identified	Identified
Q00610 [1589-1604]	[R].HNIMDFAMPYFIQVMK.[E]	CLTC	Bacterial invasion of epithelial cells	Disordered Domain Specific Binding (GO:0097718)	Extracellular Membrane-Bounded Organelle (GO:0065010)						Identified	Identified	Identified
Q00610 [1444-1453]	[K].QLPLVKPYLR.[S]	CLTC	Bacterial invasion of epithelial cells	Disordered Domain Specific Binding (GO:0097718)	Extracellular Membrane-Bounded Organelle (GO:0065010)
P04406 [310-335]	[K].LISWYDNEFGYSNRVVDLMAHMASKE.[-]	GAPDH	Diabetic cardiomyopathy	Disordered Domain Specific Binding (GO:0097718)	Nuclear Membrane (GO:0031965)						Identified	Identified	Identified
P07900 [280-292]; P08238 [272-284]	[K].IKEKYIDQEELNK.[T]	HSP90AA1	Antigen processing and presentation	Disordered Domain Specific Binding (GO:0097718)						Identified	Identified	Identified	Identified
P07900 [437-443]	[K].FYEQFSK.[N]	HSP90AA1	Antigen processing and presentation	Disordered Domain Specific Binding (GO:0097718)						Identified	Identified	Identified	Identified
P07900 [59-69]; P08238 [54-64]	[K].IRYESLTDPSK.[L]	HSP90AA1	Antigen processing and presentation	Disordered Domain Specific Binding (GO:0097718)						Identified	Identified	Identified	Identified
P07900 [186-202]; P08238 [181-197]	[K].VILHLKEDQTEYLEERR.[IV]	HSP90AA1	Antigen processing and presentation	Disordered Domain Specific Binding (GO:0097718)						Identified	Identified	Identified	Identified
P07900 [186-201]; P08238 [181-196]	[K].VILHLKEDQTEYLEER.[RW]	HSP90AA1	Antigen processing and presentation	Disordered Domain Specific Binding (GO:0097718)						Identified	Identified	Identified	Identified
P07900 [47-69]	[R].ELISNSSDALDKIRYESLTDPSK.[L]	HSP90AA1	Antigen processing and presentation	Disordered Domain Specific Binding (GO:0097718)						Identified	Identified	Identified	Identified
P08238 [428-435]	[K].KFYEAFSK.[N]	HSP90AB1	Antigen processing and presentation	Disordered Domain Specific Binding (GO:0097718)						Identified		Identified	Identified
P08238 [429-435]	[K].FYEAFSK.[N]	HSP90AB1	Antigen processing and presentation	Disordered Domain Specific Binding (GO:0097718)						Identified	Identified	Identified	Identified
P08238 [42-64]	[R].ELISNASDALDKIRYESLTDPSK.[L]	HSP90AB1	Antigen processing and presentation	Disordered Domain Specific Binding (GO:0097718)						Identified	Identified	Identified	Identified
P54652 [128-139]	[K].MKEIAEAYLGGK.[V]	HSPA2	Antigen processing and presentation	Disordered Domain Specific Binding (GO:0097718)	Spindle (GO:0005819)					Identified	Identified	Identified	Identified
P54652 [104-113]; P11142 [103-112]	[K].VQVEYKGETK.[TS]	HSPA2	Antigen processing and presentation	Disordered Domain Specific Binding (GO:0097718)	Spindle (GO:0005819)					Identified	Identified	Identified	Identified
P54652 [38-57]; P11142 [37-56]; P0DMV9 [37-56]	[R].TTPSYVAFTDTERLIGDAAK.[N]	HSPA2	Antigen processing and presentation	Disordered Domain Specific Binding (GO:0097718)	Spindle (GO:0005819)					Identified	Identified	Identified	Identified
P54652 [173-188]; P11142 [172-187]; P11021 [198-213]	[R].IINEPTAAAIAYGLDK.[KRG]	HSPA2	Antigen processing and presentation	Disordered Domain Specific Binding (GO:0097718)	Spindle (GO:0005819)					Identified	Identified	Identified	Identified
P54652 [173-189]; P11142 [172-188]	[R].IINEPTAAAIAYGLDKK.[GV]	HSPA2	Antigen processing and presentation	Disordered Domain Specific Binding (GO:0097718)	Spindle (GO:0005819)					Identified	Identified	Identified	Identified
P30101 [105-119]	[K].IFRDGEEAGAYDGPR.[T]	PDIA3	Antigen processing and presentation	Disulfide Oxidoreductase Activity (GO:0015036)						Identified	Identified	Identified	Identified
P30101 [95-104]	[K].YGVSGYPTLK.[I]	PDIA3	Antigen processing and presentation	Disulfide Oxidoreductase Activity (GO:0015036)						Identified		Identified	Identified
P30101 [62-73]	[K].RLAPEYEAAATR.[L]	PDIA3	Antigen processing and presentation	Disulfide Oxidoreductase Activity (GO:0015036)						Identified	Identified	Identified	Identified
Q9UJU2 [301-311]	[K].KPLNAFMLYMK.[E]	LEF1		DNA Binding, Bending (GO:0008301)								Identified	Identified
P51532 [893-905]	[K].LTQVLNTHYVAPR.[R]	SMARCA4	Thermogenesis	DNA Polymerase Binding (GO:0070182)						Identified	Identified	Identified	Identified
P51532 [472-484]	[K].HQEYLNSILQHAK.[D]	SMARCA4	Thermogenesis	DNA Polymerase Binding (GO:0070182)						Identified	Identified	Identified	Identified
P51532 [360-373]	[R].GLDPVEILQEREYR.[L]	SMARCA4	Thermogenesis	DNA Polymerase Binding (GO:0070182)									Identified
P51532 [705-726]	[R].HIIENAKQDVDDEYGVSQALAR.[G]	SMARCA4	Thermogenesis	DNA Polymerase Binding (GO:0070182)									Identified
P13010 [443-465]	[K].KYAPTEAQLNAVDALIDSMSLAK.[K]	XRCC5	Non-homologous end-joining	Double-Stranded Telomeric DNA Binding (GO:0003691)						Identified	Identified	Identified	Identified
P12956 [405-424]	[R].NIPPYFVALVPQEEELDDQK.[I]	XRCC6	Non-homologous end-joining	Double-Stranded Telomeric DNA Binding (GO:0003691)						Identified	Identified	Identified	Identified
P12956 [471-488]	[R].FTYRSDSFENPVLQQHFR.[N]	XRCC6	Non-homologous end-joining	Double-Stranded Telomeric DNA Binding (GO:0003691)						Identified	Identified	Identified	Identified
P12956 [101-114]	[K].NIYVLQELDNPGAK.[R]	XRCC6	Non-homologous end-joining	Double-Stranded Telomeric DNA Binding (GO:0003691)						Identified	Identified	Identified	Identified
Q96KP4 [462-475]	[K].MLAAYLYEVSQLKD.[-]	CNDP2		Exopeptidase Activity (GO:0008238)						Identified			Identified
Q9NY33 [406-421]	[K].NVSLGNVLAVAYATQR.[E]	DPP3		Exopeptidase Activity (GO:0008238)						Identified	Identified	Identified	Identified
Q03013 [53-69]	[K].LGLDFPNLPYLIDGAHK.[I]	GSTM4	Glutathione metabolism	Glutathione Binding (GO:0043295)						Identified	Identified	Identified	Identified
P09651 [107-130]	[K].IFVGGIKEDTEEHHLRDYFEQYGK.[I]	HNRNPA1		G-rich Strand Telomeric DNA Binding (GO:0098505)						Identified	Identified	Identified	Identified
P09651 [353-370]	[R].NQGGYGGSSSSSSYGSGR.[R]	HNRNPA1		G-rich Strand Telomeric DNA Binding (GO:0098505)
P09651 [114-130]	[K].EDTEEHHLRDYFEQYGK.[I]	HNRNPA1		G-rich Strand Telomeric DNA Binding (GO:0098505)							Identified	Identified	Identified
P22626 [121-137]	[K].EDTEEHHLRDYFEEYGK.[I]	HNRNPA2B1		G-rich Strand Telomeric DNA Binding (GO:0098505)						Identified	Identified	Identified	Identified
P22626 [214-238]	[R].GGGGNFGPGPGSNFRGGSDGYGSGR.[G]	HNRNPA2B1		G-rich Strand Telomeric DNA Binding (GO:0098505)						Identified	Identified	Identified	Identified
P22626 [326-350]	[R].NMGGPYGGGNYGPGGSGGSGGYGGR.[S]	HNRNPA2B1		G-rich Strand Telomeric DNA Binding (GO:0098505)
P22626 [239-266]	[R].GFGDGYNGYGGGPGGGNFGGSPGYGGGR.[G]	HNRNPA2B1		G-rich Strand Telomeric DNA Binding (GO:0098505)								Identified	Identified
P22626 [23-46]	[K].LFIGGLSFETTEESLRNYYEQWGK.[L]	HNRNPA2B1		G-rich Strand Telomeric DNA Binding (GO:0098505)								Identified	Identified
P22626 [114-137]	[K].LFVGGIKEDTEEHHLRDYFEEYGK.[I]	HNRNPA2B1		G-rich Strand Telomeric DNA Binding (GO:0098505)								Identified	Identified
P22626 [39-46]	[R].NYYEQWGK.[L]	HNRNPA2B1		G-rich Strand Telomeric DNA Binding (GO:0098505)								Identified	Identified
P61221 [307-323]	[R].EGINIFLDGYVPTENLR.[F]	ABCE1		GTPase Activity (GO:0003924)	Mitochondrial Matrix (GO:0005759)					Identified		Identified	Identified
P61221 [166-178]	[K].AIIKPQYVDQIPK.[A]	ABCE1		GTPase Activity (GO:0003924)	Mitochondrial Matrix (GO:0005759)					Identified	Identified	Identified	Identified
P61221 [235-250]	[K].ADIFMFDEPSSYLDVK.[Q]	ABCE1		GTPase Activity (GO:0003924)	Mitochondrial Matrix (GO:0005759)							Identified	Identified
P52566 [97-108]	[K].ETIVLKEGSEYR.[V]	ARHGDIB		GTPase Activity (GO:0003924)						Identified	Identified	Identified	Identified
P52566 [96-108]	[K].KETIVLKEGSEYR.[V]	ARHGDIB		GTPase Activity (GO:0003924)						Identified	Identified		Identified
P52566 [1-30]	[-].MTEKAPEPHVEEDDDDELDSKLNYKPPPQK.[S]	ARHGDIB		GTPase Activity (GO:0003924)						Identified	Identified		Identified
O00571 [277-288]	[R].ELAVQIYEEARK.[F]	DDX3X		GTPase Activity (GO:0003924)						Identified	Identified	Identified	Identified
O00571 [265-276]	[K].QYPISLVLAPTR.[E]	DDX3X		GTPase Activity (GO:0003924)						Identified	Identified	Identified	Identified
O00571 [512-528]	[KR].HVINFDLPSDIEEYVHR.[I]	DDX3X		GTPase Activity (GO:0003924)								Identified	Identified
P68104 [85-100]; Q5VTE0 [85-100]	[K].YYVTIIDAPGHRDFIK.[N]	EEF1A1	Legionellosis	GTPase Activity (GO:0003924)	Cortical Actin Cytoskeleton (GO:0030864)					Identified	Identified		Identified
P68104 [248-255]; Q5VTE0 [248-255]	[R].LPLQDVYK.[I]	EEF1A1	Legionellosis	GTPase Activity (GO:0003924)	Cortical Actin Cytoskeleton (GO:0030864)					Identified	Identified		Identified
P68104 [167-179]; Q5VTE0 [167-179]	[R].YEEIVKEVSTYIK.[K]	EEF1A1	Legionellosis	GTPase Activity (GO:0003924)	Cortical Actin Cytoskeleton (GO:0030864)					Identified	Identified	Identified	Identified
P68104 [331-371]	[K].NDPPMEAAGFTAQVIILNHPGQISAGYAPVLDCHTAHIACK.[F]	EEF1A1	Legionellosis	GTPase Activity (GO:0003924)	Cortical Actin Cytoskeleton (GO:0030864)					Identified	Identified	Identified	Identified
P68104 [85-96]; Q5VTE0 [85-96]	[K].YYVTIIDAPGHR.[D]	EEF1A1	Legionellosis	GTPase Activity (GO:0003924)	Cortical Actin Cytoskeleton (GO:0030864)					Identified		Identified
P68104 [21-30]; Q5VTE0 [21-30]	[K].STTTGHLIYK.[C]	EEF1A1	Legionellosis	GTPase Activity (GO:0003924)	Cortical Actin Cytoskeleton (GO:0030864)					Identified	Identified	Identified	Identified
P68104 [396-423]; Q5VTE0 [396-423]	[K].SGDAAIVDMVPGKPMCVESFSDYPPLGR.[F]	EEF1A1	Legionellosis	GTPase Activity (GO:0003924)	Cortical Actin Cytoskeleton (GO:0030864)					Identified	Identified	Identified	Identified
P68104 [135-146]; Q5VTE0 [135-146]	[R].EHALLAYTLGVK.[Q]	EEF1A1	Legionellosis	GTPase Activity (GO:0003924)	Cortical Actin Cytoskeleton (GO:0030864)					Identified	Identified	Identified	Identified
P68104 [220-255]; Q5VTE0 [220-255]	[K].DGNASGTTLLEALDCILPPTRPTDKPLRLPLQDVYK.[I]	EEF1A1	Legionellosis	GTPase Activity (GO:0003924)	Cortical Actin Cytoskeleton (GO:0030864)							Identified	Identified
P13639 [573-594]	[K].SDPVVSYRETVSEESNVLCLSK.[S]	EEF2		GTPase Activity (GO:0003924)						Identified	Identified	Identified	Identified
P13639 [227-235]	[K].QFAEMYVAK.[F]	EEF2		GTPase Activity (GO:0003924)						Identified	Identified	Identified	Identified
P13639 [786-801]	[K].AYLPVNESFGFTADLR.[S]	EEF2		GTPase Activity (GO:0003924)						Identified	Identified	Identified	Identified
P04899 [163-177]	[R].IAQSDYIPTQQDVLR.[T]	GNAI2	Estrogen signaling pathway	GTPase Activity (GO:0003924)	Extracellular Membrane-Bounded Organelle (GO:0065010)					Identified	Identified	Identified	Identified
P50148 [182-202]	[R].VRVPTTGIIEYPFDLQSVIFR.[M]	GNAQ	Estrogen signaling pathway	GTPase Activity (GO:0003924)						Identified		Identified	Identified
Q9BZE4 [526-544]	[R].SLGVDMDDKDDAHYAVQAR.[R]	GTPBP4		GTPase Activity (GO:0003924)	Nuclear Membrane (GO:0031965)					Identified	Identified	Identified
P61106 [126-140]	[K].ADLEAQRDVTYEEAK.[Q]	RAB14		GTPase Activity (GO:0003924)							Identified	Identified	Identified
P63000 [134-147]	[K].LTPITYPQGLAMAK.[E]	RAC1	Bacterial invasion of epithelial cells	GTPase Activity (GO:0003924)						Identified	Identified	Identified	Identified
P15153 [134-147]	[K].LAPITYPQGLALAK.[E]	RAC2	Diabetic cardiomyopathy	GTPase Activity (GO:0003924)						Identified	Identified	Identified	Identified
P62826 [142-152]	[K].KNLQYYDISAK.[S]	RAN		GTPase Activity (GO:0003924)						Identified		Identified	Identified
P61224 [152-163]	[K].INVNEIFYDLVR.[Q]	RAP1B		GTPase Activity (GO:0003924)						Identified		Identified	Identified
Q16181 [64-86]	[K].STLINSLFLTDLYSPEYPGPSHR.[I]	SEPTIN7		GTPase Activity (GO:0003924)						Identified	Identified	Identified	Identified
P06733 [33-54]	[R].AAVPSGASTGIYEALELRDNDK.[T]	ENO1	HIF-1 signaling pathway	GTPase Binding (GO:0051020)	Nuclear Membrane (GO:0031965)					Identified	Identified	Identified	Identified
P06733 [407-420]	[K].YNQLLRIEEELGSK.[A]	ENO1	HIF-1 signaling pathway	GTPase Binding (GO:0051020)	Nuclear Membrane (GO:0031965)					Identified	Identified	Identified	Identified
P06733 [33-56]	[R].AAVPSGASTGIYEALELRDNDKTR.[Y]	ENO1	HIF-1 signaling pathway	GTPase Binding (GO:0051020)	Nuclear Membrane (GO:0031965)					Identified	Identified	Identified	Identified
P06733 [257-281]	[K].YDLDFKSPDDPSRYISPDQLADLYK.[S]	ENO1	HIF-1 signaling pathway	GTPase Binding (GO:0051020)	Nuclear Membrane (GO:0031965)						Identified	Identified	Identified
P06733 [234-253]	[K].AGYTDKVVIGMDVAASEFFR.[S]	ENO1	HIF-1 signaling pathway	GTPase Binding (GO:0051020)	Nuclear Membrane (GO:0031965)
Q96KP1 [711-723]	[R].LLIVLSNCCYLER.[H]	EXOC2		GTPase Binding (GO:0051020)						Identified	Identified
P67809 [205-234]	[R].RPQYSNPPVQGEVMEGADNQGAGEQGRPVR.[Q]	YBX1		GTPase Binding (GO:0051020)	U12-type Spliceosomal Complex (GO:0005689)					Identified	Identified	Identified	Identified
P16989 [102-113]; P67809 [70-81]	[R].NGYGFINRNDTK.[E]	YBX3		GTPase Binding (GO:0051020)						Identified	Identified	Identified
P61769 [40-61]	[K].SNFLNCYVSGFHPSDIEVDLLK.[N]	B2M	Antigen processing and presentation	MHC Class II Protein Complex Binding (GO:0023026)	ER To Golgi Transport Vesicle Membrane (GO:0012507)					Identified		Identified	Identified
P11142 [513-526]	[K].EDIERMVQEAEKYK.[A]	HSPA8	Antigen processing and presentation	MHC Class II Protein Complex Binding (GO:0023026)						Identified	Identified	Identified	Identified
P11142 [362-384]	[K].SINPDEAVAYGAAVQAAILSGDK.[S]	HSPA8	Antigen processing and presentation	MHC Class II Protein Complex Binding (GO:0023026)						Identified	Identified	Identified	Identified
P11142 [540-550]	[K].NSLESYAFNMK.[A]	HSPA8	Antigen processing and presentation	MHC Class II Protein Complex Binding (GO:0023026)						Identified	Identified	Identified	Identified
P11142 [1-25]	[-].MSKGPAVGIDLGTTYSCVGVFQHGK.[V]	HSPA8	Antigen processing and presentation	MHC Class II Protein Complex Binding (GO:0023026)						Identified	Identified	Identified	Identified
P11142 [424-447]	[K].QTQTFTTYSDNQPGVLIQVYEGER.[A]	HSPA8	Antigen processing and presentation	MHC Class II Protein Complex Binding (GO:0023026)						Identified	Identified	Identified	Identified
P11142 [113-126]	[K].SFYPEEVSSMVLTK.[M]	HSPA8	Antigen processing and presentation	MHC Class II Protein Complex Binding (GO:0023026)						Identified	Identified	Identified	Identified
P14618 [74-92]	[R].LNFSHGTHEYHAETIKNVR.[T]	PKM	Pyruvate metabolism	MHC Class II Protein Complex Binding (GO:0023026)	Extracellular Membrane-Bounded Organelle (GO:0065010)					Identified
P14618 [444-455]	[R].YRPRAPIIAVTR.[N]	PKM	Pyruvate metabolism	MHC Class II Protein Complex Binding (GO:0023026)	Extracellular Membrane-Bounded Organelle (GO:0065010)					Identified	Identified	Identified	Identified
P14618 [142-151]	[K].ITLDNAYMEK.[C]	PKM	Pyruvate metabolism	MHC Class II Protein Complex Binding (GO:0023026)	Extracellular Membrane-Bounded Organelle (GO:0065010)					Identified	Identified	Identified	Identified
P14618 [368-376]	[K].GDYPLEAVR.[M]	PKM	Pyruvate metabolism	MHC Class II Protein Complex Binding (GO:0023026)	Extracellular Membrane-Bounded Organelle (GO:0065010)					Identified	Identified	Identified	Identified
P14618 [384-400]	[R].EAEAAIYHLQLFEELRR.[L]	PKM	Pyruvate metabolism	MHC Class II Protein Complex Binding (GO:0023026)	Extracellular Membrane-Bounded Organelle (GO:0065010)					Identified	Identified	Identified	Identified
P14618 [93-120]	[R].TATESFASDPILYRPVAVALDTKGPEIR.[T]	PKM	Pyruvate metabolism	MHC Class II Protein Complex Binding (GO:0023026)	Extracellular Membrane-Bounded Organelle (GO:0065010)					Identified	Identified	Identified	Identified
P62258 [84-94]	[R].EYRQMVETELK.[L]	YWHAE	Oocyte meiosis	MHC Class II Protein Complex Binding (GO:0023026)						Identified	Identified	Identified	Identified
P62258 [13-29]	[K].LAEQAERYDEMVESMKK.[V]	YWHAE	Oocyte meiosis	MHC Class II Protein Complex Binding (GO:0023026)						Identified	Identified	Identified	Identified
P62258 [43-56]	[R].NLLSVAYKNVIGAR.[R]	YWHAE	Oocyte meiosis	MHC Class II Protein Complex Binding (GO:0023026)									Identified
O95819 [373-388]	[R].QQLLQEQQLREQEEYK.[R]	MAP4K4		Microtubule Binding (GO:0008017)						Identified	Identified	Identified	Identified
Q15691 [67-76]	[K].LEHEYIQNFK.[I]	MAPRE1		Microtubule Binding (GO:0008017)	Cortical Cytoskeleton (GO:0030863)					Identified	Identified	Identified
Q15691 [205-220]	[K].LTVEDLEKERDFYFGK.[L]	MAPRE1		Microtubule Binding (GO:0008017)	Cortical Cytoskeleton (GO:0030863)					Identified	Identified	Identified	Identified
Q99426 [130-148]	[K].LGRYNEEERAQQEAEAAQR.[L]	TBCB		Microtubule Binding (GO:0008017)						Identified	Identified	Identified	Identified
Q99426 [107-122]	[K].YTISQEAYDQRQDTVR.[S]	TBCB		Microtubule Binding (GO:0008017)						Identified		Identified	Identified
Q99426 [95-106]	[R].LGEYEDVSRVEK.[Y]	TBCB		Microtubule Binding (GO:0008017)
Q9BSJ2 [37-50]	[R].TPYVTTTVSAHSAK.[V]	TUBGCP2		Microtubule Binding (GO:0008017)						Identified	Identified	Identified
Q9BSJ2 [263-275]	[R].ILPVAASYSAVTR.[F]	TUBGCP2		Microtubule Binding (GO:0008017)						Identified	Identified		Identified
Q9BSJ2 [77-87]	[R].NLDPLVYLLSK.[L]	TUBGCP2		Microtubule Binding (GO:0008017)							Identified
Q9BSJ2 [19-34]	[R].VHGGDGAEVYIDLLQK.[N]	TUBGCP2		Microtubule Binding (GO:0008017)							Identified
Q9BSJ2 [281-297]	[K].SSFEYGQVNHALAAAMR.[T]	TUBGCP2		Microtubule Binding (GO:0008017)							Identified
Q9BSJ2 [35-50]	[K].NRTPYVTTTVSAHSAK.[V]	TUBGCP2		Microtubule Binding (GO:0008017)							Identified
Q9NR30 [500-524]	[R].GLDIPEVDLVIQSSPPKDVESYIHR.[S]	DDX21		miRNA Binding (GO:0035198)	Chromosome (GO:0005694)					Identified	Identified	Identified	Identified
Q15717 [20-37]	[R].TNLIVNYLPQNMTQDELR.[S]	ELAVL1		miRNA Binding (GO:0035198)						Identified		Identified
Q15717 [192-205]	[K].NVALLSQLYHSPAR.[R]	ELAVL1		miRNA Binding (GO:0035198)								Identified
Q15717 [56-72]	[K].VAGHSLGYGFVNYVTAK.[D]	ELAVL1		miRNA Binding (GO:0035198)							Identified	Identified	Identified
Q15717 [192-206]	[K].NVALLSQLYHSPARR.[F]	ELAVL1		miRNA Binding (GO:0035198)
P43243 [230-245]	[R].CRDDSFFGETSHNYHK.[F]	MATR3		miRNA Binding (GO:0035198)	Nuclear Membrane (GO:0031965)					Identified	Identified		Identified
P43243 [187-207]	[R].DSFDDRGPSLNPVLDYDHGSR.[S]	MATR3		miRNA Binding (GO:0035198)	Nuclear Membrane (GO:0031965)					Identified	Identified	Identified	Identified
P43243 [121-146]	[R].DLDELSRYPEDKITPENLPQILLQLK.[R]	MATR3		miRNA Binding (GO:0035198)	Nuclear Membrane (GO:0031965)								Identified
P98175 [306-332]	[R].NLNPHSTMDSILGALAPYAVLSSSNVR.[V]	RBM10		miRNA Binding (GO:0035198)						Identified	Identified	Identified	Identified
P98175 [264-305]	[R].ELSQGLLPLPQPYQAQGVLASQALSQGSEPSSENANDTIILR.[N]	RBM10		miRNA Binding (GO:0035198)									Identified
Q9BWF3 [183-198]	[R].VADLTEQYNEQYGAVR.[T]	RBM4		miRNA Binding (GO:0035198)						Identified		Identified	Identified
Q9BWF3 [36-45]	[K].NYGFVHIEDK.[T]	RBM4		miRNA Binding (GO:0035198)						Identified	Identified	Identified	Identified
Q9BWF3 [20-27]	[R].SLFEQYGK.[V]	RBM4		miRNA Binding (GO:0035198)						Identified	Identified	Identified	Identified
Q9BWF3 [314-341]	[R].ATAPVPTVGEGYGYGHESELSQASAAAR.[N]	RBM4		miRNA Binding (GO:0035198)						Identified	Identified	Identified	Identified
Q9BWF3 [313-341]	[R].RATAPVPTVGEGYGYGHESELSQASAAAR.[N]	RBM4		miRNA Binding (GO:0035198)								Identified	Identified
Q13151 [139-154]	[K].RGFGFVYFQNHDAADK.[A]	HNRNPA0		mRNA 3'-UTR AU-rich Region Binding (GO:0035925)							Identified		Identified
Q12906 [18-40]	[K].HSSVYPTQEELEAVQNMVSHTER.[A]	ILF3		mRNA 3'-UTR AU-rich Region Binding (GO:0035925)						Identified	Identified	Identified	Identified
Q12906 [578-587]	[K].AYAALAALEK.[L]	ILF3		mRNA 3'-UTR AU-rich Region Binding (GO:0035925)						Identified	Identified	Identified	Identified
Q92945 [285-291]	[R].IIGDPYK.[V]	KHSRP		mRNA 3'-UTR AU-rich Region Binding (GO:0035925)						Identified		Identified	Identified
Q92945 [143-162]	[R].TSMTEEYRVPDGMVGLIIGR.[G]	KHSRP		mRNA 3'-UTR AU-rich Region Binding (GO:0035925)						Identified	Identified	Identified	Identified
O43809 [36-56]	[R].TINLYPLTNYTFGTKEPLYEK.[D]	NUDT21	mRNA surveillance pathway	mRNA 3'-UTR AU-rich Region Binding (GO:0035925)							Identified	Identified	Identified
P27797 [144-153]	[K].VHVIFNYKGK.[N]	CALR	Antigen processing and presentation	Nuclear Androgen Receptor Binding (GO:0050681)						Identified	Identified	Identified	Identified
P17844 [57-67]	[K].NFYQEHPDLAR.[R]	DDX5	Proteoglycans in cancer	Nuclear Androgen Receptor Binding (GO:0050681)						Identified	Identified	Identified	Identified
P17844 [438-451]	[K].TGTAYTFFTPNNIK.[Q]	DDX5	Proteoglycans in cancer	Nuclear Androgen Receptor Binding (GO:0050681)						Identified	Identified	Identified	Identified
P17844 [242-263]	[R].TTYLVLDEADRMLDMGFEPQIR.[K]	DDX5	Proteoglycans in cancer	Nuclear Androgen Receptor Binding (GO:0050681)								Identified	Identified
P17844 [510-523]	[R].DRENYDRGYSSLLK.[R]	DDX5	Proteoglycans in cancer	Nuclear Androgen Receptor Binding (GO:0050681)							Identified	Identified	Identified
P17844 [57-68]	[K].NFYQEHPDLARR.[T]	DDX5	Proteoglycans in cancer	Nuclear Androgen Receptor Binding (GO:0050681)							Identified	Identified	Identified
P11413 [430-439]	[K].NVKLPDAYER.[L]	G6PD	Diabetic cardiomyopathy	Oxidoreductase Activity, Acting On The CH-OH Group Of Donors, NAD Or NADP As Acceptor (GO:0016616)						Identified	Identified	Identified	Identified
P11413 [58-72]	[R].DGLLPENTFIVGYAR.[S]	G6PD	Diabetic cardiomyopathy	Oxidoreductase Activity, Acting On The CH-OH Group Of Donors, NAD Or NADP As Acceptor (GO:0016616)						Identified	Identified	Identified	Identified
P40939 [268-279]	[K].LTAYAMTIPFVR.[Q]	HADHA	Propanoate metabolism	Oxidoreductase Activity, Acting On The CH-OH Group Of Donors, NAD Or NADP As Acceptor (GO:0016616)	Mitochondrial Matrix (GO:0005759)
P12268 [423-438]	[K].HLSSQNRYFSEADKIK.[V]	IMPDH2		Oxidoreductase Activity, Acting On The CH-OH Group Of Donors, NAD Or NADP As Acceptor (GO:0016616)						Identified	Identified	Identified
P12268 [109-124]	[K].KYEQGFITDPVVLSPK.[D]	IMPDH2		Oxidoreductase Activity, Acting On The CH-OH Group Of Donors, NAD Or NADP As Acceptor (GO:0016616)						Identified	Identified	Identified	Identified
P12268 [493-511]	[K].RTSSAQVEGGVHSLHSYEK.[R]	IMPDH2		Oxidoreductase Activity, Acting On The CH-OH Group Of Donors, NAD Or NADP As Acceptor (GO:0016616)						Identified	Identified	Identified	Identified
Q13303 [343-362]	[K].LSSSIIHEIDSILGNKPYSK.[K]	KCNAB2		Oxidoreductase Activity, Acting On The CH-OH Group Of Donors, NAD Or NADP As Acceptor (GO:0016616)						Identified	Identified	Identified	Identified
P00338 [6-14]	[K].DQLIYNLLK.[E]	LDHA	Cysteine and methionine metabolism	Oxidoreductase Activity, Acting On The CH-OH Group Of Donors, NAD Or NADP As Acceptor (GO:0016616)						Identified	Identified	Identified	Identified
P00338 [233-243]	[K].QVVESAYEVIK.[L]	LDHA	Cysteine and methionine metabolism	Oxidoreductase Activity, Acting On The CH-OH Group Of Donors, NAD Or NADP As Acceptor (GO:0016616)						Identified	Identified	Identified	Identified
P00338 [6-22]	[K].DQLIYNLLKEEQTPQNK.[I]	LDHA	Cysteine and methionine metabolism	Oxidoreductase Activity, Acting On The CH-OH Group Of Donors, NAD Or NADP As Acceptor (GO:0016616)						Identified	Identified	Identified	Identified
P00338 [1-22]	[-].MATLKDQLIYNLLKEEQTPQNK.[I]	LDHA	Cysteine and methionine metabolism	Oxidoreductase Activity, Acting On The CH-OH Group Of Donors, NAD Or NADP As Acceptor (GO:0016616)								Identified	Identified
P07195 [234-244]	[K].MVVESAYEVIK.[L]	LDHB	Cysteine and methionine metabolism	Oxidoreductase Activity, Acting On The CH-OH Group Of Donors, NAD Or NADP As Acceptor (GO:0016616)						Identified	Identified	Identified	Identified
P40926 [242-257]	[K].AGAGSATLSMAYAGAR.[F]	MDH2	Cysteine and methionine metabolism	Oxidoreductase Activity, Acting On The CH-OH Group Of Donors, NAD Or NADP As Acceptor (GO:0016616)	Mitochondrial Matrix (GO:0005759)					Identified	Identified	Identified	Identified
P40926 [79-104]	[K].GYLGPEQLPDCLKGCDVVVIPAGVPR.[K]	MDH2	Cysteine and methionine metabolism	Oxidoreductase Activity, Acting On The CH-OH Group Of Donors, NAD Or NADP As Acceptor (GO:0016616)	Mitochondrial Matrix (GO:0005759)					Identified	Identified	Identified
P23368 [358-397]	[K].IDSYQEPFTHSAPESIPDTFEDAVNILKPSTIIGVAGAGR.[L]	ME2	Pyruvate metabolism	Oxidoreductase Activity, Acting On The CH-OH Group Of Donors, NAD Or NADP As Acceptor (GO:0016616)	Mitochondrial Matrix (GO:0005759)						Identified	Identified	Identified
P52209 [88-112]	[K].LVPLLDTGDIIIDGGNSEYRDTTRR.[C]	PGD	Glutathione metabolism	Oxidoreductase Activity, Acting On The CH-OH Group Of Donors, NAD Or NADP As Acceptor (GO:0016616)						Identified	Identified	Identified	Identified
P52209 [332-343]	[K].IISYAQGFMLLR.[Q]	PGD	Glutathione metabolism	Oxidoreductase Activity, Acting On The CH-OH Group Of Donors, NAD Or NADP As Acceptor (GO:0016616)						Identified	Identified	Identified	Identified
Q00796 [1-38]	[-].MAAAAKPNNLSLVVHGPGDLRLENYPIPEPGPNEVLLR.[M]	SORD		Oxidoreductase Activity, Acting On The CH-OH Group Of Donors, NAD Or NADP As Acceptor (GO:0016616)						Identified	Identified	Identified	Identified
P63104 [42-55]; Q04917 [43-56]; P61981 [43-56]	[R].NLLSVAYKNVVGAR.[R]	YWHAZ	Oocyte meiosis	Phosphoserine Residue Binding (GO:0050815)	Vesicle (GO:0031982)					Identified		Identified	Identified
P63104 [139-157]	[K].KGIVDQSQQAYQEAFEISK.[K]	YWHAZ	Oocyte meiosis	Phosphoserine Residue Binding (GO:0050815)	Vesicle (GO:0031982)					Identified	Identified	Identified	Identified
P63104 [42-49]; P31947 [42-49]; Q04917 [43-50]; P61981 [43-50]; P62258 [43-50]	[R].NLLSVAYK.[N]	YWHAZ	Oocyte meiosis	Phosphoserine Residue Binding (GO:0050815)	Vesicle (GO:0031982)					Identified	Identified	Identified	Identified
P38919 [153-166]	[K].LDYGQHVVAGTPGR.[V]	EIF4A3	mRNA surveillance pathway	poly(A) Binding (GO:0008143)	U2-type Catalytic Step 1 Spliceosome (GO:0071006)					Identified	Identified	Identified	Identified
O14979 [275-289]	[R].GFCFITYTDEEPVKK.[L]	HNRNPDL		poly(A) Binding (GO:0008143)						Identified		Identified	Identified
O14979 [163-170]	[K].DLTEYLSR.[F]	HNRNPDL		poly(A) Binding (GO:0008143)						Identified	Identified	Identified	Identified
O14979 [162-170]	[K].KDLTEYLSR.[F]	HNRNPDL		poly(A) Binding (GO:0008143)						Identified	Identified	Identified	Identified
O14979 [274-289]	[R].RGFCFITYTDEEPVKK.[L]	HNRNPDL		poly(A) Binding (GO:0008143)									Identified
O14979 [234-269]	[K].KVFVGGLSPDTSEEQIKEYFGAFGEIENIELPMDTK.[T]	HNRNPDL		poly(A) Binding (GO:0008143)								Identified	Identified
O14979 [235-269]	[K].VFVGGLSPDTSEEQIKEYFGAFGEIENIELPMDTK.[T]	HNRNPDL		poly(A) Binding (GO:0008143)								Identified	Identified
O14979 [235-273]	[K].VFVGGLSPDTSEEQIKEYFGAFGEIENIELPMDTKTNER.[R]	HNRNPDL		poly(A) Binding (GO:0008143)
Q07666 [97-131]	[K].MEPENKYLPELMAEKDSLDPSFTHAMQLLTAEIEK.[I]	KHDRBS1		poly(A) Binding (GO:0008143)						Identified	Identified	Identified	Identified
Q07666 [103-131]	[K].YLPELMAEKDSLDPSFTHAMQLLTAEIEK.[I]	KHDRBS1		poly(A) Binding (GO:0008143)						Identified	Identified	Identified	Identified
Q07666 [139-152]	[K].KDDEENYLDLFSHK.[N]	KHDRBS1		poly(A) Binding (GO:0008143)						Identified		Identified	Identified
Q07666 [140-152]	[K].DDEENYLDLFSHK.[N]	KHDRBS1		poly(A) Binding (GO:0008143)							Identified	Identified	Identified
P11940 [357-371]	[R].IVATKPLYVALAQRK.[E]	PABPC1	mRNA surveillance pathway	poly(A) Binding (GO:0008143)						Identified		Identified	Identified
P11940 [291-299]	[R].YQGVNLYVK.[N]	PABPC1	mRNA surveillance pathway	poly(A) Binding (GO:0008143)
Q13310 [357-370]	[R].IVGSKPLYVALAQR.[K]	PABPC4	mRNA surveillance pathway	poly(A) Binding (GO:0008143)						Identified	Identified	Identified	Identified
P29558 [104-118]	[K].GYGFVDFDSPAAAQK.[A]	RBMS1		poly(A) Binding (GO:0008143)							Identified
P31483 [245-255]	[R].VFPDKGYSFVR.[F]	TIA1		poly(A) Binding (GO:0008143)							Identified	Identified	Identified
P31483 [148-157]	[K].GYGFVSFFNK.[W]	TIA1		poly(A) Binding (GO:0008143)							Identified	Identified	Identified
Q96EP5 [394-407]	[R].GQNHNVQGFHPYRR.[-]	DAZAP1	mRNA surveillance pathway	poly(G) Binding (GO:0034046)						Identified	Identified	Identified	Identified
Q96EP5 [136-154]	[K].FGVVTEVVMIYDAEKQRPR.[G]	DAZAP1	mRNA surveillance pathway	poly(G) Binding (GO:0034046)						Identified		Identified	Identified
Q96EP5 [136-150]	[K].FGVVTEVVMIYDAEK.[Q]	DAZAP1	mRNA surveillance pathway	poly(G) Binding (GO:0034046)						Identified		Identified	Identified
Q96EP5 [28-45]	[R].SYFSQYGEVVDCVIMKDK.[T]	DAZAP1	mRNA surveillance pathway	poly(G) Binding (GO:0034046)								Identified	Identified
Q96EP5 [115-134]	[K].IFVGGIPHNCGETELREYFK.[K]	DAZAP1	mRNA surveillance pathway	poly(G) Binding (GO:0034046)								Identified	Identified
Q96EP5 [394-406]	[R].GQNHNVQGFHPYR.[R]	DAZAP1	mRNA surveillance pathway	poly(G) Binding (GO:0034046)								Identified	Identified
P31943 [74-87]; P55795 [74-87]	[K].DRETMGHRYVEVFK.[S]	HNRNPH1		poly(U) RNA Binding (GO:0008266)						Identified	Identified		Identified
P31943 [300-316]; P52597 [300-316]	[RK].ATENDIYNFFSPLNPVR.[V]	HNRNPH1		poly(U) RNA Binding (GO:0008266)						Identified	Identified	Identified	Identified
P31943 [295-316]	[R].GLPYRATENDIYNFFSPLNPVR.[V]	HNRNPH1		poly(U) RNA Binding (GO:0008266)							Identified	Identified	Identified
P31943 [263-275]; P55795 [263-275]	[R].DLNYCFSGMSDHR.[Y]	HNRNPH1		poly(U) RNA Binding (GO:0008266)								Identified	Identified
P31943 [300-326]; P52597 [300-326]	[RK].ATENDIYNFFSPLNPVRVHIEIGPDGR.[V]	HNRNPH1		poly(U) RNA Binding (GO:0008266)									Identified
P31943 [176-185]; P55795 [176-185]	[R].IGHRYIEIFK.[S]	HNRNPH1		poly(U) RNA Binding (GO:0008266)							Identified	Identified	Identified
Q92499 [53-75]	[K].TGAFSIPVIQIVYETLKDQQEGK.[K]	DDX1		Poly-Purine Tract Binding (GO:0070717)							Identified	Identified	Identified
P26599 [123-137]	[R].GQPIYIQFSNHKELK.[T]	PTBP1		Poly-Pyrimidine Tract Binding (GO:0008187)						Identified	Identified	Identified	Identified
P14866 [35-56]	[K].MAAAGGGGGGGRYYGGGSEGGR.[A]	HNRNPL		pre-mRNA Intronic Binding (GO:0097157)						Identified		Identified	Identified
P14866 [35-59]	[K].MAAAGGGGGGGRYYGGGSEGGRAPK.[R]	HNRNPL		pre-mRNA Intronic Binding (GO:0097157)						Identified	Identified	Identified	Identified
P14866 [553-579]	[K].SDALETLGFLNHYQMKNPNGPYPYTLK.[L]	HNRNPL		pre-mRNA Intronic Binding (GO:0097157)						Identified	Identified	Identified	Identified
P14866 [63-107]	[K].TDNAGDQHGGGGGGGGGAGAAGGGGGGENYDDPHKTPASPVVHIR.[G]	HNRNPL		pre-mRNA Intronic Binding (GO:0097157)						Identified	Identified	Identified	Identified
Q6P2Q9 [856-880]	[R].LNQSQREELGLIEQAYDNPHEALSR.[I]	PRPF8		pre-mRNA Intronic Binding (GO:0097157)	Spliceosomal tri-snRNP Complex (GO:0097526)					Identified	Identified	Identified	Identified
Q6P2Q9 [1736-1744]	[K].ANPALYVLR.[E]	PRPF8		pre-mRNA Intronic Binding (GO:0097157)	Spliceosomal tri-snRNP Complex (GO:0097526)					Identified		Identified	Identified
Q6P2Q9 [342-362]	[K].TEDPDLPAFYFDPLINPISHR.[H]	PRPF8		pre-mRNA Intronic Binding (GO:0097157)	Spliceosomal tri-snRNP Complex (GO:0097526)						Identified	Identified	Identified
P07355 [64-77]	[R].SNAQRQDIAFAYQR.[R]	ANXA2		Protease Binding (GO:0002020)	Vesicle (GO:0031982)					Identified	Identified	Identified	Identified
P04080 [45-56]	[K].SQVVAGTNYFIK.[V]	CSTB		Protease Binding (GO:0002020)						Identified	Identified	Identified	Identified
P07602 [153-186]	[K].QLESNKIPELDMTEVVAPFMANIPLLLYPQDGPR.[S]	PSAP		Protease Binding (GO:0002020)						Identified	Identified	Identified	Identified
P07602 [311-327]	[K].SDVYCEVCEFLVKEVTK.[L]	PSAP		Protease Binding (GO:0002020)						Identified		Identified
P07602 [311-323]	[K].SDVYCEVCEFLVK.[E]	PSAP		Protease Binding (GO:0002020)						Identified	Identified	Identified	Identified
P07602 [414-425]	[K].KLVGYLDRNLEK.[N]	PSAP		Protease Binding (GO:0002020)						Identified	Identified	Identified	Identified
P07602 [415-425]	[K].LVGYLDRNLEK.[N]	PSAP		Protease Binding (GO:0002020)						Identified	Identified	Identified	Identified
P07602 [439-449]	[K].GCSFLPDPYQK.[Q]	PSAP		Protease Binding (GO:0002020)						Identified	Identified	Identified	Identified
P62979 [120-143]	[R].ECPSDECGAGVFMASHFDRHYCGK.[C]	RPS27A	Pathways of neurodegeneration	Protease Binding (GO:0002020)	Vesicle (GO:0031982)					Identified	Identified	Identified	Identified
P62979 [55-63]	[R].TLSDYNIQK.[E]	RPS27A	Pathways of neurodegeneration	Protease Binding (GO:0002020)	Vesicle (GO:0031982)					Identified	Identified	Identified	Identified
P62979 [144-156]	[K].CCLTYCFNKPEDK.[-]	RPS27A	Pathways of neurodegeneration	Protease Binding (GO:0002020)	Vesicle (GO:0031982)					Identified	Identified	Identified	Identified
P62979 [49-72]	[K].QLEDGRTLSDYNIQKESTLHLVLR.[L]	RPS27A	Pathways of neurodegeneration	Protease Binding (GO:0002020)	Vesicle (GO:0031982)					Identified	Identified	Identified	Identified
P62979 [55-72]	[R].TLSDYNIQKESTLHLVLR.[L]	RPS27A	Pathways of neurodegeneration	Protease Binding (GO:0002020)	Vesicle (GO:0031982)					Identified	Identified	Identified	Identified
P62979 [49-63]	[K].QLEDGRTLSDYNIQK.[E]	RPS27A	Pathways of neurodegeneration	Protease Binding (GO:0002020)	Vesicle (GO:0031982)					Identified	Identified	Identified	Identified
Q9HB71 [52-74]	[K].AELLDNEKPAAVVAPITTGYTVK.[I]	CACYBP		Protein Homodimerization Activity (GO:0042803)						Identified	Identified	Identified	Identified
Q9HB71 [124-143]	[K].SYSMIVNNLLKPISVEGSSK.[K]	CACYBP		Protein Homodimerization Activity (GO:0042803)						Identified	Identified	Identified	Identified
Q13555 [514-525]	[R].LTQYIDGQGRPR.[T]	CAMK2G	Diabetic cardiomyopathy	Protein Homodimerization Activity (GO:0042803)							Identified
P14735 [939-950]	[K].FYKEMLAVDAPR.[R]	IDE		Protein Homodimerization Activity (GO:0042803)						Identified		Identified	Identified
P06748 [55-73]	[K].DELHIVEAEAMNYEGSPIK.[V]	NPM1		Protein Homodimerization Activity (GO:0042803)						Identified	Identified	Identified	Identified
Q8WUM4 [676-686]	[K].FYNELTEILVR.[F]	PDCD6IP		Protein Homodimerization Activity (GO:0042803)	Extracellular Membrane-Bounded Organelle (GO:0065010)					Identified	Identified	Identified	Identified
Q8WUM4 [111-120]	[K].LALASLGYEK.[S]	PDCD6IP		Protein Homodimerization Activity (GO:0042803)	Extracellular Membrane-Bounded Organelle (GO:0065010)					Identified		Identified	Identified
Q8WUM4 [358-373]	[K].MVPVSVQQSLAAYNQR.[K]	PDCD6IP		Protein Homodimerization Activity (GO:0042803)	Extracellular Membrane-Bounded Organelle (GO:0065010)						Identified	Identified	Identified
Q8WUM4 [479-496]	[R].TPSNELYKPLRAEGTNFR.[T]	PDCD6IP		Protein Homodimerization Activity (GO:0042803)	Extracellular Membrane-Bounded Organelle (GO:0065010)						Identified	Identified	Identified
Q8WUM4 [216-229]	[K].LANQAADYFGDAFK.[Q]	PDCD6IP		Protein Homodimerization Activity (GO:0042803)	Extracellular Membrane-Bounded Organelle (GO:0065010)							Identified	Identified
Q99623 [192-200]	[R].EYTAAVEAK.[Q]	PHB2		Protein Homodimerization Activity (GO:0042803)						Identified	Identified	Identified	Identified
Q99623 [237-250]	[K].MLGEALSKNPGYIK.[L]	PHB2		Protein Homodimerization Activity (GO:0042803)						Identified	Identified	Identified
P23246 [517-536]	[K].DKLESEMEDAYHEHQANLLR.[Q]	SFPQ		Protein Homodimerization Activity (GO:0042803)						Identified	Identified	Identified	Identified
P23246 [377-399]	[R].NLSPYVSNELLEEAFSQFGPIER.[A]	SFPQ		Protein Homodimerization Activity (GO:0042803)						Identified	Identified	Identified	Identified
P34897 [349-356]	[R].EYSLQVLK.[N]	SHMT2	Glyoxylate and dicarboxylate metabolism	Protein Homodimerization Activity (GO:0042803)	Mitochondrial Matrix (GO:0005759)					Identified	Identified
P34897 [201-214]	[K].TGLIDYNQLALTAR.[L]	SHMT2	Glyoxylate and dicarboxylate metabolism	Protein Homodimerization Activity (GO:0042803)	Mitochondrial Matrix (GO:0005759)								Identified
P02786 [496-508]	[K].VSASPLLYTLIEK.[T]	TFRC	HIF-1 signaling pathway	Protein Homodimerization Activity (GO:0042803)	Extracellular Membrane-Bounded Organelle (GO:0065010)						Identified	Identified	Identified
P46109 [170-180]	[R].VGMIPVPYVEK.[L]	CRKL	Bacterial invasion of epithelial cells	Protein Phosphorylated Amino Acid Binding (GO:0045309)						Identified	Identified	Identified	Identified
P62993 [125-136]	[K].FNSLNELVDYHR.[S]	GRB2	Estrogen signaling pathway	Protein Phosphorylated Amino Acid Binding (GO:0045309)						Identified		Identified	Identified
P06239 [388-401]	[R].LIEDNEYTAREGAK.[F]	LCK		Protein Phosphorylated Amino Acid Binding (GO:0045309)						Identified	Identified	Identified	Identified
O14497 [2244-2257]	[K].VDENHSEFTLYESR.[L]	ARID1A	Thermogenesis	RNA Polymerase II-specific DNA-binding Transcription Factor Binding (GO:0061629)						Identified	Identified	Identified	Identified
P31689 [47-60]	[K].QISQAYEVLSDAKK.[R]	DNAJA1		RNA Polymerase II-specific DNA-binding Transcription Factor Binding (GO:0061629)						Identified	Identified		Identified
P14317 [193-202]	[K].GFGGQYGIQK.[D]	HCLS1	Bacterial invasion of epithelial cells	RNA Polymerase II-specific DNA-binding Transcription Factor Binding (GO:0061629)						Identified		Identified	Identified
P14317 [97-109]	[K].SAVGHEYVAEVEK.[H]	HCLS1	Bacterial invasion of epithelial cells	RNA Polymerase II-specific DNA-binding Transcription Factor Binding (GO:0061629)						Identified	Identified	Identified	Identified
P14317 [208-224]	[K].SAVGFNEMEAPTTAYKK.[T]	HCLS1	Bacterial invasion of epithelial cells	RNA Polymerase II-specific DNA-binding Transcription Factor Binding (GO:0061629)								Identified	Identified
P14317 [134-141]	[K].SAVGFDYK.[G]	HCLS1	Bacterial invasion of epithelial cells	RNA Polymerase II-specific DNA-binding Transcription Factor Binding (GO:0061629)
Q13547 [290-306]	[K].SFNLPMLMLGGGGYTIR.[N]	HDAC1	Neutrophil extracellular trap formation	RNA Polymerase II-specific DNA-binding Transcription Factor Binding (GO:0061629)	Sin3 Complex (GO:0016580)					Identified		Identified	Identified
Q13547 [343-361]	[K].LHISPSNMTNQNTNEYLEK.[I]	HDAC1	Neutrophil extracellular trap formation	RNA Polymerase II-specific DNA-binding Transcription Factor Binding (GO:0061629)	Sin3 Complex (GO:0016580)					Identified
Q92769 [291-307]	[K].TFNLPLLMLGGGGYTIR.[N]	HDAC2	Neutrophil extracellular trap formation	RNA Polymerase II-specific DNA-binding Transcription Factor Binding (GO:0061629)	Sin3 Complex (GO:0016580)					Identified		Identified	Identified
Q13330 [683-691]	[R].RPYKPIALR.[Q]	MTA1		RNA Polymerase II-specific DNA-binding Transcription Factor Binding (GO:0061629)						Identified	Identified	Identified	Identified
O94776 [560-584]	[K].RAYETMAGAGVPFSANGRPLASGIR.[S]	MTA2		RNA Polymerase II-specific DNA-binding Transcription Factor Binding (GO:0061629)						Identified		Identified	Identified
O94776 [481-492]	[R].RPYAPINANAIK.[A]	MTA2		RNA Polymerase II-specific DNA-binding Transcription Factor Binding (GO:0061629)						Identified	Identified	Identified	Identified
O94776 [424-443]	[R].GHLSRPEAQSLSPYTTSANR.[A]	MTA2		RNA Polymerase II-specific DNA-binding Transcription Factor Binding (GO:0061629)						Identified	Identified	Identified	Identified
O94776 [153-173]	[K].YQAEIPDRLVEGESDNRNQQK.[M]	MTA2		RNA Polymerase II-specific DNA-binding Transcription Factor Binding (GO:0061629)						Identified	Identified	Identified	Identified
P78527 [2539-2549]	[R].LLALNSLYSPK.[I]	PRKDC	Non-homologous end-joining	RNA Polymerase II-specific DNA-binding Transcription Factor Binding (GO:0061629)						Identified	Identified	Identified	Identified
P07766 [178-193]	[K].ERPPPVPNPDYEPIRK.[G]	CD3E		SH3 Domain Binding (GO:0017124)						Identified	Identified	Identified	Identified
Q9UI08 [36-48]	[R].INIYHNTASNTFR.[V]	EVL		SH3 Domain Binding (GO:0017124)						Identified	Identified	Identified	Identified
P50552 [36-48]	[R].VQIYHNPTANSFR.[V]	VASP		SH3 Domain Binding (GO:0017124)						Identified	Identified	Identified	Identified
P25205 [577-596]	[K].IIKPVLTQESATYIAEEYSR.[L]	MCM3	DNA replication	Single-Stranded DNA Helicase Activity (GO:0017116)						Identified		Identified	Identified
P25205 [235-242]	[R].VQVVGTYR.[C]	MCM3	DNA replication	Single-Stranded DNA Helicase Activity (GO:0017116)							Identified	Identified	Identified
P25205 [302-314]	[K].SLAPSIHGHDYVK.[K]	MCM3	DNA replication	Single-Stranded DNA Helicase Activity (GO:0017116)							Identified	Identified	Identified
P33991 [382-395]	[K].VQPGDRVNVTGIYR.[A]	MCM4	DNA replication	Single-Stranded DNA Helicase Activity (GO:0017116)						Identified	Identified	Identified	Identified
P33991 [702-719]	[R].LSEEASQALIEAYVDMRK.[I]	MCM4	DNA replication	Single-Stranded DNA Helicase Activity (GO:0017116)						Identified	Identified	Identified	Identified
P33991 [462-478]	[R].LASALAPSIYEHEDIKK.[G]	MCM4	DNA replication	Single-Stranded DNA Helicase Activity (GO:0017116)						Identified	Identified	Identified	Identified
P33991 [537-554]	[K].GSSAVGLTAYVMKDPETR.[Q]	MCM4	DNA replication	Single-Stranded DNA Helicase Activity (GO:0017116)						Identified	Identified	Identified	Identified
P33991 [173-196]	[R].FIDPLAKEEENVGIDITEPLYMQR.[L]	MCM4	DNA replication	Single-Stranded DNA Helicase Activity (GO:0017116)						Identified		Identified	Identified
P33993 [336-352]	[K].LAASIAPEIYGHEDVKK.[A]	MCM7	DNA replication	Single-Stranded DNA Helicase Activity (GO:0017116)						Identified	Identified	Identified	Identified
P33993 [76-91]	[K].LFADAVQELLPQYKER.[E]	MCM7	DNA replication	Single-Stranded DNA Helicase Activity (GO:0017116)						Identified	Identified	Identified	Identified
P33993 [287-302]	[R].QVVQGLLSETYLEAHR.[I]	MCM7	DNA replication	Single-Stranded DNA Helicase Activity (GO:0017116)						Identified	Identified	Identified	Identified
P62277 [79-93]	[K].GLAPDLPEDLYHLIK.[K]	RPS13		Small Ribosomal Subunit rRNA Binding (GO:0070181)						Identified	Identified	Identified	Identified
P62277 [28-39]	[K].LTSDDVKEQIYK.[L]	RPS13		Small Ribosomal Subunit rRNA Binding (GO:0070181)						Identified	Identified	Identified	Identified
P62263 [64-84]	[K].ADRDESSPYAAMLAAQDVAQR.[C]	RPS14		Small Ribosomal Subunit rRNA Binding (GO:0070181)						Identified	Identified	Identified	Identified
P62714 [284-294]	[K].YSFLQFDPAPR.[R]	PPP2CB	mRNA surveillance pathway	Tau Protein Binding (GO:0048156)						Identified	Identified	Identified	Identified
P53041 [114-124]	[R].AALRDYETVVK.[V]	PPP5C		Tau Protein Binding (GO:0048156)						Identified	Identified	Identified	Identified
Q14103 [198-221]	[K].IREYFGGFGEVESIELPMDNKTNK.[R]	HNRNPD		Telomeric DNA Binding (GO:0042162)						Identified			Identified
P51784 [356-367]	[K].GEIAEAYADLVK.[Q]	USP11		Transcription Corepressor Binding (GO:0001222)						Identified	Identified	Identified	Identified
Q9Y262 [71-78]	[K].VYELQASR.[V]	EIF3L		Translation Initiation Factor Activity (GO:0003743)						Identified	Identified	Identified	Identified
Q9Y262 [54-61]	[K].NFIQYFHK.[T]	EIF3L		Translation Initiation Factor Activity (GO:0003743)						Identified		Identified	Identified
P60842 [194-202]	[K].DQIYDIFQK.[L]	EIF4A1		Translation Initiation Factor Activity (GO:0003743)						Identified	Identified	Identified	Identified
P60842 [46-61]; P38919 [52-67]; Q14240 [47-62]	[R].GIYAYGFEKPSAIQQR.[A]	EIF4A1		Translation Initiation Factor Activity (GO:0003743)							Identified	Identified	Identified
P60842 [191-202]	[R].GFKDQIYDIFQK.[L]	EIF4A1		Translation Initiation Factor Activity (GO:0003743)									Identified
P06730 [193-206]	[K].IVIGYQSHADTATK.[S]	EIF4E	HIF-1 signaling pathway	Translation Initiation Factor Activity (GO:0003743)								Identified	Identified
P48643 [266-275]	[K].LDVTSVEDYK.[A]	CCT5		Tubulin Binding (GO:0015631)						Identified	Identified	Identified	Identified
P08621 [145-162]	[R].GYAFIEYEHERDMHSAYK.[H]	SNRNP70		U1 snRNA Binding (GO:0030619)						Identified	Identified	Identified	Identified
P08621 [119-130]	[K].LRREFEVYGPIK.[R]	SNRNP70		U1 snRNA Binding (GO:0030619)						Identified	Identified	Identified	Identified
P08621 [122-131]	[R].EFEVYGPIKR.[I]	SNRNP70		U1 snRNA Binding (GO:0030619)						Identified	Identified	Identified	Identified
P08621 [122-130]	[R].EFEVYGPIK.[R]	SNRNP70		U1 snRNA Binding (GO:0030619)						Identified	Identified	Identified	Identified
Q9NW64 [250-259]	[R].NHFYQFGEIR.[T]	RBM22		U6 snRNA Binding (GO:0017070)	U2-type Catalytic Step 1 Spliceosome (GO:0071006)					Identified	Identified
Q9NW64 [110-139]	[K].SDVNKEYYTQNMEREISNSDGTRPVGMLGK.[A]	RBM22		U6 snRNA Binding (GO:0017070)	U2-type Catalytic Step 1 Spliceosome (GO:0071006)
P18621 [47-55]	[K].YLKDVTLQK.[Q]	RPL17		Ubiquitin Ligase Inhibitor Activity (GO:1990948)						Identified	Identified	Identified	Identified
P18621 [136-168]	[R].INPYMSSPCHIEMILTEKEQIVPKPEEEVAQKK.[K]	RPL17		Ubiquitin Ligase Inhibitor Activity (GO:1990948)						Identified	Identified
P18621 [136-167]	[R].INPYMSSPCHIEMILTEKEQIVPKPEEEVAQK.[K]	RPL17		Ubiquitin Ligase Inhibitor Activity (GO:1990948)						Identified	Identified	Identified	Identified
P18621 [1-13]	[-].MVRYSLDPENPTK.[S]	RPL17		Ubiquitin Ligase Inhibitor Activity (GO:1990948)						Identified	Identified	Identified	Identified
P46777 [198-209]	[K].HIMGQNVADYMR.[Y]	RPL5		Ubiquitin Ligase Inhibitor Activity (GO:1990948)						Identified	Identified	Identified	Identified
P46777 [243-255]	[K].AHAAIRENPVYEK.[K]	RPL5		Ubiquitin Ligase Inhibitor Activity (GO:1990948)						Identified	Identified	Identified	Identified
P46777 [222-228]	[K].QFSQYIK.[N]	RPL5		Ubiquitin Ligase Inhibitor Activity (GO:1990948)						Identified	Identified	Identified	Identified
P46777 [59-68]	[R].DIICQIAYAR.[I]	RPL5		Ubiquitin Ligase Inhibitor Activity (GO:1990948)						Identified		Identified	Identified
P46777 [55-68]	[R].VTNRDIICQIAYAR.[I]	RPL5		Ubiquitin Ligase Inhibitor Activity (GO:1990948)						Identified	Identified	Identified	Identified
P62841 [82-100]	[R].DMIILPEMVGSMVGVYNGK.[T]	RPS15		Ubiquitin Ligase Inhibitor Activity (GO:1990948)						Identified	Identified	Identified	Identified
P62841 [101-127]	[K].TFNQVEIKPEMIGHYLGEFSITYKPVK.[H]	RPS15		Ubiquitin Ligase Inhibitor Activity (GO:1990948)						Identified	Identified	Identified	Identified
P62841 [78-100]	[K].THLRDMIILPEMVGSMVGVYNGK.[T]	RPS15		Ubiquitin Ligase Inhibitor Activity (GO:1990948)						Identified	Identified	Identified	Identified
P62841 [19-40]	[R].GVDLDQLLDMSYEQLMQLYSAR.[Q]	RPS15		Ubiquitin Ligase Inhibitor Activity (GO:1990948)							Identified	Identified	Identified
P62081 [170-178]	[K].VETFSGVYK.[K]	RPS7		Ubiquitin Ligase Inhibitor Activity (GO:1990948)						Identified	Identified	Identified	Identified
P24752 [244-257]	[K].GQPDVVVKEDEEYK.[R]	ACAT1	Glyoxylate and dicarboxylate metabolism		Mitochondrial Matrix (GO:0005759)					Identified		Identified
P53396 [651-662]	[K].LYRPGSVAYVSR.[S]	ACLY								Identified	Identified	Identified	Identified
P53396 [1066-1077]	[R].SMGFIGHYLDQK.[R]	ACLY								Identified	Identified	Identified
P53396 [360-378]	[R].AIRDYQGPLKEHEVTIFVR.[R]	ACLY											Identified
P21399 [169-187]	[R].IIPPGSGIIHQVNLEYLAR.[V]	ACO1	Glyoxylate and dicarboxylate metabolism							Identified	Identified	Identified	Identified
Q99798 [507-520]	[K].FNPETDYLTGTDGK.[K]	ACO2	Glyoxylate and dicarboxylate metabolism		Mitochondrial Matrix (GO:0005759)					Identified	Identified	Identified	Identified
Q99798 [425-437]	[R].ATIERDGYAQILR.[D]	ACO2	Glyoxylate and dicarboxylate metabolism		Mitochondrial Matrix (GO:0005759)					Identified	Identified	Identified
P24666 [114-124]	[K].IELLGSYDPQK.[Q]	ACP1								Identified	Identified	Identified	Identified
P68133 [64-86]	[K].RGILTLKYPIEHGIITNWDDMEK.[I]	ACTA1								Identified	Identified	Identified	Identified
P60709 [360-373]; Q6S8J3 [1060-1073]; P0CG38 [1060-1073]; P63261 [360-373]	[K].QEYDESGPSIVHRK.[C]	ACTB	Bacterial invasion of epithelial cells		Vesicle (GO:0031982)					Identified	Identified	Identified	Identified
P60709 [360-372]; Q6S8J3 [1060-1072]; P0CG38 [1060-1072]; P63261 [360-372]	[K].QEYDESGPSIVHR.[K]	ACTB	Bacterial invasion of epithelial cells		Vesicle (GO:0031982)					Identified	Identified	Identified	Identified
P60709 [216-238]; Q6S8J3 [916-938]; P63261 [216-238]	[K].LCYVALDFEQEMATAASSSSLEK.[S]	ACTB	Bacterial invasion of epithelial cells		Vesicle (GO:0031982)					Identified	Identified	Identified	Identified
P60709 [292-312]; P63261 [292-312]	[K].DLYANTVLSGGTTMYPGIADR.[M]	ACTB	Bacterial invasion of epithelial cells		Vesicle (GO:0031982)					Identified	Identified	Identified	Identified
P60709 [197-213]; P63261 [197-213]	[R].GYSFTTTAEREIVRDIK.[E]	ACTB	Bacterial invasion of epithelial cells		Vesicle (GO:0031982)					Identified	Identified	Identified	Identified
P60709 [184-191]; P68133 [186-193]; Q562R1 [185-192]; P63261 [184-191]	[R].DLTDYLMK.[I]	ACTB	Bacterial invasion of epithelial cells		Vesicle (GO:0031982)					Identified	Identified	Identified	Identified
P60709 [239-254]; Q6S8J3 [939-954]; P68133 [241-256]; Q562R1 [240-255]; P63261 [239-254]	[KR].SYELPDGQVITIGNER.[F]	ACTB	Bacterial invasion of epithelial cells		Vesicle (GO:0031982)					Identified	Identified	Identified	Identified
P60709 [197-210]; P63261 [197-210]	[R].GYSFTTTAEREIVR.[D]	ACTB	Bacterial invasion of epithelial cells		Vesicle (GO:0031982)					Identified	Identified	Identified	Identified
P60709 [178-191]; P68133 [180-193]; Q562R1 [179-192]; P63261 [178-191]	[R].LDLAGRDLTDYLMK.[I]	ACTB	Bacterial invasion of epithelial cells		Vesicle (GO:0031982)					Identified	Identified	Identified	Identified
P60709 [184-196]; P68133 [186-198]; Q562R1 [185-197]; P63261 [184-196]	[R].DLTDYLMKILTER.[G]	ACTB	Bacterial invasion of epithelial cells		Vesicle (GO:0031982)								Identified
P60709 [178-196]; P68133 [180-198]; Q562R1 [179-197]; P63261 [178-196]	[R].LDLAGRDLTDYLMKILTER.[G]	ACTB	Bacterial invasion of epithelial cells		Vesicle (GO:0031982)								Identified
P60709 [192-210]; P63261 [192-210]	[K].ILTERGYSFTTTAEREIVR.[D]	ACTB	Bacterial invasion of epithelial cells		Vesicle (GO:0031982)							Identified	Identified
Q562R1 [149-178]	[R].TTGIVMDSGDGVTHIVPIYEGYALPHAILR.[L]	ACTBL2								Identified	Identified
O96019 [63-76]	[K].QGGPTYYIDTNALR.[V]	ACTL6A	Thermogenesis							Identified
P61160 [201-214]	[R].GYAFNHSADFETVR.[M]	ACTR2	Bacterial invasion of epithelial cells							Identified	Identified	Identified	Identified
P00813 [332-349]	[K].SSFLPEDEKRELLDLLYK.[A]	ADA								Identified	Identified		Identified
P00813 [65-76]	[K].FDYYMPAIAGCR.[E]	ADA								Identified	Identified	Identified	Identified
P00813 [81-90]	[K].RIAYEFVEMK.[A]	ADA								Identified	Identified	Identified	Identified
P00813 [285-301]	[K].NDQANYSLNTDDPLIFK.[S]	ADA								Identified		Identified	Identified
P00813 [341-349]	[K].RELLDLLYK.[A]	ADA								Identified	Identified	Identified	Identified
O95433 [209-224]	[K].ITLKETFLTSPEELYR.[V]	AHSA1								Identified	Identified	Identified	Identified
O00170 [178-196]	[K].AVPLIHQEGNRLYREGHVK.[E]	AIP								Identified	Identified		Identified
O43823 [207-233]	[R].SDPFVPPAASSEPLSTPWNELNYVGGR.[G]	AKAP8											Identified
Q9ULX6 [449-478]	[K].TVEDLDGLIQQIYRDQDLTQEIAMEHFVKK.[V]	AKAP8L								Identified		Identified	Identified
P02769 [360-371]	[R].RHPEYAVSVLLR.[L]	ALB											Identified
Q86V81 [236-257]	[K].QQLSAEELDAQLDAYNARMDTS.[-]	ALYREF	mRNA surveillance pathway							Identified	Identified	Identified	Identified
Q86V81 [165-189]	[K].QYNGVPLDGRPMNIQLVTSQIDAQR.[R]	ALYREF	mRNA surveillance pathway							Identified	Identified	Identified	Identified
P50995 [480-495]	[K].SLYHDISGDTSGDYRK.[I]	ANXA11			Spindle (GO:0005819)					Identified		Identified	Identified
P50995 [272-286]	[K].TPVLFDIYEIKEAIK.[G]	ANXA11			Spindle (GO:0005819)					Identified		Identified	Identified
P50995 [389-400]	[R].AHLVAVFNEYQR.[M]	ANXA11			Spindle (GO:0005819)					Identified	Identified	Identified	Identified
P50995 [337-371]	[R].LLISLSQGNRDESTNVDMSLAQRDAQELYAAGENR.[L]	ANXA11			Spindle (GO:0005819)					Identified	Identified	Identified	Identified
P50995 [462-474]	[R].SETDLLDIRSEYK.[R]	ANXA11			Spindle (GO:0005819)							Identified	Identified
P50995 [387-400]	[R].SRAHLVAVFNEYQR.[M]	ANXA11			Spindle (GO:0005819)								Identified
P50995 [360-378]	[R].DAQELYAAGENRLGTDESK.[F]	ANXA11			Spindle (GO:0005819)							Identified	Identified
P08133 [213-220]	[R].LVFDEYLK.[T]	ANXA6								Identified	Identified	Identified	Identified
P20073 [465-480]	[K].TLGTMIAGDTSGDYRR.[L]	ANXA7								Identified	Identified	Identified	Identified
P20073 [398-408]	[R].EFSGYVESGLK.[T]	ANXA7										Identified	Identified
P20073 [298-312]	[R].CYQSEFGRDLEKDIR.[S]	ANXA7										Identified	Identified
P61204 [39-59]; P84085 [39-59]	[K].LGEIVTTIPTIGFNVETVEYK.[N]	ARF3									Identified	Identified	Identified
P52565 [100-111]	[K].QSFVLKEGVEYR.[I]	ARHGDIA											Identified
Q15052 [713-726]	[K].SLVDTVYALKDEVR.[E]	ARHGEF6	Regulation of actin cytoskeleton							Identified	Identified	Identified	Identified
O15143 [21-37]	[R].TQIAICPNNHEVHIYEK.[S]	ARPC1B	Bacterial invasion of epithelial cells							Identified	Identified		Identified
Q5T9A4 [93-104]	[K].LKEYEAAVEQLK.[S]	ATAD3B								Identified	Identified	Identified	Identified
O60312 [1144-1158]	[R].DVPANVLLTNPQLYK.[S]	ATP10A								Identified		Identified	Identified
P25705 [335-347]	[R].EAYPGDVFYLHSR.[L]	ATP5F1A	Diabetic cardiomyopathy		Mitochondrial Matrix (GO:0005759)					Identified	Identified	Identified	Identified
P25705 [306-316]	[K].HALIIYDDLSK.[Q]	ATP5F1A	Diabetic cardiomyopathy		Mitochondrial Matrix (GO:0005759)					Identified	Identified	Identified	Identified
P06576 [351-387]	[K].KGSITSVQAIYVPADDLTDPAPATTFAHLDATTVLSR.[A]	ATP5F1B	Diabetic cardiomyopathy		Mitochondrial Matrix (GO:0005759)					Identified	Identified	Identified	Identified
P06576 [388-406]	[R].AIAELGIYPAVDPLDSTSR.[I]	ATP5F1B	Diabetic cardiomyopathy		Mitochondrial Matrix (GO:0005759)					Identified	Identified	Identified	Identified
P06576 [407-422]	[R].IMDPNIVGSEHYDVAR.[G]	ATP5F1B	Diabetic cardiomyopathy		Mitochondrial Matrix (GO:0005759)					Identified	Identified	Identified	Identified
P06576 [325-345]	[R].IPSAVGYQPTLATDMGTMQER.[I]	ATP5F1B	Diabetic cardiomyopathy		Mitochondrial Matrix (GO:0005759)						Identified	Identified	Identified
P06576 [490-519]	[K].GFQQILAGEYDHLPEQAFYMVGPIEEAVAK.[A]	ATP5F1B	Diabetic cardiomyopathy		Mitochondrial Matrix (GO:0005759)
P36542 [68-79]	[R].IYGLGSLALYEK.[A]	ATP5F1C	Diabetic cardiomyopathy		Mitochondrial Matrix (GO:0005759)					Identified	Identified	Identified	Identified
Q9UII2 [50-60]	[K].REQAEEERYFR.[A]	ATP5IF1								Identified	Identified	Identified	Identified
P48047 [27-40]	[K].LVRPPVQVYGIEGR.[Y]	ATP5PO	Diabetic cardiomyopathy		Mitochondrial Proton-Transporting ATP Synthase Complex (GO:0005753)					Identified	Identified	Identified
P21281 [387-400]	[R].QIYPPINVLPSLSR.[L]	ATP6V1B2	Phagosome							Identified	Identified	Identified	Identified
O95429 [390-404]	[K].VQYLEQEVEEFVGKK.[T]	BAG4									Identified	Identified	Identified
O75934 [137-151]	[K].VYNENLVHMIEHAQK.[E]	BCAS2								Identified	Identified	Identified	Identified
O75934 [198-210]	[R].TIVQLENEIYQIK.[Q]	BCAS2									Identified	Identified	Identified
O75934 [86-97]	[K].RYELPAPSSGQK.[N]	BCAS2									Identified	Identified
P54687 [306-324]	[K].VSERYLTMDDLTTALEGNR.[V]	BCAT1	Cysteine and methionine metabolism							Identified		Identified	Identified
O95861 [11-21]	[R].LVASAYSIAQK.[A]	BPNT1								Identified	Identified	Identified	Identified
O95861 [290-303]	[R].NYDYYASRVPESIK.[N]	BPNT1
P27708 [2126-2146]	[K].QEEFESIEEALPDTDVLYMTR.[I]	CAD	Alanine, aspartate and glutamate metabolism							Identified		Identified	Identified
P27708 [548-555]	[R].LGYPVLVR.[A]	CAD	Alanine, aspartate and glutamate metabolism							Identified	Identified	Identified	Identified
P27708 [1314-1323]	[K].NILLTIGSYK.[N]	CAD	Alanine, aspartate and glutamate metabolism								Identified	Identified	Identified
Q01518 [14-37]	[R].AVGRLEAVSHTSDMHRGYADSPSK.[A]	CAP1								Identified	Identified	Identified	Identified
Q14444 [88-110]	[R].LNQDQLDAVSKYQEVTNNLEFAK.[E]	CAPRIN1											Identified
Q86X55 [328-346]	[R].GAAVDEYFRQPVVDTFDIR.[I]	CARM1								Identified		Identified	Identified
Q86X55 [310-327]	[K].ANFWYQPSFHGVDLSALR.[G]	CARM1								Identified		Identified	Identified
Q16204 [388-415]	[R].AGMSYYNSPGLHVQHMGTSHGITRPSPR.[R]	CCDC6								Identified
P51946 [176-189]	[K].TRYPILENPEILRK.[T]	CCNH								Identified	Identified	Identified	Identified
P51946 [261-274]	[K].KYEPPRSEEVAVLK.[Q]	CCNH
P78371 [432-441]	[K].EAVAMESYAK.[A]	CCT2								Identified	Identified	Identified	Identified
P78371 [205-223]	[K].LGGSLADSYLDEGFLLDKK.[I]	CCT2										Identified	Identified
P50991 [175-193]	[K].VVSQYSSLLSPMSVNAVMK.[V]	CCT4								Identified	Identified	Identified	Identified
P40227 [105-117]	[K].QADLYISEGLHPR.[I]	CCT6A								Identified	Identified	Identified	Identified
Q99832 [107-123]	[K].QVKPYVEEGLHPQIIIR.[A]	CCT7											Identified
Q99459 [448-466]	[K].LNINPEDGMADYSDPSYVK.[Q]	CDC5L								Identified	Identified		Identified
Q99459 [322-351]	[R].QTAEESGITNSASSTLLSEYNVTNNSVALR.[T]	CDC5L									Identified		Identified
Q99459 [92-106]	[R].TAAQCLEHYEFLLDK.[A]	CDC5L									Identified
Q99459 [219-241]	[K].KPALGFYDTSEENYQALDADFRK.[L]	CDC5L									Identified
Q99459 [577-598]	[K].KEMITMLHYDLLHHPYEPSGNK.[K]	CDC5L									Identified		Identified
Q99459 [206-218]	[K].RGVDYNAEIPFEK.[K]	CDC5L									Identified
Q99459 [602-626]	[K].TVGFGTNNSEHITYLEHNPYEKFSK.[E]	CDC5L									Identified
Q96BT3 [538-544]	[R].HLPLEYR.[Q]	CENPT								Identified	Identified	Identified	Identified
P23528 [133-146]	[K].HELQANCYEEVKDR.[C]	CFL1	Regulation of actin cytoskeleton		Vesicle (GO:0031982)					Identified	Identified	Identified	Identified
P23528 [45-73]	[K].KNIILEEGKEILVGDVGQTVDDPYATFVK.[M]	CFL1	Regulation of actin cytoskeleton		Vesicle (GO:0031982)					Identified	Identified	Identified	Identified
Q9NX63 [176-189]	[K].RYESHPVCADLQAK.[I]	CHCHD3								Identified	Identified	Identified	Identified
Q9NX63 [137-147]	[K].QDAFYKEQLAR.[L]	CHCHD3										Identified	Identified
O43916 [345-359]	[K].HKYGTVRNSAATAEK.[W]	CHST1								Identified	Identified	Identified	Identified
[truncated: 618 more rows]
